# Supplementary material for: Transcriptomic and Network Meta-Analysis of Frontotemporal Dementias
Source: Front Mol Neurosci. 2021 Oct 15;14:747798. doi: 10.3389/fnmol.2021.747798 (PMC8554122; doi:10.3389/fnmol.2021.747798)
Supplement: Supplementary Table 1 — BSCE meta-analysis. [file Table_1.xlsx]

## Sheet: Downregulated familial genes
Supplemental Table S1a: Downregulated genes identified in the meta-analysis of gene expression datasets from familial FTD compared to non-demented controls.
Bioset 1: Brodman area 8 from brains of subjects - familial frontotemporal lobar degeneration _vs_ normal (Study: Brodman 8 areas of the brain from subjects with sporadic or familial frontotemporal degeneration)
Bioset 2: Cerebella - FTLD-U patients with GRN mutations _vs_ normal subjects (Study: Frontal cortices, hippocampi and cerebella of patients with frontotemporal lobar degeneration)
Bioset 3: Frontal cortices - FTLD-U patients with GRN mutations _vs_ normal subjects (Study: Frontal cortices, hippocampi and cerebella of patients with frontotemporal lobar degeneration)
Bioset 4: Hippocampi - FTLD-U patients with GRN mutations _vs_ normal subjects (Study: Frontal cortices, hippocampi and cerebella of patients with frontotemporal lobar degeneration)
Gene	EntrezGene ID	Gene Description	Specificity	Overall Gene score	Score Bioset 1	p-value Bioset 1	activity type Bioset 1	activity value Bioset 1	Score Bioset 2	p-value Bioset 2	activity type Bioset 2	activity value Bioset 2	Score Bioset 3	p-value Bioset 3	activity type Bioset 3	activity value Bioset 3	Score Bioset 4	p-value Bioset 4	activity type Bioset 4	activity value Bioset 4
ANXA6	309	annexin A6	3 out of 4	170.143					55.8659	0.0188	fold change	-1.39	30.1023	0.0124	fold change	-2.1	84.1751	0.0085	fold change	-2.98
ICA1	3382	islet cell autoantigen 1, 69kDa	3 out of 4	132.409					63.3714	0.0443	fold change	-1.45	16.0154	0.0083	fold change	-1.64	53.0223	0.0156	fold change	-1.86
YRDC	79693	yrdC domain containing (E. coli)	3 out of 4	110.785	75.7277	0.0197	fold change	-1.31					9.91867	0.0332	fold change	-1.35	25.1383	0.0282	fold change	-1.22
BCKDK	10295	branched chain ketoacid dehydrogenase kinase	3 out of 4	104.077	60.7977	0.011	fold change	-1.25					10.101	0.0473	fold change	-1.36	33.1785	0.0388	fold change	-1.44
ZMIZ2	83637	zinc finger, MIZ-type containing 2	3 out of 4	100.095					63.3714	0.0006	fold change	-1.45	10.2965	0.0026	fold change	-1.37	26.4271	0.0275	fold change	-1.26
FBXL8	55336	F-box and leucine-rich repeat protein 8	3 out of 4	97.6227					44.1696	0.0367	fold change	-1.3	9.40026	0.0177	fold change	-1.32	44.0529	0.0492	fold change	-1.69
MTA1	9112	metastasis associated 1	3 out of 4	86.3947					51.7598	0.0048	fold change	-1.36	10.101	0.0238	fold change	-1.36	24.5339	0.0439	fold change	-1.2
PDZD7	79955	PDZ domain containing 7	3 out of 4	82.7398					33.2005	0.0062	fold change	-1.2	9.57121	0.0326	fold change	-1.33	39.968	0.0234	fold change	-1.6
CXorf56	63932	chromosome X open reading frame 56	3 out of 4	81.6536					39.4011	0.0465	fold change	-1.26	9.74279	0.016	fold change	-1.34	32.5098	0.033	fold change	-1.42
PSPH	5723	phosphoserine phosphatase	2 out of 4	188.412					99.6016	0.0169	fold change	-3.6	88.8099	0.0093	fold change	-5.21
NELL2	4753	NEL-like 2 (chicken)	2 out of 4	185.005									89.7666	0.0029	fold change	-5.29	95.2381	0.0248	fold change	-4.7
SCG5	6447	secretogranin V (7B2 protein)	2 out of 4	177.916									79.4913	0.0061	fold change	-4.23	98.4252	0.0007	fold change	-6.79
LOC100507397	100507397	uncharacterized LOC100507397	2 out of 4	177.003					93.8086	0.0277	fold change	-2.07	83.1947	0.0009	fold change	-4.57
GLRB	2743	glycine receptor, beta	2 out of 4	174.585	93.6786	0.0093	fold change	-1.46					80.9061	0.0076	fold change	-4.33
KIAA1107	23285	KIAA1107	2 out of 4	165.298					78.4929	0.048	fold change	-1.62	86.8056	0.005	fold change	-4.93
KCNK1	3775	potassium channel, subfamily K, member 1	2 out of 4	153.452									60.1685	0.0107	fold change	-3.17	93.2836	0.0137	fold change	-4.05
CHRM3	1131	cholinergic receptor, muscarinic 3	2 out of 4	151.296	82.5205	0.019	fold change	-1.34					68.7758	0.0057	fold change	-3.57
ATP6V1A	523	ATPase, H+ transporting, lysosomal 70kDa, V1 subunit A	2 out of 4	150.848									53.1915	0.0386	fold change	-2.89	97.6562	0.0261	fold change	-5.86
HOPX	84525	HOP homeobox	2 out of 4	149.241									53.8213	0.0004	fold change	-2.92	95.4198	5.8e-05	fold change	-5.01
ARL4C	10123	ADP-ribosylation factor-like 4C	2 out of 4	148.768									52.7983	0.0022	fold change	-2.88	95.9693	0.0027	fold change	-5.24
XK	7504	X-linked Kx blood group (McLeod syndrome)	2 out of 4	148.638					59.0319	0.0054	fold change	-1.42	89.6057	0.001	fold change	-5.28
PEG3	5178	paternally expressed 3	2 out of 4	146.683									52.521	0.015	fold change	-2.87	94.162	0.0003	fold change	-4.35
MLST8	64223	MTOR associated protein, LST8 homolog (S. cerevisiae)	2 out of 4	145.075	73.1326	0.0113	fold change	-1.3	71.9424	0.0077	fold change	-1.54
EEF1A2	1917	eukaryotic translation elongation factor 1 alpha 2	2 out of 4	144.615	65.5008	0.0435	fold change	-1.27					79.1139	0.0027	fold change	-4.2
TBC1D30	23329	TBC1 domain family, member 30	2 out of 4	143.436					69.2521	0.0097	fold change	-1.51	74.184	0.0045	fold change	-3.9
PCYOX1L	78991	prenylcysteine oxidase 1 like	2 out of 4	142.442					92.9368	0.0158	fold change	-2.02	49.505	0.0028	fold change	-2.75
ATP2B3	492	ATPase, Ca++ transporting, plasma membrane 3	2 out of 4	142.397									51.6529	0.0052	fold change	-2.84	90.7441	0.032	fold change	-3.57
SHANK2	22941	SH3 and multiple ankyrin repeat domains 2	2 out of 4	140.128									64.5995	0.0078	fold change	-3.37	75.5287	0.0364	fold change	-2.49
DMXL2	23312	Dmx-like 2	2 out of 4	139.828					89.9281	0.0216	fold change	-1.88	49.9002	0.0041	fold change	-2.77
TRIM36	55521	tripartite motif containing 36	2 out of 4	138.024	54.6902	0.0177	fold change	-1.23					83.3333	0.0004	fold change	-4.58
DYNC2LI1	51626	dynein, cytoplasmic 2, light intermediate chain 1	2 out of 4	137.877					70.1262	0.0117	fold change	-1.52					67.7507	0.008	fold change	-2.23
TUSC3	7991	tumor suppressor candidate 3	2 out of 4	136.339									38.4911	0.0147	fold change	-2.38	97.8474	0.0033	fold change	-6.26
PLCB4	5332	phospholipase C, beta 4	2 out of 4	135.689					47.0367	0.0423	fold change	-1.32					88.6525	0.0329	fold change	-3.39
LAMB1	3912	laminin, beta 1	2 out of 4	133.537	51.8215	0.0368	fold change	1.22	92.9368	0.0152	fold change	-2.02					92.4214	0.0058	fold change	-3.85
HR	55806	hairless homolog (mouse)	2 out of 4	133.531	75.7277	0.0077	fold change	-1.31	57.8035	0.0203	fold change	-1.41
OGDHL	55753	oxoglutarate dehydrogenase-like	2 out of 4	133.522									40.0641	0.008	fold change	-2.44	93.4579	0.0021	fold change	-4.08
SLC2A3	6515	solute carrier family 2 (facilitated glucose transporter), member 3	2 out of 4	133.509									47.8927	0.0318	fold change	-2.69	85.6164	0.0197	fold change	-3.11
AAK1	22848	AP2 associated kinase 1	2 out of 4	133.494					48.1696	0.03	fold change	-1.33	85.3242	0.0007	fold change	-4.75
OPA1	4976	optic atrophy 1 (autosomal dominant)	2 out of 4	130.716					93.4579	0.0485	fold change	-2.06	37.2578	0.0019	fold change	-2.34
TPK1	27010	thiamin pyrophosphokinase 1	2 out of 4	126.76	81.1399	0.0222	fold change	-1.33	45.6204	0.0224	fold change	-1.31
SNCA	6622	synuclein, alpha (non A4 component of amyloid precursor)	2 out of 4	126.091					71.3267	0.032	fold change	-1.53	54.7645	0.004	fold change	-2.96
CISD1	55847	CDGSH iron sulfur domain 1	2 out of 4	123.898									31.1333	0.0037	fold change	-2.13	92.7644	0.0042	fold change	-3.89
SLC8A2	6543	solute carrier family 8 (sodium/calcium exchanger), member 2	2 out of 4	121.4					54.6448	0.0381	fold change	-1.38	66.7557	0.001	fold change	-3.46
TUBB2B	347733	tubulin, beta 2B class IIb	2 out of 4	119.631	81.1399	0.0097	fold change	-1.33					38.4911	0.0015	fold change	-2.38
SIDT1	54847	SID1 transmembrane family, member 1	2 out of 4	119.456					57.8035	0.0349	fold change	-1.41	61.6523	0.0007	fold change	-3.22
BDH1	622	3-hydroxybutyrate dehydrogenase, type 1	2 out of 4	118.627					59.0319	0.016	fold change	-1.42					59.5948	0.0087	fold change	-2.01
PTGS2	5743	prostaglandin-endoperoxide synthase 2 (prostaglandin G/H synthase and cyclooxygenase)	2 out of 4	117.878									51.6529	0.0239	fold change	-2.84	66.2252	0.0039	fold change	-2.18
RYR2	6262	ryanodine receptor 2 (cardiac)	2 out of 4	117.822					62.2665	0.0085	fold change	-1.44	55.5556	0.002	fold change	-2.99
C5orf22	55322	chromosome 5 open reading frame 22	2 out of 4	117.364	78.5139	0.007	fold change	-1.32					38.85	0.0018	fold change	-2.4
TMEM14A	28978	transmembrane protein 14A	2 out of 4	116.611									23.6742	0.0334	fold change	-1.9	92.9368	0.0001	fold change	-3.96
CLSTN3	9746	calsyntenin 3	2 out of 4	116.441									40.4531	0.0009	fold change	-2.45	75.9878	0.0367	fold change	-2.52
MRPS35	60488	mitochondrial ribosomal protein S35	2 out of 4	114.573	93.6786	0.0247	fold change	-1.46					20.8943	0.0048	fold change	-1.81
SLC39A8	64116	solute carrier family 39 (zinc transporter), member 8	2 out of 4	114.163	94.5072	0.0287	fold change	-1.47	53.0786	0.0066	fold change	-1.37	33.4225	0.0005	fold change	2.21
CKMT1B	1159	creatine kinase, mitochondrial 1B	2 out of 4	114.114					45.6204	0.0398	fold change	-1.31	68.4932	0.0047	fold change	-3.56
HMGCS1	3157	3-hydroxy-3-methylglutaryl-CoA synthase 1 (soluble)	2 out of 4	111.321	83.8181	0.0101	fold change	-1.35					27.5028	0.0093	fold change	-2.02
HPCA	3208	hippocalcin	2 out of 4	109.409					54.6448	0.0222	fold change	-1.38	54.7645	0.0018	fold change	-2.96
TRANK1	9881	tetratricopeptide repeat and ankyrin repeat containing 1	2 out of 4	107.948					97.8474	0.0014	fold change	-2.48	10.101	0.0162	fold change	-1.36
APOO	79135	apolipoprotein O	2 out of 4	104.379									22.007	0.0188	fold change	-1.85	82.3723	0.0057	fold change	-2.82
RABGAP1L	9910	RAB GTPase activating protein 1-like	2 out of 4	104.344									26.2192	0.0332	fold change	-1.98	78.125	0.0024	fold change	-2.6
LOC339524	339524	uncharacterized LOC339524	2 out of 4	103.783	92.3805	0.0014	fold change	-1.44					11.4025	0.0153	fold change	-1.43
ALG6	29929	asparagine-linked glycosylation 6, alpha-1,3-glucosyltransferase homolog (S. cerevisiae)	2 out of 4	103.687					69.2521	0.0251	fold change	-1.51					34.4353	0.0219	fold change	-1.47
CACNB4	785	calcium channel, voltage-dependent, beta 4 subunit	2 out of 4	103.123					60.6061	0.0111	fold change	-1.43	42.517	0.0014	fold change	-2.52
NME5	8382	NME/NM23 family member 5	2 out of 4	102.167									23.6742	0.033	fold change	-1.9	78.4929	0.042	fold change	-2.62
NDST3	9348	N-deacetylase/N-sulfotransferase (heparan glucosaminyl) 3	2 out of 4	101.779					85.7633	0.0163	fold change	-1.72	16.0154	0.0136	fold change	-1.64
AKT3	10000	v-akt murine thymoma viral oncogene homolog 3 (protein kinase B, gamma)	2 out of 4	100.708	85.1557	0.0129	fold change	-1.36					15.5521	0.0061	fold change	-1.62
P4HTM	54681	prolyl 4-hydroxylase, transmembrane (endoplasmic reticulum)	2 out of 4	100.552									24.6792	0.0082	fold change	-1.93	75.8725	0.0043	fold change	-2.5
CAMK4	814	calcium/calmodulin-dependent protein kinase IV	2 out of 4	99.9398	85.1557	0.0459	fold change	-1.36					14.7842	0.0118	fold change	-1.59
HCN2	610	hyperpolarization activated cyclic nucleotide-gated potassium channel 2	2 out of 4	99.4052					79.3651	0.0168	fold change	-1.63	20.0401	0.0101	fold change	-1.78
TDRD3	81550	tudor domain containing 3	2 out of 4	99.355	75.7277	0.0018	fold change	-1.31	34.27	0.0205	fold change	-1.21	10.6428	0.0122	fold change	1.39
VLDLR	7436	very low density lipoprotein receptor	2 out of 4	99.1521									17.319	0.0486	fold change	-1.69	81.8331	0.0084	fold change	-2.8
ME3	10873	malic enzyme 3, NADP(+)-dependent, mitochondrial	2 out of 4	99.0125	73.1326	0.0253	fold change	-1.3					25.8799	0.0084	fold change	-1.97
AF131844	NA		2 out of 4	98.5979					65.7895	0.0173	fold change	-1.48	32.8084	0.0068	fold change	-2.19
TAF4B	6875	TAF4b RNA polymerase II, TATA box binding protein (TBP)-associated factor, 105kDa	2 out of 4	98.1111	60.7977	0.0356	fold change	-1.25									37.3134	0.0051	fold change	-1.53
CYP2E1	1571	cytochrome P450, family 2, subfamily E, polypeptide 1	2 out of 4	97.7147					81.6993	0.0117	fold change	-1.66	16.0154	0.0175	fold change	-1.64
LRPPRC	10128	leucine-rich pentatricopeptide repeat containing	2 out of 4	97.4168									26.7953	0.0146	fold change	-2	70.6215	0.0046	fold change	-2.32
TPGS2	25941	tubulin polyglutamylase complex subunit 2	2 out of 4	96.9369									17.319	0.0364	fold change	-1.69	79.6178	0.0358	fold change	-2.67
SORBS3	10174	sorbin and SH3 domain containing 3	2 out of 4	96.8305	73.1326	0.0037	fold change	-1.3	37.092	0.0235	fold change	-1.24	13.3941	0.0381	fold change	1.53
GHITM	27069	growth hormone inducible transmembrane protein	2 out of 4	96.1323									16.7673	0.0125	fold change	-1.67	79.3651	0.0003	fold change	-2.66
C17orf108	201229	chromosome 17 open reading frame 108	2 out of 4	95.4555					70.1262	0.021	fold change	-1.52	25.3293	0.0305	fold change	-1.95
217721_at	NA		2 out of 4	94.8904					74.8503	0.0219	fold change	-1.58	20.0401	0.0078	fold change	-1.78
CAMKK2	10645	calcium/calmodulin-dependent protein kinase kinase 2, beta	2 out of 4	94.2698					44.1696	0.0067	fold change	-1.3	50.1002	0.0019	fold change	-2.78
GCFC2	6936	GC-rich sequence DNA-binding factor 2	2 out of 4	94.1813	57.0894	0.0378	fold change	-1.24	37.092	0.0458	fold change	-1.24
PRKCG	5582	protein kinase C, gamma	2 out of 4	93.3383	82.5205	0.0316	fold change	-1.34					10.8178	0.0455	fold change	-1.4
TBC1D9	23158	TBC1 domain family, member 9 (with GRAM domain)	2 out of 4	92.7344									33.4225	0.0193	fold change	-2.21	59.312	0.0365	fold change	-2
DNAJB9	4189	DnaJ (Hsp40) homolog, subfamily B, member 9	2 out of 4	92.5661									22.3414	0.0081	fold change	-1.86	70.2247	0.0017	fold change	-2.3
VPS13A	23230	vacuolar protein sorting 13 homolog A (S. cerevisiae)	2 out of 4	91.887					78.4929	0.0042	fold change	-1.62	13.3941	0.0304	fold change	-1.53
ADRA2A	150	adrenoceptor alpha 2A	2 out of 4	91.503									17.319	0.0392	fold change	-1.69	74.184	0.0019	fold change	-2.44
DZIP3	9666	DAZ interacting protein 3, zinc finger	2 out of 4	91.2691					59.0319	0.0438	fold change	-1.42	32.2373	0.0027	fold change	-2.17
ATP6V0B	533	ATPase, H+ transporting, lysosomal 21kDa, V0 subunit b	2 out of 4	90.8741									27.5028	0.0062	fold change	-2.02	63.3714	0.0057	fold change	-2.09
PIGZ	80235	phosphatidylinositol glycan anchor biosynthesis, class Z	2 out of 4	90.5708					79.3651	0.0368	fold change	-1.63	11.2057	0.0324	fold change	-1.42
SLC25A6	293	solute carrier family 25 (mitochondrial carrier; adenine nucleotide translocator), member 6	2 out of 4	90.1427									11.4025	0.0421	fold change	-1.43	78.7402	0.0054	fold change	-2.64
INSM1	3642	insulinoma-associated 1	2 out of 4	89.6375	71.1805	0.0159	fold change	-1.29					18.457	0.0342	fold change	-1.73
TMEM14B	81853	transmembrane protein 14B	2 out of 4	88.0173									15.7629	0.0434	fold change	-1.63	72.2543	0.0064	fold change	-2.37
KIF22	3835	kinesin family member 22	2 out of 4	87.756	49.5589	0.0306	fold change	-1.21	38.1971	0.0363	fold change	-1.25
MAGED1	9500	melanoma antigen family D, 1	2 out of 4	87.108									19.3573	0.0142	fold change	-1.76	67.7507	0.0022	fold change	-2.23
TUBB4B	10383	tubulin, beta 4B class IVb	2 out of 4	86.9947									37.8788	0.0018	fold change	-2.36	49.1159	0.0174	fold change	-1.78
FKBP1A	2280	FK506 binding protein 1A, 12kDa	2 out of 4	85.8787									24.6792	0.0259	fold change	-1.93	61.1995	0.0398	fold change	-2.04
ATXN1	6310	ataxin 1	2 out of 4	85.0317	63.0247	0.0329	fold change	-1.26					22.007	0.0035	fold change	-1.85
SMAP1	60682	small ArfGAP 1	2 out of 4	84.8581	65.5008	0.0069	fold change	-1.27					19.3573	0.027	fold change	-1.76
IQSEC3	440073	IQ motif and Sec7 domain 3	2 out of 4	84.4422					54.6448	0.0267	fold change	-1.38	29.7974	0.0064	fold change	-2.09
NDUFA1	4694	NADH dehydrogenase (ubiquinone) 1 alpha subcomplex, 1, 7.5kDa	2 out of 4	84.2584									9.74279	0.0382	fold change	-1.34	74.5156	0.0003	fold change	-2.46
214191_at	NA		2 out of 4	84.0179					51.7598	0.0276	fold change	-1.36					32.2581	0.0007	fold change	-1.41
222055_at	NA		2 out of 4	83.9268					74.184	0.0043	fold change	-1.57	9.74279	0.0218	fold change	-1.34
LSM4	25804	LSM4 homolog, U6 small nuclear RNA associated (S. cerevisiae)	2 out of 4	83.5834									22.007	0.0012	fold change	-1.85	61.5764	0.0009	fold change	-2.05
RPRM	56475	reprimo, TP53 dependent G2 arrest mediator candidate	2 out of 4	83.14									18.457	0.0127	fold change	-1.73	64.6831	0.0299	fold change	-2.13
PDS5B	23047	PDS5, regulator of cohesion maintenance, homolog B (S. cerevisiae)	2 out of 4	82.9474					60.6061	0.0476	fold change	-1.43	22.3414	0.004	fold change	-1.86
B9D1	27077	B9 protein domain 1	2 out of 4	82.4053									25	0.0266	fold change	-1.94	57.4053	0.0392	fold change	-1.95
TSTA3	7264	tissue specific transplantation antigen P35B	2 out of 4	81.1173	54.6902	0.0424	fold change	-1.23									26.4271	0.0346	fold change	-1.26
ACP1	52	acid phosphatase 1, soluble	2 out of 4	80.9364									15.0602	0.0071	fold change	-1.6	65.8762	0.0279	fold change	-2.17
MRPS27	23107	mitochondrial ribosomal protein S27	2 out of 4	80.7995	68.7947	0.0384	fold change	-1.28					12.0048	0.0287	fold change	-1.46
GOLT1B	51026	golgi transport 1B	2 out of 4	80.446									15.7629	0.0124	fold change	-1.63	64.6831	0.0171	fold change	-2.13
GLMN	11146	glomulin, FKBP associated protein	2 out of 4	79.3531					69.2521	0.0115	fold change	-1.51	10.101	0.0243	fold change	-1.36
GBA	2629	glucosidase, beta, acid	2 out of 4	79.1707					69.2521	0.0054	fold change	-1.51	9.91867	0.0147	fold change	-1.35
HSP90AB1	3326	heat shock protein 90kDa alpha (cytosolic), class B member 1	2 out of 4	79.1066									23.6742	0.0027	fold change	-1.9	55.4324	0.0418	fold change	-1.91
CBX7	23492	chromobox homolog 7	2 out of 4	78.8957	68.7947	0.0007	fold change	-1.28					10.101	0.0456	fold change	-1.36
NDUFS8	4728	NADH dehydrogenase (ubiquinone) Fe-S protein 8, 23kDa (NADH-coenzyme Q reductase)	2 out of 4	78.2449									13.3941	0.0202	fold change	-1.53	64.8508	0.0032	fold change	-2.14
LETMD1	25875	LETM1 domain containing 1	2 out of 4	78.1555					63.3714	0.0398	fold change	-1.45	14.7842	0.0269	fold change	-1.59
OCRL	4952	oculocerebrorenal syndrome of Lowe	2 out of 4	77.9359									14.5645	0.0293	fold change	-1.58	63.3714	0.0428	fold change	-2.09
IFT57	55081	intraflagellar transport 57 homolog (Chlamydomonas)	2 out of 4	77.8103	60.7977	0.0281	fold change	-1.25					17.0126	0.0488	fold change	-1.68
TRIM17	51127	tripartite motif containing 17	2 out of 4	77.737					50.6073	0.0069	fold change	-1.35					27.1297	0.0217	fold change	-1.28
CDC34	997	cell division cycle 34 homolog (S. cerevisiae)	2 out of 4	77.0854	63.0247	0.0239	fold change	-1.26					14.0607	0.001	fold change	-1.56
SRPRB	58477	signal recognition particle receptor, B subunit	2 out of 4	76.9138									17.319	0.0074	fold change	-1.69	59.5948	0.0007	fold change	-2.01
PKM	5315	pyruvate kinase, muscle	2 out of 4	76.3948									11.2057	0.0272	fold change	-1.42	65.189	0.0067	fold change	-2.15
TMEM97	27346	transmembrane protein 97	2 out of 4	76.3944									18.457	0.0415	fold change	-1.73	57.9374	0.0393	fold change	-1.96
C16orf58	64755	chromosome 16 open reading frame 58	2 out of 4	76.369					60.6061	0.0312	fold change	-1.43	15.7629	0.0075	fold change	-1.63
TFB2M	64216	transcription factor B2, mitochondrial	2 out of 4	76.3207									9.74279	0.0352	fold change	-1.34	66.5779	8.4e-05	fold change	-2.19
FH	2271	fumarate hydratase	2 out of 4	75.5298									13.1857	0.0166	fold change	-1.52	62.3441	0.0005	fold change	-2.06
DCAF8	50717	DDB1 and CUL4 associated factor 8	2 out of 4	74.3811					44.1696	0.0035	fold change	-1.3					30.2115	0.0083	fold change	-1.36
RRAGD	58528	Ras-related GTP binding D	2 out of 4	74.1917	60.7977	0.0086	fold change	-1.25					13.3941	0.032	fold change	-1.53
UGCG	7357	UDP-glucose ceramide glucosyltransferase	2 out of 4	74.0476	54.6902	0.0184	fold change	-1.23					19.3573	0.0181	fold change	-1.76
CCT2	10576	chaperonin containing TCP1, subunit 2 (beta)	2 out of 4	73.2959									17.8635	0.0355	fold change	-1.71	55.4324	0.0054	fold change	-1.91
DUSP6	1848	dual specificity phosphatase 6	2 out of 4	72.8304									21.1775	0.0371	fold change	-1.82	51.6529	0.0457	fold change	-1.83
SSX2IP	117178	synovial sarcoma, X breakpoint 2 interacting protein	2 out of 4	72.7612					34.27	0.0206	fold change	-1.21	38.4911	0.0054	fold change	-2.38
STXBP5L	9515	syntaxin binding protein 5-like	2 out of 4	72.1367					55.8659	0.0233	fold change	-1.39	16.2707	0.0212	fold change	-1.65
ATP9B	374868	ATPase, class II, type 9B	2 out of 4	71.6592					39.4011	0.0457	fold change	-1.26					32.2581	0.0286	fold change	-1.41
SC5DL	6309	sterol-C5-desaturase (ERG3 delta-5-desaturase homolog, S. cerevisiae)-like	2 out of 4	71.2784									14.3308	0.0129	fold change	-1.57	56.9476	0.0041	fold change	-1.94
TUBB	203068	tubulin, beta class I	2 out of 4	71.1821									26.5393	0.0083	fold change	-1.99	44.6429	0.0033	fold change	-1.7
NBL1	4681	neuroblastoma, suppression of tumorigenicity 1	2 out of 4	70.9269					34.27	0.0406	fold change	-1.21					36.6569	0.0073	fold change	-1.52
ATP5L	10632	ATP synthase, H+ transporting, mitochondrial Fo complex, subunit G	2 out of 4	70.8976									12.0048	0.0287	fold change	-1.46	58.8928	0.0012	fold change	-1.99
MAPK1	5594	mitogen-activated protein kinase 1	2 out of 4	70.7073									31.7058	0.0108	fold change	-2.15	39.0016	0.0183	fold change	-1.58
HCCS	3052	holocytochrome c synthase	2 out of 4	70.3508									36.3372	0.0038	fold change	-2.31	34.0136	0.0018	fold change	-1.46
NGFRAP1	27018	nerve growth factor receptor (TNFRSF16) associated protein 1	2 out of 4	70.1333									13.1857	0.0139	fold change	-1.52	56.9476	0.0286	fold change	-1.94
CNIH	10175	cornichon homolog (Drosophila)	2 out of 4	70.0986									11.2057	0.0453	fold change	-1.42	58.8928	0.0453	fold change	-1.99
RMND1	55005	required for meiotic nuclear division 1 homolog (S. cerevisiae)	2 out of 4	69.9267					55.8659	0.0129	fold change	-1.39	14.0607	0.0231	fold change	-1.56
VAMP4	8674	vesicle-associated membrane protein 4	2 out of 4	69.8482					60.6061	0.0396	fold change	-1.43	9.24214	0.0298	fold change	-1.31
CACNA1A	773	calcium channel, voltage-dependent, P/Q type, alpha 1A subunit	2 out of 4	68.9756					54.6448	0.0217	fold change	-1.38	14.3308	0.0044	fold change	-1.57
PVR	5817	poliovirus receptor	2 out of 4	67.4446					35.1865	0.0083	fold change	-1.22					32.2581	0.042	fold change	-1.41
PDHA1	5160	pyruvate dehydrogenase (lipoamide) alpha 1	2 out of 4	67.2436									20.3832	0.0045	fold change	-1.79	46.8604	0.0002	fold change	-1.74
COPG1	22820	coatomer protein complex, subunit gamma 1	2 out of 4	67.1198									17.319	0.005	fold change	-1.69	49.8008	0.0097	fold change	-1.79
GSTA4	2941	glutathione S-transferase alpha 4	2 out of 4	66.878					50.6073	0.0134	fold change	-1.35	16.2707	0.026	fold change	-1.65
CACNA1G	8913	calcium channel, voltage-dependent, T type, alpha 1G subunit	2 out of 4	66.814									37.8788	0.0062	fold change	-2.36	28.9352	0.0489	fold change	-1.33
SLIT1	6585	slit homolog 1 (Drosophila)	2 out of 4	66.8122									39.6825	0.0067	fold change	-2.43	27.1297	0.0265	fold change	-1.28
GRK6	2870	G protein-coupled receptor kinase 6	2 out of 4	66.7798					34.27	0.0295	fold change	-1.21					32.5098	0.0085	fold change	-1.42
PGAP1	80055	post-GPI attachment to proteins 1	2 out of 4	66.4832					49.1642	0.0193	fold change	-1.34	17.319	0.0104	fold change	-1.69
PPDPF	79144	pancreatic progenitor cell differentiation and proliferation factor homolog (zebrafish)	2 out of 4	65.7839									12.7616	0.0101	fold change	-1.5	53.0223	0.0058	fold change	-1.86
LBH	81606	limb bud and heart development homolog (mouse)	2 out of 4	65.4105					41.7362	0.0229	fold change	-1.28	23.6742	0.047	fold change	-1.9
STS	412	steroid sulfatase (microsomal), isozyme S	2 out of 4	65.2024									40.0641	0.0032	fold change	-2.44	25.1383	0.034	fold change	-1.22
NETO2	81831	neuropilin (NRP) and tolloid (TLL)-like 2	2 out of 4	64.8539	68.7947	0.0369	fold change	1.28	88.0282	0.0134	fold change	-1.78	45.6204	0.0013	fold change	-2.62
MED14	9282	mediator complex subunit 14	2 out of 4	64.6536					45.6204	0.0272	fold change	-1.31	19.0331	0.0202	fold change	-1.75
MAD2L1BP	9587	MAD2L1 binding protein	2 out of 4	64.5849									14.7842	0.0118	fold change	-1.59	49.8008	0.0009	fold change	-1.79
UBE2I	7329	ubiquitin-conjugating enzyme E2I	2 out of 4	64.3623	51.8215	0.0108	fold change	-1.22					12.5408	0.0245	fold change	-1.49
COX5B	1329	cytochrome c oxidase subunit Vb	2 out of 4	64.319									11.798	0.0462	fold change	-1.45	52.521	0.0016	fold change	-1.85
CAND1	55832	cullin-associated and neddylation-dissociated 1	2 out of 4	64.1277	51.8215	0.0291	fold change	-1.22					12.3062	0.0146	fold change	-1.48
NDUFA6	4700	NADH dehydrogenase (ubiquinone) 1 alpha subcomplex, 6, 14kDa	2 out of 4	64.1219									11.6009	0.0377	fold change	-1.44	52.521	0.0222	fold change	-1.85
TOMM20	9804	translocase of outer mitochondrial membrane 20 homolog (yeast)	2 out of 4	63.676									19.0331	0.0149	fold change	-1.75	44.6429	0.0012	fold change	-1.7
SLC35E1	79939	solute carrier family 35, member E1	2 out of 4	63.6197	49.5589	0.0297	fold change	-1.21					14.0607	0.0122	fold change	-1.56
FKBP11	51303	FK506 binding protein 11, 19 kDa	2 out of 4	63.5145									21.1775	0.0002	fold change	-1.82	42.337	0.0173	fold change	-1.65
NDUFC2	4718	NADH dehydrogenase (ubiquinone) 1, subcomplex unknown, 2, 14.5kDa	2 out of 4	62.8117									12.7616	0.0452	fold change	-1.5	50.0501	0.0073	fold change	-1.8
SEZ6L	23544	seizure related 6 homolog (mouse)-like	2 out of 4	62.6663									35.5366	0.0057	fold change	-2.29	27.1297	0.0308	fold change	-1.28
MIF	4282	macrophage migration inhibitory factor (glycosylation-inhibiting factor)	2 out of 4	62.0341									13.6314	0.0335	fold change	-1.54	48.4027	0.0008	fold change	-1.77
BRE	9577	brain and reproductive organ-expressed (TNFRSF1A modulator)	2 out of 4	61.8208					47.0367	0.0298	fold change	-1.32	14.7842	0.0192	fold change	-1.59
EBP	10682	emopamil binding protein (sterol isomerase)	2 out of 4	61.5897									14.3308	0.0129	fold change	-1.57	47.259	0.0249	fold change	-1.75
PSMD13	5719	proteasome (prosome, macropain) 26S subunit, non-ATPase, 13	2 out of 4	61.3594									12.9567	0.0231	fold change	-1.51	48.4027	0.0324	fold change	-1.77
COX7A2L	9167	cytochrome c oxidase subunit VIIa polypeptide 2 like	2 out of 4	61.0065									11.2057	0.0184	fold change	-1.42	49.8008	0.0006	fold change	-1.79
RNPS1	10921	RNA binding protein S1, serine-rich domain	2 out of 4	60.7399	47.1085	0.0391	fold change	-1.2					13.6314	0.0011	fold change	-1.54
2021-09-05	5413	septin 5	2 out of 4	60.2055									27.027	0.0023	fold change	-2.01	33.1785	0.0088	fold change	-1.44
CDH7	1005	cadherin 7, type 2	2 out of 4	60.0623					39.4011	0.0038	fold change	-1.26	20.6612	0.0191	fold change	-1.8
SLC41A3	54946	solute carrier family 41, member 3	2 out of 4	59.7031									15.0602	0.0006	fold change	-1.6	44.6429	0.0042	fold change	-1.7
CHCHD2	51142	coiled-coil-helix-coiled-coil-helix domain containing 2	2 out of 4	59.622									12.7616	0.0075	fold change	-1.5	46.8604	0.0205	fold change	-1.74
NIPSNAP1	8508	nipsnap homolog 1 (C. elegans)	2 out of 4	59.5671					43.1034	0.0103	fold change	-1.29	16.4636	0.039	fold change	-1.66
UBE3A	7337	ubiquitin protein ligase E3A	2 out of 4	59.3429					47.0367	0.0279	fold change	-1.32	12.3062	0.0291	fold change	-1.48
C6orf162	57150	chromosome 6 open reading frame 162	2 out of 4	58.6376					47.0367	0.0462	fold change	-1.32	11.6009	0.038	fold change	-1.44
DHCR24	1718	24-dehydrocholesterol reductase	2 out of 4	58.5078									25.3293	0.0218	fold change	-1.95	33.1785	0.0265	fold change	-1.44
SLC22A17	51310	solute carrier family 22, member 17	2 out of 4	58.4342					39.4011	0.0368	fold change	-1.26	19.0331	0.0104	fold change	-1.75
FKBP4	2288	FK506 binding protein 4, 59kDa	2 out of 4	58.2144									15.3327	0.0065	fold change	-1.61	42.8816	0.0389	fold change	-1.66
PSD	5662	pleckstrin and Sec7 domain containing	2 out of 4	58.0482					40.4858	0.0161	fold change	-1.27	17.5623	0.0155	fold change	-1.7
HTR5A	3361	5-hydroxytryptamine (serotonin) receptor 5A, G protein-coupled	2 out of 4	58.0453									12.0048	0.019	fold change	-1.46	46.0405	3.4e-05	fold change	-1.72
APBB3	10307	amyloid beta (A4) precursor protein-binding, family B, member 3	2 out of 4	57.801					44.1696	0.043	fold change	-1.3	13.6314	0.0112	fold change	-1.54
NHP2L1	4809	NHP2 non-histone chromosome protein 2-like 1 (S. cerevisiae)	2 out of 4	57.2531									16.7673	0.0102	fold change	-1.67	40.4858	0.0311	fold change	-1.61
ZFYVE9	9372	zinc finger, FYVE domain containing 9	2 out of 4	57.1776									9.91867	0.006	fold change	-1.35	47.259	0.0192	fold change	-1.75
SKP1	6500	S-phase kinase-associated protein 1	2 out of 4	56.9614									10.101	0.0241	fold change	-1.36	46.8604	0.0022	fold change	-1.74
DGKA	1606	diacylglycerol kinase, alpha 80kDa	2 out of 4	56.9312					44.1696	0.0436	fold change	-1.3	12.7616	0.0103	fold change	-1.5
USP14	9097	ubiquitin specific peptidase 14 (tRNA-guanine transglycosylase)	2 out of 4	56.9312					44.1696	0.0273	fold change	-1.3	12.7616	3.3e-05	fold change	-1.5
PPID	5481	peptidylprolyl isomerase D	2 out of 4	56.6637									17.0126	0.0208	fold change	-1.68	39.6511	0.0017	fold change	-1.59
FBXO28	23219	F-box protein 28	2 out of 4	56.5012					40.4858	0.0402	fold change	-1.27	16.0154	0.004	fold change	-1.64
PCNXL2	80003	pecanex-like 2 (Drosophila)	2 out of 4	56.1744					44.1696	0.0174	fold change	-1.3	12.0048	0.0028	fold change	-1.46
EMC3	55831	ER membrane protein complex subunit 3	2 out of 4	56.0892									12.7616	0.0338	fold change	-1.5	43.3276	0.0001	fold change	-1.67
TTC19	54902	tetratricopeptide repeat domain 19	2 out of 4	55.917					45.6204	0.0429	fold change	-1.31	10.2965	0.0204	fold change	-1.37
ABCC5	10057	ATP-binding cassette, sub-family C (CFTR/MRP), member 5	2 out of 4	55.8384									12.9567	0.0389	fold change	-1.51	42.8816	0.0034	fold change	-1.66
AKAP6	9472	A kinase (PRKA) anchor protein 6	2 out of 4	55.6989									24.3902	0.0041	fold change	-1.92	31.3087	0.036	fold change	-1.39
ARL4D	379	ADP-ribosylation factor-like 4D	2 out of 4	55.27									14.7842	0.0037	fold change	-1.59	40.4858	0.049	fold change	-1.61
AVL9	23080	AVL9 homolog (S. cerevisiase)	2 out of 4	54.9961									25.6016	0.0038	fold change	-1.96	29.3945	0.0306	fold change	-1.34
DHRS7B	25979	dehydrogenase/reductase (SDR family) member 7B	2 out of 4	54.9196									13.6314	0.0288	fold change	-1.54	41.2882	0.0138	fold change	-1.63
CYB561	1534	cytochrome b-561	2 out of 4	54.7954					60.6061	0.0169	fold change	1.43	34.626	0.0094	fold change	-2.25	80.7754	0.0091	fold change	-2.72
ZWINT	11130	ZW10 interactor	2 out of 4	54.7518					35.9971	0.0418	fold change	-1.23	18.7547	0.0336	fold change	-1.74
GSS	2937	glutathione synthetase	2 out of 4	54.643					44.1696	0.0092	fold change	-1.3	10.4734	0.0078	fold change	-1.38
C14orf1	11161	chromosome 14 open reading frame 1	2 out of 4	54.2156									14.5645	0.0434	fold change	-1.58	39.6511	0.0092	fold change	-1.59
RANBP1	5902	RAN binding protein 1	2 out of 4	53.6715					40.4858	0.0073	fold change	-1.27	13.1857	0.0231	fold change	-1.52
222091_at	NA		2 out of 4	53.5595					35.9971	0.0246	fold change	-1.23	17.5623	0.0032	fold change	-1.7
PPP1R13B	23368	protein phosphatase 1, regulatory subunit 13B	2 out of 4	53.3904									12.5408	0.0034	fold change	-1.49	40.8497	0.014	fold change	-1.62
KCNH2	3757	potassium voltage-gated channel, subfamily H (eag-related), member 2	2 out of 4	53.2474									12.7616	0.0264	fold change	-1.5	40.4858	0.0009	fold change	-1.61
MRPS2	51116	mitochondrial ribosomal protein S2	2 out of 4	52.7994									10.8178	0.0265	fold change	-1.4	41.9815	0.0369	fold change	-1.64
MECR	51102	mitochondrial trans-2-enoyl-CoA reductase	2 out of 4	52.7616					38.1971	0.0232	fold change	-1.25	14.5645	0.0084	fold change	-1.58
ASH2L	9070	ash2 (absent, small, or homeotic)-like (Drosophila)	2 out of 4	52.6747					43.1034	0.0371	fold change	-1.29	9.57121	0.0029	fold change	-1.33
GPR162	27239	G protein-coupled receptor 162	2 out of 4	52.6244									10.6428	0.0014	fold change	-1.39	41.9815	0.0043	fold change	-1.64
RER1	11079	RER1 retention in endoplasmic reticulum 1 homolog (S. cerevisiae)	2 out of 4	52.2742									12.3062	0.0191	fold change	-1.48	39.968	0.0356	fold change	-1.6
211160_x_at	NA		2 out of 4	52.0339									13.3941	0.0148	fold change	-1.53	38.6399	0.0285	fold change	-1.57
PTS	5805	6-pyruvoyltetrahydropterin synthase	2 out of 4	51.766									11.798	0.0275	fold change	-1.45	39.968	0.0467	fold change	-1.6
DRG1	4733	developmentally regulated GTP binding protein 1	2 out of 4	51.3742									14.0607	0.0057	fold change	-1.56	37.3134	0.0334	fold change	-1.53
SHQ1	55164	SHQ1 homolog (S. cerevisiae)	2 out of 4	51.2069									9.91867	0.0259	fold change	-1.35	41.2882	0.001	fold change	-1.63
AFF3	3899	AF4/FMR2 family, member 3	2 out of 4	51.1462									10.2965	0.0084	fold change	-1.37	40.8497	0.0146	fold change	-1.62
TASP1	55617	taspase, threonine aspartase, 1	2 out of 4	50.0579					35.9971	0.0131	fold change	-1.23	14.0607	0.0153	fold change	-1.56
ACTA1	58	actin, alpha 1, skeletal muscle	2 out of 4	49.751					35.1865	0.0023	fold change	-1.22	14.5645	0.0006	fold change	-1.58
CLTA	1211	clathrin, light chain A	2 out of 4	49.5697									9.91867	0.0438	fold change	-1.35	39.6511	0.0089	fold change	-1.59
SRPK1	6732	SRSF protein kinase 1	2 out of 4	49.31									11.4025	0.0015	fold change	-1.43	37.9075	0.0048	fold change	-1.55
PROSC	11212	proline synthetase co-transcribed homolog (bacterial)	2 out of 4	49.1115									11.798	0.0221	fold change	-1.45	37.3134	0.02	fold change	-1.53
SLC7A6	9057	solute carrier family 7 (amino acid transporter light chain, y+L system), member 6	2 out of 4	48.4936					38.1971	0.0392	fold change	-1.25	10.2965	0.0476	fold change	-1.37
PRMT7	54496	protein arginine methyltransferase 7	2 out of 4	48.204									10.2965	0.0283	fold change	-1.37	37.9075	0.0074	fold change	-1.55
GRIK5	2901	glutamate receptor, ionotropic, kainate 5	2 out of 4	48.0973									12.7616	0.0363	fold change	-1.5	35.3357	0.0028	fold change	-1.49
MAP2K3	5606	mitogen-activated protein kinase kinase 3	2 out of 4	47.9683									19.0331	0.003	fold change	-1.75	28.9352	0.0038	fold change	-1.33
ATG7	10533	autophagy related 7	2 out of 4	47.598					35.9971	0.0368	fold change	-1.23	11.6009	0.0123	fold change	-1.44
SMAD3	4088	SMAD family member 3	2 out of 4	47.3852									11.2057	0.0251	fold change	-1.42	36.1795	0.0077	fold change	-1.51
ERO1L	30001	ERO1-like (S. cerevisiae)	2 out of 4	47.3342					35.1865	0.0423	fold change	-1.22	12.1477	0.0105	fold change	-1.47
RARB	5915	retinoic acid receptor, beta	2 out of 4	46.6632					37.092	0.0062	fold change	-1.24	9.57121	0.0478	fold change	-1.33
MAPK13	5603	mitogen-activated protein kinase 13	2 out of 4	46.5726									13.3941	0.0044	fold change	-1.53	33.1785	0.0232	fold change	-1.44
213536_s_at	NA		2 out of 4	46.5556									9.24214	0.0399	fold change	-1.31	37.3134	0.0069	fold change	-1.53
ANKLE2	23141	ankyrin repeat and LEM domain containing 2	2 out of 4	46.4401									12.0048	0.0335	fold change	-1.46	34.4353	0.0062	fold change	-1.47
213961_s_at	NA		2 out of 4	46.3341					37.092	0.0292	fold change	-1.24	9.24214	0.0088	fold change	-1.31
PTBP3	9991	polypyrimidine tract binding protein 3	2 out of 4	46.1846					37.092	0.019	fold change	-1.24	9.09256	0.043	fold change	-1.3
CORT	1325	cortistatin	2 out of 4	45.9621					33.2005	0.0131	fold change	-1.2	12.7616	0.0043	fold change	-1.5
ZNF593	51042	zinc finger protein 593	2 out of 4	45.8116									11.798	0.0081	fold change	-1.45	34.0136	0.0182	fold change	-1.46
B4GALT3	8703	UDP-Gal:betaGlcNAc beta 1,4- galactosyltransferase, polypeptide 3	2 out of 4	45.7507									9.57121	0.0192	fold change	-1.33	36.1795	0.009	fold change	-1.51
TIMM17B	10245	translocase of inner mitochondrial membrane 17 homolog B (yeast)	2 out of 4	45.5594									9.74279	0.0015	fold change	-1.34	35.8166	0.0029	fold change	-1.5
TIMM17A	10440	translocase of inner mitochondrial membrane 17 homolog A (yeast)	2 out of 4	45.1833									12.0048	0.016	fold change	-1.46	33.1785	0.0001	fold change	-1.44
MAP2K5	5607	mitogen-activated protein kinase kinase 5	2 out of 4	45.104									19.3573	0.0028	fold change	-1.76	25.7467	0.0157	fold change	-1.24
MED9	55090	mediator complex subunit 9	2 out of 4	44.8314									10.8178	0.0141	fold change	-1.4	34.0136	0.0046	fold change	-1.46
TNFRSF11A	8792	tumor necrosis factor receptor superfamily, member 11a, NFKB activator	2 out of 4	43.4307									9.91867	0.0003	fold change	-1.35	33.5121	0.0403	fold change	-1.45
DDX49	54555	DEAD (Asp-Glu-Ala-Asp) box polypeptide 49	2 out of 4	43.2557									9.24214	0.0078	fold change	-1.31	34.0136	0.0433	fold change	-1.46
ATP5O	539	ATP synthase, H+ transporting, mitochondrial F1 complex, O subunit	2 out of 4	43.1737									13.3941	0.0401	fold change	-1.53	29.7796	0.0401	fold change	-1.35
ARFIP2	23647	ADP-ribosylation factor interacting protein 2	2 out of 4	43.1526									10.6428	0.0024	fold change	-1.39	32.5098	0.0009	fold change	-1.42
NUCB1	4924	nucleobindin 1	2 out of 4	42.9832									10.4734	0.0302	fold change	-1.38	32.5098	0.0209	fold change	-1.42
NPM3	10360	nucleophosmin/nucleoplasmin 3	2 out of 4	41.5002									9.24214	0.0172	fold change	-1.31	32.2581	8.8e-05	fold change	-1.41
STC2	8614	stanniocalcin 2	2 out of 4	41.4172									11.2057	0.0241	fold change	-1.42	30.2115	0.0177	fold change	-1.36
TMEM121	80757	transmembrane protein 121	2 out of 4	41.3757									10.4734	0.0155	fold change	-1.38	30.9023	0.0008	fold change	-1.38
CRTC1	23373	CREB regulated transcription coactivator 1	2 out of 4	40.8799									9.57121	0.0401	fold change	-1.33	31.3087	0.0085	fold change	-1.39
KCMF1	56888	potassium channel modulatory factor 1	2 out of 4	40.8386									9.09256	0.0464	fold change	-1.3	31.746	0.009	fold change	-1.4
NEURL	9148	neuralized homolog (Drosophila)	2 out of 4	40.4267									13.6314	0.0008	fold change	-1.54	26.7953	0.046	fold change	-1.27
BAHD1	22893	bromo adjacent homology domain containing 1	2 out of 4	40.4225									10.6428	0.0005	fold change	-1.39	29.7796	0.0166	fold change	-1.35
MAP2K2	5605	mitogen-activated protein kinase kinase 2	2 out of 4	40.0373									10.6428	0.005	fold change	-1.39	29.3945	0.0247	fold change	-1.34
SNX3	8724	sorting nexin 3	2 out of 4	39.8211									13.3941	0.024	fold change	-1.53	26.4271	0.0244	fold change	-1.26
WNT10B	7480	wingless-type MMTV integration site family, member 10B	2 out of 4	39.1491									11.6009	0.0444	fold change	-1.44	27.5482	0.0275	fold change	-1.29
EEF2	1938	eukaryotic translation elongation factor 2	2 out of 4	38.7947									9.40026	0.018	fold change	-1.32	29.3945	0.0348	fold change	-1.34
RHOF	54509	ras homolog family member F (in filopodia)	2 out of 4	38.1978									11.4025	0.0008	fold change	-1.43	26.7953	0.0018	fold change	-1.27
FZR1	51343	fizzy/cell division cycle 20 related 1 (Drosophila)	2 out of 4	37.4381									10.6428	0.012	fold change	-1.39	26.7953	0.0201	fold change	-1.27
B3GAT3	26229	beta-1,3-glucuronyltransferase 3 (glucuronosyltransferase I)	2 out of 4	37.1751									9.24214	0.0031	fold change	-1.31	27.933	0.0148	fold change	-1.3
POTEKP	440915	POTE ankyrin domain family, member K, pseudogene	2 out of 4	36.5381									9.74279	0.0049	fold change	-1.34	26.7953	0.025	fold change	-1.27
SPINT2	10653	serine peptidase inhibitor, Kunitz type, 2	2 out of 4	36.4621	81.1399	0.0483	fold change	1.33					23.084	0.0262	fold change	-1.88	94.518	0.0003	fold change	-4.54
CSNK2A2	1459	casein kinase 2, alpha prime polypeptide	2 out of 4	35.9603									9.91867	0.0033	fold change	-1.35	26.0417	0.0143	fold change	-1.25
SGSM3	27352	small G protein signaling modulator 3	2 out of 4	35.1469									9.40026	0.0083	fold change	-1.32	25.7467	0.0063	fold change	-1.24
SCCPDH	51097	saccharopine dehydrogenase (putative)	2 out of 4	34.7095									9.57121	0.0036	fold change	-1.33	25.1383	0.0394	fold change	-1.22
ATP5G3	518	ATP synthase, H+ transporting, mitochondrial Fo complex, subunit C3 (subunit 9)	2 out of 4	23.1179	78.5139	0.0069	fold change	1.32					16.0154	0.0438	fold change	-1.64	85.6164	0.0321	fold change	-3.11
ATP5B	506	ATP synthase, H+ transporting, mitochondrial F1 complex, beta polypeptide	2 out of 4	22.8352	68.7947	0.0431	fold change	1.28					15.0602	0.0432	fold change	-1.6	76.5697	0.0065	fold change	-2.54
CNOT4	4850	CCR4-NOT transcription complex, subunit 4	2 out of 4	20.7715					39.4011	0.0376	fold change	-1.26	9.57121	0.013	fold change	-1.33	28.2008	0.0157	fold change	1.31
RAD1	5810	RAD1 homolog (S. pombe)	2 out of 4	14.7017					38.1971	0.0291	fold change	1.25	9.57121	0.0476	fold change	-1.33	43.3276	0.0149	fold change	-1.67
BCAP31	10134	B-cell receptor-associated protein 31	2 out of 4	14.4839					39.4011	0.0408	fold change	1.26	9.24214	0.0201	fold change	-1.31	44.6429	0.0003	fold change	-1.7
SCAMP1	9522	secretory carrier membrane protein 1	2 out of 4	12.9277	54.6902	0.0291	fold change	-1.23	65.7895	0.0242	fold change	1.48	24.0269	0.0168	fold change	-1.91
WDR74	54663	WD repeat domain 74	2 out of 4	8.24391					40.4858	0.0063	fold change	1.27	13.3941	0.0231	fold change	-1.53	35.3357	0.0214	fold change	-1.49
RET	5979	ret proto-oncogene	2 out of 4	8.12733					34.27	0.0308	fold change	1.21	17.8635	0.0317	fold change	-1.71	24.5339	0.0232	fold change	-1.2
CCT4	10575	chaperonin containing TCP1, subunit 4 (delta)	2 out of 4	3.75933	51.8215	0.0466	fold change	1.22					11.798	0.0278	fold change	-1.45	43.7828	0.0021	fold change	-1.68
NEFL	4747	neurofilament, light polypeptide	1 out of 4	99.8004									99.8004	0.0074	fold change	-13.4
CMTM5	116173	CKLF-like MARVEL transmembrane domain containing 5	1 out of 4	99.6254	99.6254	0.0272	fold change	-1.78
VSNL1	7447	visinin-like 1	1 out of 4	99.6016									99.6016	0.009	fold change	-13.1
PCDH8	5100	protocadherin 8	1 out of 4	99.4036									99.4036	0.0024	fold change	-12.7
MBP	4155	myelin basic protein	1 out of 4	99.2556	99.2556	0.0182	fold change	-1.72
CIRBP	1153	cold inducible RNA binding protein	1 out of 4	99.2063					99.2063	0.0368	fold change	-2.78
PCSK1	5122	proprotein convertase subtilisin/kexin type 1	1 out of 4	99.2063									99.2063	0.0027	fold change	-12.6
CYP2C8	1558	cytochrome P450, family 2, subfamily C, polypeptide 8	1 out of 4	99.0707	99.0707	0.0128	fold change	-1.71
ATP1A3	478	ATPase, Na+/K+ transporting, alpha 3 polypeptide	1 out of 4	99.0099									99.0099	0.0045	fold change	-9.42
ZP2	7783	zona pellucida glycoprotein 2 (sperm receptor)	1 out of 4	99.0099					99.0099	0.0147	fold change	-2.75
SYT1	6857	synaptotagmin I	1 out of 4	98.6193									98.6193	0.0077	fold change	-9.21
STMN2	11075	stathmin-like 2	1 out of 4	98.4252									98.4252	0.0045	fold change	-8.4
PLK2	10769	polo-like kinase 2	1 out of 4	98.2318									98.2318	0.0003	fold change	-7.85
PDZK1	5174	PDZ domain containing 1	1 out of 4	98.2318					98.2318	0.0033	fold change	-2.57
EGR3	1960	early growth response 3	1 out of 4	97.8474									97.8474	0.0002	fold change	-7.72
EPDR1	54749	ependymin related protein 1 (zebrafish)	1 out of 4	97.7995	97.7995	0.0008	fold change	-1.57
ENC1	8507	ectodermal-neural cortex 1 (with BTB-like domain)	1 out of 4	97.6562									97.6562	0.0088	fold change	-7.6
AU145365	NA		1 out of 4	97.4659					97.4659	0.0155	fold change	-2.46
CPLX3	594855	complexin 3	1 out of 4	97.2763					97.2763	0.0108	fold change	-2.39
ARPP21	10777	cAMP-regulated phosphoprotein, 21kDa	1 out of 4	97.2763									97.2763	0.0011	fold change	-7.42
ARMC2	84071	armadillo repeat containing 2	1 out of 4	97.0874	97.0874	0.0132	fold change	-1.56
MYO5C	55930	myosin VC	1 out of 4	97.0874					97.0874	0.0282	fold change	-2.36
EFHA2	286097	EF-hand domain family, member A2	1 out of 4	96.7361	96.7361	0.0151	fold change	-1.53
TGFB3	7043	transforming growth factor, beta 3	1 out of 4	96.7361	96.7361	0.0284	fold change	-1.53
CDC42	998	cell division cycle 42 (GTP binding protein, 25kDa)	1 out of 4	96.7118									96.7118	0.0029	fold change	-7.35
GABRA1	2554	gamma-aminobutyric acid (GABA) A receptor, alpha 1	1 out of 4	96.5251									96.5251	0.0043	fold change	-7.33
214102_at	NA		1 out of 4	96.5251					96.5251	0.0241	fold change	-2.22
SCN3B	55800	sodium channel, voltage-gated, type III, beta subunit	1 out of 4	96.1538									96.1538	0.0035	fold change	-7.14
TAC1	6863	tachykinin, precursor 1	1 out of 4	95.9693									95.9693	0.0065	fold change	-7.1
ST6GALNAC5	81849	ST6 (alpha-N-acetyl-neuraminyl-2,3-beta-galactosyl-1,3)-N-acetylgalactosaminide alpha-2,6-sialyltransferase 5	1 out of 4	95.7854									95.7854	0.0017	fold change	-6.91
ZNF518A	9849	zinc finger protein 518A	1 out of 4	95.7854					95.7854	0.0064	fold change	-2.16
NEFM	4741	neurofilament, medium polypeptide	1 out of 4	95.6023									95.6023	0.0092	fold change	-6.75
SNAP25	6616	synaptosomal-associated protein, 25kDa	1 out of 4	95.4198									95.4198	0.0117	fold change	-6.73
SCARNA5	677775	small Cajal body-specific RNA 5	1 out of 4	95.3525	95.3525	0.0024	fold change	-1.5
CDR1	1038	cerebellar degeneration-related protein 1, 34kDa	1 out of 4	95.3525	95.3525	0.0481	fold change	-1.5
SCG2	7857	secretogranin II	1 out of 4	95.2381									95.2381	0.0028	fold change	-6.72
PDE10A	10846	phosphodiesterase 10A	1 out of 4	95.057					95.057	0.0148	fold change	-2.12
TLCD1	116238	TLC domain containing 1	1 out of 4	94.8443	94.8443	0.0236	fold change	-1.48
DCLK1	9201	doublecortin-like kinase 1	1 out of 4	94.697									94.697	0.0033	fold change	-6.45
212980_at	NA		1 out of 4	94.697					94.697	0.0057	fold change	-2.1
NEFH	4744	neurofilament, heavy polypeptide	1 out of 4	94.518									94.518	0.0271	fold change	-6.32
ZBBX	79740	zinc finger, B-box domain containing	1 out of 4	94.5072	94.5072	0.0358	fold change	-1.47
TARBP1	6894	TAR (HIV-1) RNA binding protein 1	1 out of 4	94.3396					94.3396	0.0016	fold change	-2.09
RGS7	6000	regulator of G-protein signaling 7	1 out of 4	94.3396									94.3396	0.0027	fold change	-6.3
ANO3	63982	anoctamin 3	1 out of 4	94.162									94.162	0.0034	fold change	-6.29
216195_at	NA		1 out of 4	93.985					93.985	0.0011	fold change	-2.08
FGF13	2258	fibroblast growth factor 13	1 out of 4	93.985									93.985	0.0029	fold change	-6.27
PROKR2	128674	prokineticin receptor 2	1 out of 4	93.6786	93.6786	0.0139	fold change	-1.46
MYT1L	23040	myelin transcription factor 1-like	1 out of 4	93.633									93.633	0.0037	fold change	-6.17
CNR1	1268	cannabinoid receptor 1 (brain)	1 out of 4	93.633									93.633	0.0006	fold change	-6.17
ABCA5	23461	ATP-binding cassette, sub-family A (ABC1), member 5	1 out of 4	93.2836					93.2836	0.0167	fold change	-2.04
CACNG3	10368	calcium channel, voltage-dependent, gamma subunit 3	1 out of 4	93.2836									93.2836	0.003	fold change	-6.16
GABRA5	2558	gamma-aminobutyric acid (GABA) A receptor, alpha 5	1 out of 4	93.1099									93.1099	0.0076	fold change	-6.13
PLLP	51090	plasmolipin	1 out of 4	93.025	93.025	0.0413	fold change	-1.45
SNORD13	692084	small nucleolar RNA, C/D box 13	1 out of 4	93.025	93.025	0.0064	fold change	-1.45
GABRG2	2566	gamma-aminobutyric acid (GABA) A receptor, gamma 2	1 out of 4	92.7644									92.7644	0.008	fold change	-6.03
PDZRN3	23024	PDZ domain containing ring finger 3	1 out of 4	92.7644													92.7644	0.0138	fold change	-3.89
WIF1	11197	WNT inhibitory factor 1	1 out of 4	92.5926									92.5926	0.0092	fold change	-6.02
EGR4	1961	early growth response 4	1 out of 4	92.4214									92.4214	0.0017	fold change	-5.93
P2RY1	5028	purinergic receptor P2Y, G-protein coupled, 1	1 out of 4	92.3805	92.3805	0.0217	fold change	-1.44
CALY	50632	calcyon neuron-specific vesicular protein	1 out of 4	92.081									92.081	0.0057	fold change	-5.89
AGTPBP1	23287	ATP/GTP binding protein 1	1 out of 4	92.0607	92.0607	0.0321	fold change	-1.43
RIMBP2	23504	RIMS binding protein 2	1 out of 4	91.9118									91.9118	0.0009	fold change	-5.88
SLC17A7	57030	solute carrier family 17 (sodium-dependent inorganic phosphate cotransporter), member 7	1 out of 4	91.7431									91.7431	0.0066	fold change	-5.79
RBM3	5935	RNA binding motif (RNP1, RRM) protein 3	1 out of 4	91.5751					91.5751	0.0338	fold change	-1.95
CD93	22918	CD93 molecule	1 out of 4	91.5751					91.5751	0.021	fold change	-1.95
INA	9118	internexin neuronal intermediate filament protein, alpha	1 out of 4	91.5751									91.5751	0.006	fold change	-5.74
213808_at	NA		1 out of 4	91.4077									91.4077	0.002	fold change	-5.71
GAD1	2571	glutamate decarboxylase 1 (brain, 67kDa)	1 out of 4	91.2409									91.2409	0.0056	fold change	-5.7
NMNAT2	23057	nicotinamide nucleotide adenylyltransferase 2	1 out of 4	91.2409									91.2409	0.0036	fold change	-5.7
CHGB	1114	chromogranin B (secretogranin 1)	1 out of 4	90.9091									90.9091	0.0066	fold change	-5.66
MIR548F2	100313771	microRNA 548f-2	1 out of 4	90.8084	90.8084	0.0258	fold change	-1.41
C7orf41	222166	chromosome 7 open reading frame 41	1 out of 4	90.8084	90.8084	0.0129	fold change	-1.41
LMO2	4005	LIM domain only 2 (rhombotin-like 1)	1 out of 4	90.8084	90.8084	0.0019	fold change	-1.41
NIPAL3	57185	NIPA-like domain containing 3	1 out of 4	90.8084	90.8084	0.0007	fold change	-1.41
JMJD7-PLA2G4B	8681	JMJD7-PLA2G4B readthrough	1 out of 4	90.7441					90.7441	0.0005	fold change	-1.91
CABP1	9478	calcium binding protein 1	1 out of 4	90.7441									90.7441	0.0056	fold change	-5.6
GAP43	2596	growth associated protein 43	1 out of 4	90.5797									90.5797	0.0041	fold change	-5.58
NCALD	83988	neurocalcin delta	1 out of 4	90.2527									90.2527	0.0027	fold change	-5.43
PGK1	5230	phosphoglycerate kinase 1	1 out of 4	90.2527													90.2527	0.0061	fold change	-3.56
HS3ST2	9956	heparan sulfate (glucosamine) 3-O-sulfotransferase 2	1 out of 4	90.0901									90.0901	0.0064	fold change	-5.39
SNAP91	9892	synaptosomal-associated protein, 91kDa homolog (mouse)	1 out of 4	89.9281									89.9281	0.0022	fold change	-5.34
FKTN	2218	fukutin	1 out of 4	89.7666					89.7666	0.0223	fold change	-1.86
MICAL2	9645	microtubule associated monoxygenase, calponin and LIM domain containing 2	1 out of 4	89.4454									89.4454	0.0027	fold change	-5.27
CD38	952	CD38 molecule	1 out of 4	89.4374	89.4374	0.0304	fold change	-1.4
LOC253573	253573	uncharacterized LOC253573	1 out of 4	89.4374	89.4374	0.0369	fold change	-1.4
SCARNA2	677766	small Cajal body-specific RNA 2	1 out of 4	89.4374	89.4374	0.0469	fold change	-1.4
ELOVL7	79993	ELOVL fatty acid elongase 7	1 out of 4	89.4374	89.4374	0.0227	fold change	-1.4
HTR2A	3356	5-hydroxytryptamine (serotonin) receptor 2A, G protein-coupled	1 out of 4	89.2857									89.2857	0.003	fold change	-5.25
PRKCB	5579	protein kinase C, beta	1 out of 4	89.1266									89.1266	0.0034	fold change	-5.23
ZNRD1-AS1	80862	ZNRD1 antisense RNA 1	1 out of 4	89.1266					89.1266	0.0262	fold change	-1.84
CAP2	10486	CAP, adenylate cyclase-associated protein, 2 (yeast)	1 out of 4	88.968									88.968	0.0053	fold change	-5.22
CLGN	1047	calmegin	1 out of 4	88.968					88.968	0.0021	fold change	-1.83
SNCB	6620	synuclein, beta	1 out of 4	88.8099									88.8099	0.0042	fold change	-5.21
YTHDC2	64848	YTH domain containing 2	1 out of 4	88.6525					88.6525	0.0084	fold change	-1.82
CDK5RAP3	80279	CDK5 regulatory subunit associated protein 3	1 out of 4	88.4956					88.4956	0.012	fold change	-1.79
PCSK2	5126	proprotein convertase subtilisin/kexin type 2	1 out of 4	88.3392									88.3392	0.0029	fold change	-5.13
SYN2	6854	synapsin II	1 out of 4	88.1834									88.1834	0.0054	fold change	-5.11
CAB39	51719	calcium binding protein 39	1 out of 4	88.1088	88.1088	0.0258	fold change	-1.39
RNU5A-1	26831	RNA, U5A small nuclear 1	1 out of 4	88.1088	88.1088	0.0433	fold change	-1.39
FOXN2	3344	forkhead box N2	1 out of 4	88.1088	88.1088	0.0181	fold change	-1.39
NUDT11	55190	nudix (nucleoside diphosphate linked moiety X)-type motif 11	1 out of 4	88.0282									88.0282	9.7e-05	fold change	-5.09
GOLGA8B	440270	golgin A8 family, member B	1 out of 4	87.8735					87.8735	0.0381	fold change	-1.77
ATRNL1	26033	attractin-like 1	1 out of 4	87.8735									87.8735	0.0071	fold change	-5.08
SLC2A14	144195	solute carrier family 2 (facilitated glucose transporter), member 14	1 out of 4	87.5657													87.5657	0.0087	fold change	-3.31
NAP1L2	4674	nucleosome assembly protein 1-like 2	1 out of 4	87.4126									87.4126	0.0052	fold change	-5.04
GABBR2	9568	gamma-aminobutyric acid (GABA) B receptor, 2	1 out of 4	87.26									87.26	0.0039	fold change	-5.01
UBR5	51366	ubiquitin protein ligase E3 component n-recognin 5	1 out of 4	87.1719	98.1585	0.0002	fold change	-1.59					10.9866	0.0053	fold change	1.41
ALS2CR11	151254	amyotrophic lateral sclerosis 2 (juvenile) chromosome region, candidate 11	1 out of 4	86.9595	86.9595	0.0021	fold change	-1.38
KIAA0825	285600	KIAA0825	1 out of 4	86.9595	86.9595	0.0199	fold change	-1.38
NR2C1	7181	nuclear receptor subfamily 2, group C, member 1	1 out of 4	86.6551					86.6551	0.0226	fold change	-1.74
VWA8	23078	von Willebrand factor A domain containing 8	1 out of 4	86.6551					86.6551	0.0435	fold change	-1.74
AK5	26289	adenylate kinase 5	1 out of 4	86.5052									86.5052	0.0027	fold change	-4.89
KIAA1199	57214	KIAA1199	1 out of 4	86.3558													86.3558	0.0109	fold change	-3.22
OLFM2	93145	olfactomedin 2	1 out of 4	86.256	86.256	0.0419	fold change	-1.37
RASGEF1B	153020	RasGEF domain family, member 1B	1 out of 4	86.256	86.256	0.0332	fold change	-1.37
PKP4	8502	plakophilin 4	1 out of 4	86.256	86.256	0.0105	fold change	-1.37
HPRT1	3251	hypoxanthine phosphoribosyltransferase 1	1 out of 4	86.2069									86.2069	0.0042	fold change	-4.86
RTN1	6252	reticulon 1	1 out of 4	86.0585									86.0585	0.0033	fold change	-4.85
NRN1	51299	neuritin 1	1 out of 4	85.9107									85.9107	0.0005	fold change	-4.84
RPH3A	22895	rabphilin 3A homolog (mouse)	1 out of 4	85.7633									85.7633	0.0051	fold change	-4.83
SV2C	22987	synaptic vesicle glycoprotein 2C	1 out of 4	85.7633									85.7633	0.0052	fold change	-4.83
TTC17	55761	tetratricopeptide repeat domain 17	1 out of 4	85.7633					85.7633	0.0053	fold change	-1.72
SYN1	6853	synapsin I	1 out of 4	85.4701									85.4701	0.0025	fold change	-4.8
U2SURP	23350	U2 snRNP-associated SURP domain containing	1 out of 4	85.4202					98.8142	0.031	fold change	-2.64	13.3941	0.0257	fold change	1.53
CPNE5	57699	copine V	1 out of 4	85.1557	85.1557	0.017	fold change	-1.36
TMEM135	65084	transmembrane protein 135	1 out of 4	85.1557	85.1557	0.019	fold change	-1.36
CA9	768	carbonic anhydrase IX	1 out of 4	85.034					85.034	0.0047	fold change	-1.71
UQCRC2	7385	ubiquinol-cytochrome c reductase core protein II	1 out of 4	84.6024													84.6024	0.0171	fold change	-3
GLS	2744	glutaminase	1 out of 4	84.4595									84.4595	0.0027	fold change	-4.68
SLC12A5	57468	solute carrier family 12 (potassium/chloride transporter), member 5	1 out of 4	84.4595									84.4595	0.0086	fold change	-4.68
ELAVL4	1996	ELAV (embryonic lethal, abnormal vision, Drosophila)-like 4	1 out of 4	84.1751									84.1751	0.0019	fold change	-4.65
AF052140	NA		1 out of 4	84.1751					84.1751	0.026	fold change	-1.7
SV2B	9899	synaptic vesicle glycoprotein 2B	1 out of 4	83.8926									83.8926	0.0028	fold change	-4.64
CNKSR2	22866	connector enhancer of kinase suppressor of Ras 2	1 out of 4	83.8926									83.8926	0.0012	fold change	-4.64
FAM208B	54906	family with sequence similarity 208, member B	1 out of 4	83.8181	83.8181	0.0285	fold change	-1.35
SPTLC1	10558	serine palmitoyltransferase, long chain base subunit 1	1 out of 4	83.8181	83.8181	0.042	fold change	-1.35
C1orf162	128346	chromosome 1 open reading frame 162	1 out of 4	83.8181	83.8181	0.0303	fold change	-1.35
TXLNG2P	246126	taxilin gamma 2, pseudogene	1 out of 4	83.612					83.612	0.0325	fold change	-1.69
PHLDA2	7262	pleckstrin homology-like domain, family A, member 2	1 out of 4	83.4725													83.4725	0.0065	fold change	-2.93
LDB2	9079	LIM domain binding 2	1 out of 4	83.4725									83.4725	0.0021	fold change	-4.62
CUX2	23316	cut-like homeobox 2	1 out of 4	83.1947									83.1947	0.0019	fold change	-4.57
CRYM	1428	crystallin, mu	1 out of 4	82.7815									82.7815	0.0066	fold change	-4.49
NPTX2	4885	neuronal pentraxin II	1 out of 4	82.7815									82.7815	0.0231	fold change	-4.49
PHTF1	10745	putative homeodomain transcription factor 1	1 out of 4	82.7815					82.7815	0.0445	fold change	-1.68
ANKRD32	84250	ankyrin repeat domain 32	1 out of 4	82.5205	82.5205	0.0399	fold change	-1.34
KIAA1407	57577	KIAA1407	1 out of 4	82.5205	82.5205	0.0201	fold change	-1.34
TM9SF3	56889	transmembrane 9 superfamily member 3	1 out of 4	82.5205	82.5205	0.0273	fold change	-1.34
GTF2H3	2967	general transcription factor IIH, polypeptide 3, 34kDa	1 out of 4	82.5205	82.5205	0.05	fold change	-1.34
COPG2IT1	53844	COPG2 imprinted transcript 1 (non-protein coding)	1 out of 4	82.5083									82.5083	0.0022	fold change	-4.48
CDK5R1	8851	cyclin-dependent kinase 5, regulatory subunit 1 (p35)	1 out of 4	82.3723									82.3723	0.0078	fold change	-4.46
LAMP5	24141	lysosomal-associated membrane protein family, member 5	1 out of 4	82.2368									82.2368	0.0021	fold change	-4.44
SNX10	29887	sorting nexin 10	1 out of 4	82.1018									82.1018	0.0046	fold change	-4.43
SH3GL2	6456	SH3-domain GRB2-like 2	1 out of 4	81.8331									81.8331	0.0042	fold change	-4.4
ERC2	26059	ELKS/RAB6-interacting/CAST family member 2	1 out of 4	81.6993									81.6993	0.0037	fold change	-4.39
AMT	275	aminomethyltransferase	1 out of 4	81.6993					81.6993	0.001	fold change	-1.66
DIRAS2	54769	DIRAS family, GTP-binding RAS-like 2	1 out of 4	81.5661									81.5661	0.0049	fold change	-4.37
ACTL6B	51412	actin-like 6B	1 out of 4	81.3008									81.3008	0.0022	fold change	-4.35
CAMK1G	57172	calcium/calmodulin-dependent protein kinase IG	1 out of 4	81.3008									81.3008	0.0017	fold change	-4.35
SNX24	28966	sorting nexin 24	1 out of 4	81.1399	81.1399	0.0027	fold change	-1.33
119392	NA		1 out of 4	81.1399	81.1399	0.0356	fold change	-1.33
TLL1	7092	tolloid-like 1	1 out of 4	81.1399	81.1399	0.0103	fold change	-1.33
MIR548A3	693127	microRNA 548a-3	1 out of 4	81.1399	81.1399	0.0342	fold change	-1.33
RGS20	8601	regulator of G-protein signaling 20	1 out of 4	81.1399	81.1399	0.0343	fold change	-1.33
ELP6	54859	elongator acetyltransferase complex subunit 6	1 out of 4	81.1399	81.1399	0.0047	fold change	-1.33
FAM153C	653316	family with sequence similarity 153, member C, pseudogene	1 out of 4	81.1399	81.1399	0.0382	fold change	-1.33
MARCKSL1	65108	MARCKS-like 1	1 out of 4	81.1399	81.1399	0.0379	fold change	-1.33
209372_x_at	NA		1 out of 4	81.0373									81.0373	0.0012	fold change	-4.34
KALRN	8997	kalirin, RhoGEF kinase	1 out of 4	80.9061									80.9061	0.003	fold change	-4.33
SRD5A1	6715	steroid-5-alpha-reductase, alpha polypeptide 1 (3-oxo-5 alpha-steroid delta 4-dehydrogenase alpha 1)	1 out of 4	80.9061									80.9061	0.0036	fold change	-4.33
GPR89A	653519	G protein-coupled receptor 89A	1 out of 4	80.9061					80.9061	0.0173	fold change	-1.65
CLK4	57396	CDC-like kinase 4	1 out of 4	80.9061					80.9061	0.0127	fold change	-1.65
SLK	9748	STE20-like kinase	1 out of 4	80.9061					80.9061	0.028	fold change	-1.65
LOC100507387	100507387	uncharacterized LOC100507387	1 out of 4	80.9061					80.9061	0.0144	fold change	-1.65
SYP	6855	synaptophysin	1 out of 4	80.1282									80.1282	0.0014	fold change	-4.27
ZNF167	55888	zinc finger protein 167	1 out of 4	80.1282					80.1282	0.0405	fold change	-1.64
ATM	472	ataxia telangiectasia mutated	1 out of 4	79.371					91.9118	0.0041	fold change	-1.96	12.5408	0.0485	fold change	1.49
IDUA	3425	iduronidase, alpha-L-	1 out of 4	79.3651					79.3651	0.0019	fold change	-1.63
KCNJ4	3761	potassium inwardly-rectifying channel, subfamily J, member 4	1 out of 4	79.3651									79.3651	0.0005	fold change	-4.22
215086_at	NA		1 out of 4	79.3651					79.3651	0.0034	fold change	-1.63
CHGA	1113	chromogranin A (parathyroid secretory protein 1)	1 out of 4	79.3651									79.3651	0.003	fold change	-4.22
SSTR2	6752	somatostatin receptor 2	1 out of 4	79.1139													79.1139	0.0027	fold change	-2.65
AMPH	273	amphiphysin	1 out of 4	78.7402									78.7402	0.0045	fold change	-4.17
ACTR3B	57180	ARP3 actin-related protein 3 homolog B (yeast)	1 out of 4	78.7402									78.7402	0.0013	fold change	-4.17
NSF	4905	N-ethylmaleimide-sensitive factor	1 out of 4	78.7402									78.7402	0.0043	fold change	-4.17
CRYBB1	1414	crystallin, beta B1	1 out of 4	78.5139	78.5139	0.0115	fold change	-1.32
C2orf29	55571	chromosome 2 open reading frame 29	1 out of 4	78.5139	78.5139	0.016	fold change	-1.32
WDPCP	51057	WD repeat containing planar cell polarity effector	1 out of 4	78.5139	78.5139	0.0202	fold change	-1.32
TCP11L1	55346	t-complex 11, testis-specific-like 1	1 out of 4	78.5139	78.5139	0.0032	fold change	-1.32
MMP9	4318	matrix metallopeptidase 9 (gelatinase B, 92kDa gelatinase, 92kDa type IV collagenase)	1 out of 4	78.5139	78.5139	0.0496	fold change	-1.32
IQCG	84223	IQ motif containing G	1 out of 4	78.5139	78.5139	0.0116	fold change	-1.32
NXPE3	91775	neurexophilin and PC-esterase domain family, member 3	1 out of 4	78.5139	78.5139	0.0249	fold change	-1.32
LOC100506022	100506022	uncharacterized LOC100506022	1 out of 4	78.5139	78.5139	0.0042	fold change	-1.32
HAPLN2	60484	hyaluronan and proteoglycan link protein 2	1 out of 4	78.5139	78.5139	0.0445	fold change	-1.32
CEP41	95681	centrosomal protein 41kDa	1 out of 4	78.5139	78.5139	0.0353	fold change	-1.32
RIC8A	60626	resistance to inhibitors of cholinesterase 8 homolog A (C. elegans)	1 out of 4	78.5139	78.5139	0.0024	fold change	-1.32
LINC00597	81698	long intergenic non-protein coding RNA 597	1 out of 4	78.4929					78.4929	0.0054	fold change	-1.62
AHI1	54806	Abelson helper integration site 1	1 out of 4	78.4929					78.4929	0.0179	fold change	-1.62
FAM178A	55719	family with sequence similarity 178, member A	1 out of 4	78.4929					78.4929	0.0247	fold change	-1.62
ATP6V1G2	534	ATPase, H+ transporting, lysosomal 13kDa, V1 subunit G2	1 out of 4	78.125									78.125	0.0071	fold change	-4.16
AUH	549	AU RNA binding protein/enoyl-CoA hydratase	1 out of 4	78.0031													78.0031	0.0007	fold change	-2.59
PART1	25859	prostate androgen-regulated transcript 1 (non-protein coding)	1 out of 4	78.0031									78.0031	0.0007	fold change	-4.15
REEP1	65055	receptor accessory protein 1	1 out of 4	77.6398									77.6398	0.002	fold change	-4.13
205737_at	NA		1 out of 4	77.5194									77.5194	0.0018	fold change	-4.09
RBFOX1	54715	RNA binding protein, fox-1 homolog (C. elegans) 1	1 out of 4	77.2798									77.2798	0.0049	fold change	-4.07
AL049263	NA		1 out of 4	77.0416					77.0416	0.0445	fold change	-1.61
SATB2	23314	SATB homeobox 2	1 out of 4	76.9231									76.9231	0.0017	fold change	-4.05
RIT2	6014	Ras-like without CAAX 2	1 out of 4	76.9231									76.9231	0.016	fold change	-4.05
CCK	885	cholecystokinin	1 out of 4	76.9231									76.9231	0.0114	fold change	-4.05
PAM	5066	peptidylglycine alpha-amidating monooxygenase	1 out of 4	76.9231													76.9231	0.0032	fold change	-2.56
C14orf101	54916	chromosome 14 open reading frame 101	1 out of 4	76.6871					76.6871	0.022	fold change	-1.6
SUCO	51430	SUN domain containing ossification factor	1 out of 4	76.6871					76.6871	0.0339	fold change	-1.6
C19orf60	55049	chromosome 19 open reading frame 60	1 out of 4	76.6871					76.6871	0.0102	fold change	-1.6
UPP1	7378	uridine phosphorylase 1	1 out of 4	76.6871					76.6871	0.0224	fold change	-1.6
GPR22	2845	G protein-coupled receptor 22	1 out of 4	76.4526									76.4526	0.0011	fold change	-4.04
UCHL1	7345	ubiquitin carboxyl-terminal esterase L1 (ubiquitin thiolesterase)	1 out of 4	76.2195									76.2195	0.0028	fold change	-4.03
AP3B2	8120	adaptor-related protein complex 3, beta 2 subunit	1 out of 4	76.2195									76.2195	0.0022	fold change	-4.03
IGSF1	3547	immunoglobulin superfamily, member 1	1 out of 4	76.104	88.1088	0.0005	fold change	-1.39					12.0048	0.0023	fold change	1.46
PRPS1	5631	phosphoribosyl pyrophosphate synthetase 1	1 out of 4	75.8725													75.8725	0.0483	fold change	-2.5
CCNC	892	cyclin C	1 out of 4	75.8725													75.8725	0.0382	fold change	-2.5
NELL1	4745	NEL-like 1 (chicken)	1 out of 4	75.7576									75.7576	0.0016	fold change	-4
HIST1H2AE	3012	histone cluster 1, H2ae	1 out of 4	75.7277	75.7277	0.0485	fold change	-1.31
PIK3IP1	113791	phosphoinositide-3-kinase interacting protein 1	1 out of 4	75.7277	75.7277	0.0216	fold change	-1.31
CES4A	283848	carboxylesterase 4A	1 out of 4	75.7277	75.7277	0.041	fold change	-1.31
BCDIN3D	144233	BCDIN3 domain containing	1 out of 4	75.7277	75.7277	0.0307	fold change	-1.31
GAS2	2620	growth arrest-specific 2	1 out of 4	75.7277	75.7277	0.0206	fold change	-1.31
MRPL30	51263	mitochondrial ribosomal protein L30	1 out of 4	75.7277	75.7277	0.0277	fold change	-1.31
SNORD113-8	767568	small nucleolar RNA, C/D box 113-8	1 out of 4	75.7277	75.7277	0.0239	fold change	-1.31
CYP7B1	9420	cytochrome P450, family 7, subfamily B, polypeptide 1	1 out of 4	75.7277	75.7277	0.033	fold change	-1.31
PTCD3	55037	pentatricopeptide repeat domain 3	1 out of 4	75.7277	75.7277	0.0194	fold change	-1.31
C10orf68	79741	chromosome 10 open reading frame 68	1 out of 4	75.7277	75.7277	0.0456	fold change	-1.31
FRG1B	284802	FSHD region gene 1 family, member B	1 out of 4	75.7277	75.7277	0.0397	fold change	-1.31
ANO1	55107	anoctamin 1, calcium activated chloride channel	1 out of 4	75.7277	75.7277	0.0145	fold change	-1.31
C1GALT1	56913	core 1 synthase, glycoprotein-N-acetylgalactosamine 3-beta-galactosyltransferase, 1	1 out of 4	75.7277	75.7277	0.0169	fold change	-1.31
CD200	4345	CD200 molecule	1 out of 4	75.643									75.643	0.0022	fold change	-3.99
214874_at	NA		1 out of 4	75.5287									75.5287	0.0019	fold change	-3.98
ZNF236	7776	zinc finger protein 236	1 out of 4	75.4148					75.4148	0.0377	fold change	-1.59
C16orf53	79447	chromosome 16 open reading frame 53	1 out of 4	75.4148					75.4148	0.0026	fold change	-1.59
TRIM33	51592	tripartite motif containing 33	1 out of 4	75.4148					75.4148	0.0372	fold change	-1.59
NPTXR	23467	neuronal pentraxin receptor	1 out of 4	75.188									75.188	0.0002	fold change	-3.95
SYNGR3	9143	synaptogyrin 3	1 out of 4	74.9625									74.9625	0.0037	fold change	-3.93
KCNJ6	3763	potassium inwardly-rectifying channel, subfamily J, member 6	1 out of 4	74.9625									74.9625	0.0011	fold change	-3.93
ADCY1	107	adenylate cyclase 1 (brain)	1 out of 4	74.9625									74.9625	0.0016	fold change	-3.93
STXBP1	6812	syntaxin binding protein 1	1 out of 4	74.9625									74.9625	0.0038	fold change	-3.93
ATR	545	ataxia telangiectasia and Rad3 related	1 out of 4	74.8503					74.8503	0.0426	fold change	-1.58
AU146945	NA		1 out of 4	74.8503					74.8503	0.0011	fold change	-1.58
MLH1	4292	mutL homolog 1, colon cancer, nonpolyposis type 2 (E. coli)	1 out of 4	74.8503					74.8503	0.0218	fold change	-1.58
PPIP5K2	23262	diphosphoinositol pentakisphosphate kinase 2	1 out of 4	74.8503					74.8503	0.026	fold change	-1.58
ASIC3	9311	acid-sensing (proton-gated) ion channel 3	1 out of 4	74.8503					74.8503	0.0068	fold change	-1.58
DNM1	1759	dynamin 1	1 out of 4	74.5156									74.5156	0.0053	fold change	-3.92
YWHAH	7533	tyrosine 3-monooxygenase/tryptophan 5-monooxygenase activation protein, eta polypeptide	1 out of 4	74.5156									74.5156	0.0083	fold change	-3.92
TUBB2A	7280	tubulin, beta 2A class IIa	1 out of 4	74.2942									74.2942	0.0067	fold change	-3.91
GOLGA8A	23015	golgin A8 family, member A	1 out of 4	74.184					74.184	0.0208	fold change	-1.57
208015_at	NA		1 out of 4	74.184					74.184	0.0315	fold change	-1.57
GPR89B	51463	G protein-coupled receptor 89B	1 out of 4	74.184					74.184	0.0409	fold change	-1.57
CCPG1	9236	cell cycle progression 1	1 out of 4	74.184					74.184	0.0464	fold change	-1.57
214002_at	NA		1 out of 4	74.184					74.184	0.0003	fold change	-1.57
NDUFS1	4719	NADH dehydrogenase (ubiquinone) Fe-S protein 1, 75kDa (NADH-coenzyme Q reductase)	1 out of 4	73.8552													73.8552	0.0269	fold change	-2.42
RBP4	5950	retinol binding protein 4, plasma	1 out of 4	73.7463									73.7463	0.0018	fold change	-3.88
HN1L	90861	hematological and neurological expressed 1-like	1 out of 4	73.7171	83.8181	0.0435	fold change	-1.35					10.101	0.0213	fold change	1.36
MREG	55686	melanoregulin	1 out of 4	73.6377													73.6377	0.007	fold change	-2.41
ATP2B2	491	ATPase, Ca++ transporting, plasma membrane 2	1 out of 4	73.5294									73.5294	0.0075	fold change	-3.86
RALGPS2	55103	Ral GEF with PH domain and SH3 binding motif 2	1 out of 4	73.4214					73.4214	0.0114	fold change	-1.56
MEF2C	4208	myocyte enhancer factor 2C	1 out of 4	73.4214									73.4214	0.0027	fold change	-3.85
RMI1	80010	RMI1, RecQ mediated genome instability 1, homolog (S. cerevisiae)	1 out of 4	73.4214					73.4214	0.0255	fold change	-1.56
ATP2B1	490	ATPase, Ca++ transporting, plasma membrane 1	1 out of 4	73.3138									73.3138	0.003	fold change	-3.84
PAK1	5058	p21 protein (Cdc42/Rac)-activated kinase 1	1 out of 4	73.3138									73.3138	0.0107	fold change	-3.84
KIAA1731	85459	KIAA1731	1 out of 4	73.1326	73.1326	0.0207	fold change	-1.3
SEC24A	10802	SEC24 family, member A (S. cerevisiae)	1 out of 4	73.1326	73.1326	0.0286	fold change	-1.3
FOXL1	2300	forkhead box L1	1 out of 4	73.1326	73.1326	0.0085	fold change	-1.3
NRP1	8829	neuropilin 1	1 out of 4	73.1326	73.1326	0.0169	fold change	-1.3
CAMTA1	23261	calmodulin binding transcription activator 1	1 out of 4	73.0994									73.0994	0.0024	fold change	-3.83
ACOT7	11332	acyl-CoA thioesterase 7	1 out of 4	72.8863									72.8863	0.0035	fold change	-3.82
THY1	7070	Thy-1 cell surface antigen	1 out of 4	72.7802									72.7802	0.0036	fold change	-3.81
PHYHIP	9796	phytanoyl-CoA 2-hydroxylase interacting protein	1 out of 4	72.6744									72.6744	0.0021	fold change	-3.8
KIAA1045	23349	KIAA1045	1 out of 4	72.6744									72.6744	0.0031	fold change	-3.8
KCNV1	27012	potassium channel, subfamily V, member 1	1 out of 4	72.6744									72.6744	0.0065	fold change	-3.8
SKAP2	8935	src kinase associated phosphoprotein 2	1 out of 4	72.5689					72.5689	0.0171	fold change	-1.55
NANOG	79923	Nanog homeobox	1 out of 4	72.5689					72.5689	0.0396	fold change	-1.55
MLLT11	10962	myeloid/lymphoid or mixed-lineage leukemia (trithorax homolog, Drosophila); translocated to, 11	1 out of 4	72.3589									72.3589	0.004	fold change	-3.79
CALB1	793	calbindin 1, 28kDa	1 out of 4	72.3589									72.3589	0.004	fold change	-3.79
SERPINI1	5274	serpin peptidase inhibitor, clade I (neuroserpin), member 1	1 out of 4	72.0461									72.0461	0.0053	fold change	-3.77
TMEM35	59353	transmembrane protein 35	1 out of 4	72.0461									72.0461	0.0071	fold change	-3.77
C3orf18	51161	chromosome 3 open reading frame 18	1 out of 4	71.9424					71.9424	0.0035	fold change	-1.54
ATP5A1	498	ATP synthase, H+ transporting, mitochondrial F1 complex, alpha subunit 1, cardiac muscle	1 out of 4	71.9424													71.9424	0.0013	fold change	-2.36
TAGLN3	29114	transgelin 3	1 out of 4	71.8391									71.8391	0.0078	fold change	-3.76
BEX1	55859	brain expressed, X-linked 1	1 out of 4	71.736									71.736	0.0038	fold change	-3.75
ELOVL4	6785	ELOVL fatty acid elongase 4	1 out of 4	71.736									71.736	0.0054	fold change	-3.75
LPPR4	9890	lipid phosphate phosphatase-related protein type 4	1 out of 4	71.3267									71.3267	0.0027	fold change	-3.73
DUS4L	11062	dihydrouridine synthase 4-like (S. cerevisiae)	1 out of 4	71.3267					71.3267	0.0016	fold change	-1.53
RANBP2	5903	RAN binding protein 2	1 out of 4	71.3267					71.3267	0.007	fold change	-1.53
PCBP4	57060	poly(rC) binding protein 4	1 out of 4	71.3267					71.3267	0.0016	fold change	-1.53
HMP19	51617	HMP19 protein	1 out of 4	71.3267									71.3267	0.0011	fold change	-3.73
DLD	1738	dihydrolipoamide dehydrogenase	1 out of 4	71.2251													71.2251	0.0012	fold change	-2.34
FARS2	10667	phenylalanyl-tRNA synthetase 2, mitochondrial	1 out of 4	71.2251													71.2251	0.0308	fold change	-2.34
AGPAT5	55326	1-acylglycerol-3-phosphate O-acyltransferase 5 (lysophosphatidic acid acyltransferase, epsilon)	1 out of 4	71.1805	71.1805	0.0159	fold change	-1.29
MIR1470	100302127	microRNA 1470	1 out of 4	71.1805	71.1805	0.0354	fold change	-1.29
MTMR7	9108	myotubularin related protein 7	1 out of 4	71.1805	71.1805	0.036	fold change	-1.29
SLC26A8	116369	solute carrier family 26, member 8	1 out of 4	71.1805	71.1805	0.0099	fold change	-1.29
C14orf79	122616	chromosome 14 open reading frame 79	1 out of 4	71.1805	71.1805	0.007	fold change	-1.29
MAPK11	5600	mitogen-activated protein kinase 11	1 out of 4	71.1805	71.1805	0.0215	fold change	-1.29
201140	NA		1 out of 4	71.1805	71.1805	0.0052	fold change	-1.29
PCDP1	200373	primary ciliary dyskinesia protein 1	1 out of 4	71.1805	71.1805	0.0313	fold change	-1.29
FAM92A1	137392	family with sequence similarity 92, member A1	1 out of 4	71.1805	71.1805	0.0188	fold change	-1.29
LARP1B	55132	La ribonucleoprotein domain family, member 1B	1 out of 4	71.1805	71.1805	0.007	fold change	-1.29
TCEA1	6917	transcription elongation factor A (SII), 1	1 out of 4	71.0565	83.8181	0.0414	fold change	-1.35					12.7616	0.0008	fold change	1.5
CCKBR	887	cholecystokinin B receptor	1 out of 4	70.8215									70.8215	0.0013	fold change	-3.72
PCLO	27445	piccolo (presynaptic cytomatrix protein)	1 out of 4	70.6215									70.6215	0.0034	fold change	-3.71
DYNC1I1	1780	dynein, cytoplasmic 1, intermediate chain 1	1 out of 4	70.4225									70.4225	0.0059	fold change	-3.7
MET	4233	met proto-oncogene (hepatocyte growth factor receptor)	1 out of 4	70.2247													70.2247	0.0336	fold change	-2.3
ACP2	53	acid phosphatase 2, lysosomal	1 out of 4	70.1262					70.1262	0.0386	fold change	-1.52
MAN2C1	4123	mannosidase, alpha, class 2C, member 1	1 out of 4	70.1262					70.1262	0.011	fold change	-1.52
SLC17A6	57084	solute carrier family 17 (sodium-dependent inorganic phosphate cotransporter), member 6	1 out of 4	70.1262									70.1262	0.0075	fold change	-3.69
GAD2	2572	glutamate decarboxylase 2 (pancreatic islets and brain, 65kDa)	1 out of 4	69.9301									69.9301	0.0052	fold change	-3.67
213927_at	NA		1 out of 4	69.9301									69.9301	0.005	fold change	-3.67
C6orf130	221443	chromosome 6 open reading frame 130	1 out of 4	69.7939					79.3651	0.009	fold change	-1.63	9.57121	0.0377	fold change	1.33
ASS1	445	argininosuccinate synthase 1	1 out of 4	69.735													69.735	0.0372	fold change	-2.29
RFPL1-AS1	10740	RFPL1 antisense RNA 1	1 out of 4	69.6379									69.6379	0.0031	fold change	-3.66
NRGN	4900	neurogranin (protein kinase C substrate, RC3)	1 out of 4	69.6379									69.6379	0.005	fold change	-3.66
JAM3	83700	junctional adhesion molecule 3	1 out of 4	69.6309	90.8084	0.0321	fold change	-1.41					21.1775	0.0028	fold change	1.82
DLGAP2	9228	discs, large (Drosophila) homolog-associated protein 2	1 out of 4	69.3481									69.3481	0.0014	fold change	-3.64
NAP1L3	4675	nucleosome assembly protein 1-like 3	1 out of 4	69.3481									69.3481	0.0052	fold change	-3.64
DPY19L2P2	349152	dpy-19-like 2 pseudogene 2 (C. elegans)	1 out of 4	69.3481									69.3481	0.0046	fold change	-3.64
TAF1D	79101	TATA box binding protein (TBP)-associated factor, RNA polymerase I, D, 41kDa	1 out of 4	69.2521					69.2521	0.019	fold change	-1.51
PAAF1	80227	proteasomal ATPase-associated factor 1	1 out of 4	69.2521					69.2521	0.0493	fold change	-1.51
USP16	10600	ubiquitin specific peptidase 16	1 out of 4	69.2521					69.2521	0.0499	fold change	-1.51
PBLD	64081	phenazine biosynthesis-like protein domain containing	1 out of 4	69.2521					69.2521	0.047	fold change	-1.51
BSN	8927	bassoon (presynaptic cytomatrix protein)	1 out of 4	68.9655									68.9655	0.0017	fold change	-3.58
GRM7	2917	glutamate receptor, metabotropic 7	1 out of 4	68.9655									68.9655	1.3e-05	fold change	-3.58
NOL10	79954	nucleolar protein 10	1 out of 4	68.7947	68.7947	0.0118	fold change	-1.28
ORMDL3	94103	ORM1-like 3 (S. cerevisiae)	1 out of 4	68.7947	68.7947	0.0132	fold change	-1.28
RFC4	5984	replication factor C (activator 1) 4, 37kDa	1 out of 4	68.7947	68.7947	0.0259	fold change	-1.28
PRDM16	63976	PR domain containing 16	1 out of 4	68.7947	68.7947	0.0008	fold change	-1.28
PWWP2A	114825	PWWP domain containing 2A	1 out of 4	68.7947	68.7947	0.0319	fold change	-1.28
EXOC6	54536	exocyst complex component 6	1 out of 4	68.7947	68.7947	0.0043	fold change	-1.28
LOC728323	728323	uncharacterized LOC728323	1 out of 4	68.7947	68.7947	0.0482	fold change	-1.28
CCNE1	898	cyclin E1	1 out of 4	68.7947	68.7947	0.0135	fold change	-1.28
GIGYF1	64599	GRB10 interacting GYF protein 1	1 out of 4	68.7947	68.7947	0.0007	fold change	-1.28
MIR3163	100423029	microRNA 3163	1 out of 4	68.7947	68.7947	0.0045	fold change	-1.28
ZNF268	10795	zinc finger protein 268	1 out of 4	68.7947	68.7947	0.0122	fold change	-1.28
PKD1L2	114780	polycystic kidney disease 1-like 2	1 out of 4	68.7947	68.7947	0.0301	fold change	-1.28
METTL15	196074	methyltransferase like 15	1 out of 4	68.7947	68.7947	0.0105	fold change	-1.28
IFT80	57560	intraflagellar transport 80 homolog (Chlamydomonas)	1 out of 4	68.7947	68.7947	0.0429	fold change	-1.28
HES3	390992	hairy and enhancer of split 3 (Drosophila)	1 out of 4	68.7947	68.7947	0.0146	fold change	-1.28
LCE1A	353131	late cornified envelope 1A	1 out of 4	68.7947	68.7947	0.0072	fold change	-1.28
LOC642361	642361	uncharacterized LOC642361	1 out of 4	68.7947	68.7947	0.0117	fold change	-1.28
ZNF365	22891	zinc finger protein 365	1 out of 4	68.7758									68.7758	0.003	fold change	-3.57
212958_x_at	NA		1 out of 4	68.5871													68.5871	0.0243	fold change	-2.26
SEZ6L2	26470	seizure related 6 homolog (mouse)-like 2	1 out of 4	68.4932									68.4932	0.004	fold change	-3.56
LRRC8B	23507	leucine rich repeat containing 8 family, member B	1 out of 4	68.4932									68.4932	0.0021	fold change	-3.56
VAMP1	6843	vesicle-associated membrane protein 1 (synaptobrevin 1)	1 out of 4	68.4932									68.4932	0.0264	fold change	-3.56
PDP1	54704	pyruvate dehyrogenase phosphatase catalytic subunit 1	1 out of 4	68.0272									68.0272	0.0092	fold change	-3.54
LOC441204	441204	uncharacterized LOC441204	1 out of 4	67.9348					67.9348	0.0266	fold change	-1.5
MAPRE3	22924	microtubule-associated protein, RP/EB family, member 3	1 out of 4	67.9348									67.9348	0.0047	fold change	-3.51
LRP1B	53353	low density lipoprotein receptor-related protein 1B	1 out of 4	67.9348					67.9348	0.038	fold change	-1.5
PTPRN	5798	protein tyrosine phosphatase, receptor type, N	1 out of 4	67.7507									67.7507	0.0024	fold change	-3.5
PTPRO	5800	protein tyrosine phosphatase, receptor type, O	1 out of 4	67.7507									67.7507	0.0043	fold change	-3.5
BCL11A	53335	B-cell CLL/lymphoma 11A (zinc finger protein)	1 out of 4	67.7507									67.7507	0.0086	fold change	-3.5
GSTT1	2952	glutathione S-transferase theta 1	1 out of 4	67.3854													67.3854	0.0162	fold change	-2.22
COX7B	1349	cytochrome c oxidase subunit VIIb	1 out of 4	67.3854													67.3854	0.0139	fold change	-2.22
SLC19A2	10560	solute carrier family 19 (thiamine transporter), member 2	1 out of 4	67.3854													67.3854	0.0043	fold change	-2.22
NRIP3	56675	nuclear receptor interacting protein 3	1 out of 4	67.1141									67.1141	0.0076	fold change	-3.47
GRIN1	2902	glutamate receptor, ionotropic, N-methyl D-aspartate 1	1 out of 4	67.1141									67.1141	0.001	fold change	-3.47
ARHGEF9	23229	Cdc42 guanine nucleotide exchange factor (GEF) 9	1 out of 4	67.1141									67.1141	0.0014	fold change	-3.47
INPP5F	22876	inositol polyphosphate-5-phosphatase F	1 out of 4	67.1141									67.1141	0.0037	fold change	-3.47
AZI2	64343	5-azacytidine induced 2	1 out of 4	66.9344					66.9344	0.0262	fold change	-1.49
NEUROD1	4760	neuronal differentiation 1	1 out of 4	66.9344					66.9344	0.0165	fold change	-1.49
MPPE1	65258	metallophosphoesterase 1	1 out of 4	66.9344					66.9344	0.0004	fold change	-1.49
GABRB3	2562	gamma-aminobutyric acid (GABA) A receptor, beta 3	1 out of 4	66.7557									66.7557	0.0014	fold change	-3.46
TRHDE	29953	thyrotropin-releasing hormone degrading enzyme	1 out of 4	66.7557									66.7557	0.0024	fold change	-3.46
GRM5	2915	glutamate receptor, metabotropic 5	1 out of 4	66.313									66.313	0.0014	fold change	-3.45
SCN1A	6323	sodium channel, voltage-gated, type I, alpha subunit	1 out of 4	66.313									66.313	0.0154	fold change	-3.45
PRNP	5621	prion protein	1 out of 4	66.2252													66.2252	0.0072	fold change	-2.18
IDS	3423	iduronate 2-sulfatase	1 out of 4	66.1376									66.1376	0.0018	fold change	-3.44
NDRG4	65009	NDRG family member 4	1 out of 4	66.1376									66.1376	0.0033	fold change	-3.44
ENO2	2026	enolase 2 (gamma, neuronal)	1 out of 4	66.1376									66.1376	0.0018	fold change	-3.44
AW970944	NA		1 out of 4	65.7895					65.7895	0.0045	fold change	-1.48
216115_at	NA		1 out of 4	65.7895					65.7895	0.0263	fold change	-1.48
BDNF	627	brain-derived neurotrophic factor	1 out of 4	65.703									65.703	0.0173	fold change	-3.42
FAM175A	84142	family with sequence similarity 175, member A	1 out of 4	65.5008	65.5008	0.0081	fold change	-1.27
SPDYE1	285955	speedy homolog E1 (Xenopus laevis)	1 out of 4	65.5008	65.5008	0.0004	fold change	-1.27
RPAP2	79871	RNA polymerase II associated protein 2	1 out of 4	65.5008	65.5008	0.0293	fold change	-1.27
PFDN1	5201	prefoldin subunit 1	1 out of 4	65.5008	65.5008	0.0182	fold change	-1.27
LOC283050	283050	uncharacterized LOC283050	1 out of 4	65.5008	65.5008	0.0096	fold change	-1.27
TOM1L1	10040	target of myb1 (chicken)-like 1	1 out of 4	65.5008	65.5008	0.0198	fold change	-1.27
SOX8	30812	SRY (sex determining region Y)-box 8	1 out of 4	65.5008	65.5008	0.0058	fold change	-1.27
GPN2	54707	GPN-loop GTPase 2	1 out of 4	65.5008	65.5008	0.0266	fold change	-1.27
MIR3529	100616238	microRNA 3529	1 out of 4	65.5008	65.5008	0.0073	fold change	-1.27
SMG9	56006	smg-9 homolog, nonsense mediated mRNA decay factor (C. elegans)	1 out of 4	65.5008	65.5008	0.0032	fold change	-1.27
MAFIP	727764	MAFF interacting protein (pseudogene)	1 out of 4	65.5008	65.5008	0.0142	fold change	-1.27
LINC00273	649159	long intergenic non-protein coding RNA 273	1 out of 4	65.5008	65.5008	0.0035	fold change	-1.27
DNAJC3-AS1	100289274	DNAJC3 antisense RNA 1	1 out of 4	65.5008	65.5008	0.0105	fold change	-1.27
GALK2	2585	galactokinase 2	1 out of 4	65.5008	65.5008	0.0125	fold change	-1.27
TIA1	7072	TIA1 cytotoxic granule-associated RNA binding protein	1 out of 4	65.3441					80.1282	0.0095	fold change	-1.64	14.7842	0.0311	fold change	1.59
NECAP1	25977	NECAP endocytosis associated 1	1 out of 4	65.2742									65.2742	0.0034	fold change	-3.4
OSBPL10	114884	oxysterol binding protein-like 10	1 out of 4	65.2742									65.2742	0.0052	fold change	-3.4
FAM206A	54942	family with sequence similarity 206, member A	1 out of 4	65.0195					65.0195	0.0388	fold change	-1.47
EDEM3	80267	ER degradation enhancer, mannosidase alpha-like 3	1 out of 4	65.0195					65.0195	0.0276	fold change	-1.47
ADAM11	4185	ADAM metallopeptidase domain 11	1 out of 4	65.0195					65.0195	0.0063	fold change	-1.47
214293_at	NA		1 out of 4	65.0195									65.0195	0.0023	fold change	-3.39
NRXN1	9378	neurexin 1	1 out of 4	65.0195									65.0195	0.003	fold change	-3.39
C1QBP	708	complement component 1, q subcomponent binding protein	1 out of 4	64.8508													64.8508	0.0188	fold change	-2.14
STYK1	55359	serine/threonine/tyrosine kinase 1	1 out of 4	64.5995									64.5995	0.0004	fold change	-3.37
CACNA2D3	55799	calcium channel, voltage-dependent, alpha 2/delta subunit 3	1 out of 4	64.5995									64.5995	0.0098	fold change	-3.37
WASF1	8936	WAS protein family, member 1	1 out of 4	64.5995									64.5995	0.005	fold change	-3.37
NDUFA7	4701	NADH dehydrogenase (ubiquinone) 1 alpha subcomplex, 7, 14.5kDa	1 out of 4	64.5161													64.5161	0.0153	fold change	-2.12
NM_018616	NA		1 out of 4	64.3501					64.3501	0.0104	fold change	-1.46
ZNF337	26152	zinc finger protein 337	1 out of 4	64.3501					64.3501	0.0158	fold change	-1.46
ACBD4	79777	acyl-CoA binding domain containing 4	1 out of 4	64.3501					64.3501	5.3e-05	fold change	-1.46
SCNN1D	6339	sodium channel, non-voltage-gated 1, delta subunit	1 out of 4	64.3501					64.3501	0.0003	fold change	-1.46
PLCB1	23236	phospholipase C, beta 1 (phosphoinositide-specific)	1 out of 4	64.1026									64.1026	0.0059	fold change	-3.35
GPRASP1	9737	G protein-coupled receptor associated sorting protein 1	1 out of 4	64.1026									64.1026	0.0025	fold change	-3.35
RNF41	10193	ring finger protein 41	1 out of 4	64.1026									64.1026	0.0021	fold change	-3.35
MAP2	4133	microtubule-associated protein 2	1 out of 4	63.7755									63.7755	0.0037	fold change	-3.34
GNAO1	2775	guanine nucleotide binding protein (G protein), alpha activating activity polypeptide O	1 out of 4	63.6943									63.6943	0.0122	fold change	-3.33
TUBB3	10381	tubulin, beta 3 class III	1 out of 4	63.4518									63.4518	0.0017	fold change	-3.31
RNGTT	8732	RNA guanylyltransferase and 5'-phosphatase	1 out of 4	63.3714					63.3714	0.0129	fold change	-1.45
ALG13	79868	asparagine-linked glycosylation 13 homolog (S. cerevisiae)	1 out of 4	63.3714					63.3714	0.0205	fold change	-1.45
PPP3R1	5534	protein phosphatase 3, regulatory subunit B, alpha	1 out of 4	63.2911									63.2911	0.0023	fold change	-3.3
GNG3	2785	guanine nucleotide binding protein (G protein), gamma 3	1 out of 4	63.2911									63.2911	0.0041	fold change	-3.3
SYT5	6861	synaptotagmin V	1 out of 4	63.2911									63.2911	0.0014	fold change	-3.3
HMGCR	3156	3-hydroxy-3-methylglutaryl-CoA reductase	1 out of 4	63.2911									63.2911	0.006	fold change	-3.3
PCP4	5121	Purkinje cell protein 4	1 out of 4	63.2911									63.2911	0.0028	fold change	-3.3
NRXN3	9369	neurexin 3	1 out of 4	63.2911									63.2911	0.0017	fold change	-3.3
MRM1	79922	mitochondrial rRNA methyltransferase 1 homolog (S. cerevisiae)	1 out of 4	63.0247	63.0247	0.0495	fold change	-1.26
C17orf62	79415	chromosome 17 open reading frame 62	1 out of 4	63.0247	63.0247	0.0347	fold change	-1.26
GDE1	51573	glycerophosphodiester phosphodiesterase 1	1 out of 4	63.0247	63.0247	0.0166	fold change	-1.26
RHOBTB1	9886	Rho-related BTB domain containing 1	1 out of 4	63.0247	63.0247	0.0387	fold change	-1.26
GRM3	2913	glutamate receptor, metabotropic 3	1 out of 4	63.0247	63.0247	0.0451	fold change	-1.26
MAGEC3	139081	melanoma antigen family C, 3	1 out of 4	63.0247	63.0247	0.0094	fold change	-1.26
ZNF669	79862	zinc finger protein 669	1 out of 4	63.0247	63.0247	0.0111	fold change	-1.26
BBC3	27113	BCL2 binding component 3	1 out of 4	63.0247	63.0247	0.0121	fold change	-1.26
MSANTD3-TMEFF1	100526694	MSANTD3-TMEFF1 readthrough	1 out of 4	63.0247	63.0247	0.0369	fold change	-1.26
SNORA74B	677841	small nucleolar RNA, H/ACA box 74B	1 out of 4	63.0247	63.0247	0.0066	fold change	-1.26
ARMCX6	54470	armadillo repeat containing, X-linked 6	1 out of 4	63.0247	63.0247	0.0485	fold change	-1.26
LOC401134	401134	uncharacterized LOC401134	1 out of 4	63.0247	63.0247	0.0076	fold change	-1.26
UQCRFS1	7386	ubiquinol-cytochrome c reductase, Rieske iron-sulfur polypeptide 1	1 out of 4	62.8141													62.8141	0.0055	fold change	-2.08
TMED3	23423	transmembrane emp24 protein transport domain containing 3	1 out of 4	62.8141													62.8141	0.0248	fold change	-2.08
ATP6V1B2	526	ATPase, H+ transporting, lysosomal 56/58kDa, V1 subunit B2	1 out of 4	62.7353									62.7353	0.007	fold change	-3.29
FXYD7	53822	FXYD domain containing ion transport regulator 7	1 out of 4	62.5782									62.5782	0.0049	fold change	-3.28
GMCL1	64395	germ cell-less, spermatogenesis associated 1	1 out of 4	62.3441													62.3441	0.0041	fold change	-2.06
NCDN	23154	neurochondrin	1 out of 4	62.2665									62.2665	0.0023	fold change	-3.26
215351_at	NA		1 out of 4	62.2665					62.2665	0.0015	fold change	-1.44
TMEM106B	54664	transmembrane protein 106B	1 out of 4	62.2665					62.2665	0.0402	fold change	-1.44
ATP5S	27109	ATP synthase, H+ transporting, mitochondrial Fo complex, subunit s (factor B)	1 out of 4	62.2665					62.2665	0.0203	fold change	-1.44
PILRB	29990	paired immunoglobin-like type 2 receptor beta	1 out of 4	62.2665					62.2665	0.0389	fold change	-1.44
PRUNE2	158471	prune homolog 2 (Drosophila)	1 out of 4	62.2665					62.2665	0.0485	fold change	-1.44
ARMCX4	100131755	armadillo repeat containing, X-linked 4	1 out of 4	62.2665					62.2665	0.0439	fold change	-1.44
AL109698	NA		1 out of 4	62.2665					62.2665	0.0446	fold change	-1.44
220858_at	NA		1 out of 4	62.2665					62.2665	0.0221	fold change	-1.44
OLFM1	10439	olfactomedin 1	1 out of 4	62.0347									62.0347	0.0047	fold change	-3.25
2021-09-06	23157	septin 6	1 out of 4	62.0347									62.0347	0.0022	fold change	-3.25
EGR1	1958	early growth response 1	1 out of 4	61.7284									61.7284	0.0044	fold change	-3.23
SLC25A3	5250	solute carrier family 25 (mitochondrial carrier; phosphate carrier), member 3	1 out of 4	61.5764													61.5764	0.0014	fold change	-2.05
SLITRK5	26050	SLIT and NTRK-like family, member 5	1 out of 4	61.4251									61.4251	0.0093	fold change	-3.21
KIAA1324	57535	KIAA1324	1 out of 4	61.1995									61.1995	0.0004	fold change	-3.19
ITPR1	3708	inositol 1,4,5-trisphosphate receptor, type 1	1 out of 4	61.1995									61.1995	0.003	fold change	-3.19
ATP8A2	51761	ATPase, aminophospholipid transporter, class I, type 8A, member 2	1 out of 4	61.1995									61.1995	0.0025	fold change	-3.19
NOL4	8715	nucleolar protein 4	1 out of 4	60.9013									60.9013	0.0004	fold change	-3.18
OPCML	4978	opioid binding protein/cell adhesion molecule-like	1 out of 4	60.9013									60.9013	0.0011	fold change	-3.18
KIAA1644	85352	KIAA1644	1 out of 4	60.9013									60.9013	0.0051	fold change	-3.18
C3orf17	25871	chromosome 3 open reading frame 17	1 out of 4	60.7977	60.7977	0.0013	fold change	-1.25
IL1RAP	3556	interleukin 1 receptor accessory protein	1 out of 4	60.7977	60.7977	0.0084	fold change	-1.25
PIWIL2	55124	piwi-like 2 (Drosophila)	1 out of 4	60.7977	60.7977	0.0281	fold change	-1.25
MAK16	84549	MAK16 homolog (S. cerevisiae)	1 out of 4	60.7977	60.7977	0.0413	fold change	-1.25
THAP5	168451	THAP domain containing 5	1 out of 4	60.7977	60.7977	0.0154	fold change	-1.25
ARMCX2	9823	armadillo repeat containing, X-linked 2	1 out of 4	60.7977	60.7977	0.0275	fold change	-1.25
EBF2	64641	early B-cell factor 2	1 out of 4	60.7977	60.7977	0.0025	fold change	-1.25
DNM1L	10059	dynamin 1-like	1 out of 4	60.7977	60.7977	0.0121	fold change	-1.25
ZBTB7A	51341	zinc finger and BTB domain containing 7A	1 out of 4	60.7977	60.7977	0.0406	fold change	-1.25
SETP18	646817	SET pseudogene 18	1 out of 4	60.7977	60.7977	0.038	fold change	-1.25
UBE2D1	7321	ubiquitin-conjugating enzyme E2D 1	1 out of 4	60.7977	60.7977	0.021	fold change	-1.25
GAMT	2593	guanidinoacetate N-methyltransferase	1 out of 4	60.6061					60.6061	0.0146	fold change	-1.43
SARDH	1757	sarcosine dehydrogenase	1 out of 4	60.6061					60.6061	0.0197	fold change	-1.43
C5orf42	65250	chromosome 5 open reading frame 42	1 out of 4	60.6061					60.6061	0.0028	fold change	-1.43
HERC3	8916	HECT and RLD domain containing E3 ubiquitin protein ligase 3	1 out of 4	60.6061					60.6061	0.0088	fold change	-1.43
TIMM9	26520	translocase of inner mitochondrial membrane 9 homolog (yeast)	1 out of 4	60.6061					60.6061	0.0159	fold change	-1.43
FAAH	2166	fatty acid amide hydrolase	1 out of 4	60.6061					60.6061	0.0068	fold change	-1.43
EPHB6	2051	EPH receptor B6	1 out of 4	60.1685									60.1685	0.0029	fold change	-3.17
CNPY2	10330	canopy 2 homolog (zebrafish)	1 out of 4	60.024													60.024	0.0121	fold change	-2.02
TPM1	7168	tropomyosin 1 (alpha)	1 out of 4	60.024													60.024	0.0319	fold change	-2.02
DOC2A	8448	double C2-like domains, alpha	1 out of 4	59.8086									59.8086	0.0004	fold change	-3.15
EFCAB2	84288	EF-hand calcium binding domain 2	1 out of 4	59.7779	71.1805	0.0091	fold change	-1.29					11.4025	0.0009	fold change	1.43
B4GALT6	9331	UDP-Gal:betaGlcNAc beta 1,4- galactosyltransferase, polypeptide 6	1 out of 4	59.6659									59.6659	0.0026	fold change	-3.14
CDH18	1016	cadherin 18, type 2	1 out of 4	59.6659									59.6659	0.0011	fold change	-3.14
PTPRT	11122	protein tyrosine phosphatase, receptor type, T	1 out of 4	59.6659									59.6659	0.0034	fold change	-3.14
CCT8	10694	chaperonin containing TCP1, subunit 8 (theta)	1 out of 4	59.5948													59.5948	0.0044	fold change	-2.01
GABRD	2563	gamma-aminobutyric acid (GABA) A receptor, delta	1 out of 4	59.312									59.312	0.005	fold change	-3.13
RALYL	138046	RALY RNA binding protein-like	1 out of 4	59.312									59.312	0.0067	fold change	-3.13
SLC26A10	65012	solute carrier family 26, member 10	1 out of 4	59.0319					59.0319	0.0231	fold change	-1.42
IVD	3712	isovaleryl-CoA dehydrogenase	1 out of 4	59.0319					59.0319	0.0137	fold change	-1.42
KIAA0196	9897	KIAA0196	1 out of 4	59.0319					59.0319	0.0117	fold change	-1.42
GLS2	27165	glutaminase 2 (liver, mitochondrial)	1 out of 4	58.9623									58.9623	0.0022	fold change	-3.12
CNTNAP2	26047	contactin associated protein-like 2	1 out of 4	58.9623									58.9623	0.0189	fold change	-3.12
P2RX4	5025	purinergic receptor P2X, ligand-gated ion channel, 4	1 out of 4	58.9555					69.2521	0.0338	fold change	-1.51	10.2965	0.0186	fold change	1.37
LGI1	9211	leucine-rich, glioma inactivated 1	1 out of 4	58.8928													58.8928	0.0108	fold change	-1.99
LGMN	5641	legumain	1 out of 4	58.8928													58.8928	0.0487	fold change	-1.99
ATRX	546	alpha thalassemia/mental retardation syndrome X-linked	1 out of 4	58.6926					67.9348	0.0281	fold change	-1.5	9.24214	0.0052	fold change	1.31
KIAA0513	9764	KIAA0513	1 out of 4	58.6854									58.6854	0.0019	fold change	-3.11
DLG2	1740	discs, large homolog 2 (Drosophila)	1 out of 4	58.6854									58.6854	0.0067	fold change	-3.11
PRKAR1B	5575	protein kinase, cAMP-dependent, regulatory, type I, beta	1 out of 4	58.6854									58.6854	0.005	fold change	-3.11
DLG4	1742	discs, large homolog 4 (Drosophila)	1 out of 4	58.3431									58.3431	0.0016	fold change	-3.1
RASGRF1	5923	Ras protein-specific guanine nucleotide-releasing factor 1	1 out of 4	58.3431									58.3431	0.0083	fold change	-3.1
HSPA8	3312	heat shock 70kDa protein 8	1 out of 4	58.2072													58.2072	0.0019	fold change	-1.97
SCN2A	6326	sodium channel, voltage-gated, type II, alpha subunit	1 out of 4	57.8035									57.8035	0.0069	fold change	-3.08
GOLGA6L5	374650	golgin A6 family-like 5 (pseudogene)	1 out of 4	57.8035					57.8035	0.0475	fold change	-1.41
220619_at	NA		1 out of 4	57.8035					57.8035	0.0233	fold change	-1.41
221616_s_at	NA		1 out of 4	57.8035					57.8035	0.0472	fold change	-1.41
GREM2	64388	gremlin 2	1 out of 4	57.8035									57.8035	0.0142	fold change	-3.08
215109_at	NA		1 out of 4	57.8035					57.8035	0.0072	fold change	-1.41
ING3	54556	inhibitor of growth family, member 3	1 out of 4	57.8035					57.8035	0.0185	fold change	-1.41
AL049351	NA		1 out of 4	57.8035					57.8035	0.0064	fold change	-1.41
SYNJ1	8867	synaptojanin 1	1 out of 4	57.8035									57.8035	0.0026	fold change	-3.08
BASP1	10409	brain abundant, membrane attached signal protein 1	1 out of 4	57.8035									57.8035	0.0028	fold change	-3.08
EFNB3	1949	ephrin-B3	1 out of 4	57.4713									57.4713	0.0015	fold change	-3.07
RPS26	6231	ribosomal protein S26	1 out of 4	57.4053													57.4053	0.026	fold change	-1.95
TSPAN13	27075	tetraspanin 13	1 out of 4	57.3394									57.3394	0.012	fold change	-3.06
PPFIA4	8497	protein tyrosine phosphatase, receptor type, f polypeptide (PTPRF), interacting protein (liprin), alpha 4	1 out of 4	57.3394									57.3394	0.0025	fold change	-3.06
AL390170	NA		1 out of 4	57.3394									57.3394	0.0019	fold change	-3.06
SPATA4	132851	spermatogenesis associated 4	1 out of 4	57.0894	57.0894	0.0204	fold change	-1.24
OR52B4	143496	olfactory receptor, family 52, subfamily B, member 4	1 out of 4	57.0894	57.0894	0.0029	fold change	-1.24
KLHDC5	57542	kelch domain containing 5	1 out of 4	57.0894	57.0894	0.0101	fold change	-1.24
EIF5	1983	eukaryotic translation initiation factor 5	1 out of 4	57.0894	57.0894	0.0495	fold change	-1.24
SCLT1	132320	sodium channel and clathrin linker 1	1 out of 4	57.0894	57.0894	0.0187	fold change	-1.24
LOC100233156	100233156	tektin 4 pseudogene	1 out of 4	57.0894	57.0894	0.035	fold change	-1.24
CPSF6	11052	cleavage and polyadenylation specific factor 6, 68kDa	1 out of 4	57.0894	57.0894	0.0398	fold change	-1.24
CST2	1470	cystatin SA	1 out of 4	57.0894	57.0894	0.0467	fold change	-1.24
CLK2	1196	CDC-like kinase 2	1 out of 4	57.0894	57.0894	0.0222	fold change	-1.24
C1orf111	284680	chromosome 1 open reading frame 111	1 out of 4	57.0894	57.0894	0.0095	fold change	-1.24
AMPD3	272	adenosine monophosphate deaminase 3	1 out of 4	57.0894	57.0894	0.0152	fold change	-1.24
MIR5689	100846998	microRNA 5689	1 out of 4	57.0894	57.0894	0.0475	fold change	-1.24
ABT1	29777	activator of basal transcription 1	1 out of 4	57.0894	57.0894	0.0142	fold change	-1.24
CHN1	1123	chimerin (chimaerin) 1	1 out of 4	57.0776									57.0776	0.0043	fold change	-3.05
TMEM158	25907	transmembrane protein 158 (gene/pseudogene)	1 out of 4	57.0776									57.0776	0.001	fold change	-3.05
ADD2	119	adducin 2 (beta)	1 out of 4	57.0776									57.0776	0.0071	fold change	-3.05
KDM4C	23081	lysine (K)-specific demethylase 4C	1 out of 4	56.8281					85.7633	0.0136	fold change	-1.72					28.9352	0.0118	fold change	1.33
OPN3	23596	opsin 3	1 out of 4	56.8182									56.8182	0.0013	fold change	-3.04
RCE1	9986	RCE1 homolog, prenyl protein protease (S. cerevisiae)	1 out of 4	56.5611					56.5611	0.0106	fold change	-1.4
TRDMT1	1787	tRNA aspartic acid methyltransferase 1	1 out of 4	56.5611					56.5611	0.0225	fold change	-1.4
SPATA6L	55064	spermatogenesis associated 6-like	1 out of 4	56.5611					56.5611	0.0258	fold change	-1.4
PRDM2	7799	PR domain containing 2, with ZNF domain	1 out of 4	56.4972									56.4972	0.0009	fold change	-3.02
ATP5F1	515	ATP synthase, H+ transporting, mitochondrial Fo complex, subunit B1	1 out of 4	56.3698													56.3698	0.0022	fold change	-1.93
EML3	256364	echinoderm microtubule associated protein like 3	1 out of 4	56.0664					69.2521	0.0007	fold change	-1.51	13.1857	0.0155	fold change	1.52
AI263044	NA		1 out of 4	56.0538									56.0538	0.0019	fold change	-3.01
PRMT8	56341	protein arginine methyltransferase 8	1 out of 4	56.0538									56.0538	0.0082	fold change	-3.01
SV2A	9900	synaptic vesicle glycoprotein 2A	1 out of 4	56.0538									56.0538	0.007	fold change	-3.01
PIGQ	9091	phosphatidylinositol glycan anchor biosynthesis, class Q	1 out of 4	55.8659					55.8659	0.0366	fold change	-1.39
FASTKD2	22868	FAST kinase domains 2	1 out of 4	55.8659					55.8659	0.0286	fold change	-1.39
LTB4R2	56413	leukotriene B4 receptor 2	1 out of 4	55.8659					55.8659	0.0138	fold change	-1.39
CCR10	2826	chemokine (C-C motif) receptor 10	1 out of 4	55.8659					55.8659	0.0061	fold change	-1.39
OSGEP	55644	O-sialoglycoprotein endopeptidase	1 out of 4	55.8659					55.8659	0.0404	fold change	-1.39
NDUFAF4	29078	NADH dehydrogenase (ubiquinone) complex I, assembly factor 4	1 out of 4	55.8659													55.8659	0.01	fold change	-1.92
TUBG2	27175	tubulin, gamma 2	1 out of 4	55.8659					55.8659	0.0046	fold change	-1.39
CRH	1392	corticotropin releasing hormone	1 out of 4	55.5556									55.5556	0.0214	fold change	-2.99
DHRS11	79154	dehydrogenase/reductase (SDR family) member 11	1 out of 4	55.5556									55.5556	0.008	fold change	-2.99
SMPDL3A	10924	sphingomyelin phosphodiesterase, acid-like 3A	1 out of 4	55.4324													55.4324	0.0003	fold change	-1.91
CCNA1	8900	cyclin A1	1 out of 4	55.2486									55.2486	0.0049	fold change	-2.98
PTK2B	2185	PTK2B protein tyrosine kinase 2 beta	1 out of 4	55.2486									55.2486	0.0006	fold change	-2.98
CALM3	808	calmodulin 3 (phosphorylase kinase, delta)	1 out of 4	55.2486									55.2486	0.0024	fold change	-2.98
SLC30A3	7781	solute carrier family 30 (zinc transporter), member 3	1 out of 4	55.2486									55.2486	0.0005	fold change	-2.98
MRPL17	63875	mitochondrial ribosomal protein L17	1 out of 4	55.0661													55.0661	0.0002	fold change	-1.9
SUB1	10923	SUB1 homolog (S. cerevisiae)	1 out of 4	54.8847									54.8847	0.0021	fold change	-2.97
ARHGAP44	9912	Rho GTPase activating protein 44	1 out of 4	54.7645									54.7645	0.0072	fold change	-2.96
AF070581	NA		1 out of 4	54.7645									54.7645	0.0032	fold change	-2.96
THEMIS2	9473	thymocyte selection associated family member 2	1 out of 4	54.6902	54.6902	0.0407	fold change	-1.23
RASL11A	387496	RAS-like, family 11, member A	1 out of 4	54.6902	54.6902	0.027	fold change	-1.23
C17orf28	283987	chromosome 17 open reading frame 28	1 out of 4	54.6902	54.6902	0.0316	fold change	-1.23
PARG	8505	poly (ADP-ribose) glycohydrolase	1 out of 4	54.6902	54.6902	0.0173	fold change	-1.23
LOC100288520	100288520	ubiquitin carboxyl-terminal hydrolase 17-like	1 out of 4	54.6902	54.6902	0.0162	fold change	-1.23
ELAVL3	1995	ELAV (embryonic lethal, abnormal vision, Drosophila)-like 3 (Hu antigen C)	1 out of 4	54.6902	54.6902	0.0328	fold change	-1.23
MRO	83876	maestro	1 out of 4	54.6902	54.6902	0.0238	fold change	-1.23
CABP7	164633	calcium binding protein 7	1 out of 4	54.6902	54.6902	0.0246	fold change	-1.23
CCDC122	160857	coiled-coil domain containing 122	1 out of 4	54.6902	54.6902	0.0173	fold change	-1.23
RNF20	56254	ring finger protein 20, E3 ubiquitin protein ligase	1 out of 4	54.6902	54.6902	0.0198	fold change	-1.23
MAP2K4P1	139201	mitogen-activated protein kinase kinase 4 pseudogene 1	1 out of 4	54.6902	54.6902	0.0172	fold change	-1.23
LOC284933	284933	uncharacterized LOC284933	1 out of 4	54.6902	54.6902	0.0061	fold change	-1.23
IFT81	28981	intraflagellar transport 81 homolog (Chlamydomonas)	1 out of 4	54.6902	54.6902	0.0031	fold change	-1.23
ZBED3	84327	zinc finger, BED-type containing 3	1 out of 4	54.6902	54.6902	0.0432	fold change	-1.23
GOLGA8O	728047	golgin A8 family, member O	1 out of 4	54.6902	54.6902	0.0315	fold change	-1.23
C4orf21	55345	chromosome 4 open reading frame 21	1 out of 4	54.6902	54.6902	0.004	fold change	-1.23
SLC22A10	387775	solute carrier family 22, member 10	1 out of 4	54.6902	54.6902	0.0199	fold change	-1.23
ANKRD28	23243	ankyrin repeat domain 28	1 out of 4	54.6448					54.6448	0.0087	fold change	-1.38
PION	54103	pigeon homolog (Drosophila)	1 out of 4	54.6448					54.6448	0.0271	fold change	-1.38
SZT2	23334	seizure threshold 2 homolog (mouse)	1 out of 4	54.6448					54.6448	0.0388	fold change	-1.38
215365_at	NA		1 out of 4	54.6448					54.6448	0.0011	fold change	-1.38
GCDH	2639	glutaryl-CoA dehydrogenase	1 out of 4	54.6448					54.6448	0.0244	fold change	-1.38
ADAP1	11033	ArfGAP with dual PH domains 1	1 out of 4	54.6448					54.6448	0.0385	fold change	-1.38
PDE1A	5136	phosphodiesterase 1A, calmodulin-dependent	1 out of 4	54.6448					54.6448	0.0052	fold change	-1.38
TCF15	6939	transcription factor 15 (basic helix-loop-helix)	1 out of 4	54.6448					54.6448	0.0458	fold change	-1.38
AVIL	10677	advillin	1 out of 4	54.6448					54.6448	0.0388	fold change	-1.38
FECH	2235	ferrochelatase	1 out of 4	54.6448					54.6448	0.0168	fold change	-1.38
RGS4	5999	regulator of G-protein signaling 4	1 out of 4	54.6446					44.1696	0.0409	fold change	1.3	98.8142	0.0022	fold change	-9.26
ATP5C1	509	ATP synthase, H+ transporting, mitochondrial F1 complex, gamma polypeptide 1	1 out of 4	54.5256													54.5256	0.0129	fold change	-1.89
MEST	4232	mesoderm specific transcript homolog (mouse)	1 out of 4	54.4662									54.4662	0.0026	fold change	-2.95
KIAA1549L	25758	KIAA1549-like	1 out of 4	54.4662									54.4662	0.003	fold change	-2.95
IPCEF1	26034	interaction protein for cytohesin exchange factors 1	1 out of 4	54.1712									54.1712	0.0089	fold change	-2.94
MDH1	4190	malate dehydrogenase 1, NAD (soluble)	1 out of 4	54.1712									54.1712	0.0114	fold change	-2.94
CDH13	1012	cadherin 13, H-cadherin (heart)	1 out of 4	54.1712									54.1712	0.0039	fold change	-2.94
TBR1	10716	T-box, brain, 1	1 out of 4	54.1712									54.1712	0.0044	fold change	-2.94
ZCCHC11	23318	zinc finger, CCHC domain containing 11	1 out of 4	54.0077					71.3267	0.0176	fold change	-1.53	17.319	0.0026	fold change	1.69
PAK6	56924	p21 protein (Cdc42/Rac)-activated kinase 6	1 out of 4	53.8213									53.8213	0.0019	fold change	-2.92
FABP3	2170	fatty acid binding protein 3, muscle and heart (mammary-derived growth inhibitor)	1 out of 4	53.7057									53.7057	0.0014	fold change	-2.91
RAB15	376267	RAB15, member RAS oncogene family	1 out of 4	53.4759									53.4759	0.0007	fold change	-2.9
ELAVL2	1993	ELAV (embryonic lethal, abnormal vision, Drosophila)-like 2 (Hu antigen B)	1 out of 4	53.4759									53.4759	0.0099	fold change	-2.9
FAM49A	81553	family with sequence similarity 49, member A	1 out of 4	53.4759									53.4759	0.0004	fold change	-2.9
RALB	5899	v-ral simian leukemia viral oncogene homolog B (ras related; GTP binding protein)	1 out of 4	53.4188													53.4188	0.0418	fold change	-1.87
ZMAT4	79698	zinc finger, matrin-type 4	1 out of 4	53.1915									53.1915	0.0011	fold change	-2.89
RCAN2	10231	regulator of calcineurin 2	1 out of 4	53.1915									53.1915	0.0072	fold change	-2.89
TUBA4A	7277	tubulin, alpha 4a	1 out of 4	53.1915									53.1915	0.0076	fold change	-2.89
ZNF468	90333	zinc finger protein 468	1 out of 4	53.0786					53.0786	0.0354	fold change	-1.37
GPLD1	2822	glycosylphosphatidylinositol specific phospholipase D1	1 out of 4	53.0786					53.0786	0.0221	fold change	-1.37
CYP2D6	1565	cytochrome P450, family 2, subfamily D, polypeptide 6	1 out of 4	53.0786					53.0786	0.0074	fold change	-1.37
FAM182B	728882	family with sequence similarity 182, member B	1 out of 4	53.0786					53.0786	0.0245	fold change	-1.37
ZNF135	7694	zinc finger protein 135	1 out of 4	53.0786					53.0786	0.0215	fold change	-1.37
SIX5	147912	SIX homeobox 5	1 out of 4	53.0786					53.0786	0.0049	fold change	-1.37
PLCH2	9651	phospholipase C, eta 2	1 out of 4	53.0786					53.0786	0.0226	fold change	-1.37
C10orf76	79591	chromosome 10 open reading frame 76	1 out of 4	53.0786					53.0786	0.0017	fold change	-1.37
PNKP	11284	polynucleotide kinase 3'-phosphatase	1 out of 4	53.0786					53.0786	0.0171	fold change	-1.37
KIAA1109	84162	KIAA1109	1 out of 4	53.0786					53.0786	0.0294	fold change	-1.37
CEP135	9662	centrosomal protein 135kDa	1 out of 4	53.0786					53.0786	0.0054	fold change	-1.37
TBP	6908	TATA box binding protein	1 out of 4	53.0786					53.0786	0.0495	fold change	-1.37
PHYH	5264	phytanoyl-CoA 2-hydroxylase	1 out of 4	53.0223													53.0223	0.0009	fold change	-1.86
MRPL13	28998	mitochondrial ribosomal protein L13	1 out of 4	53.0223													53.0223	0.0223	fold change	-1.86
STMN4	81551	stathmin-like 4	1 out of 4	52.521									52.521	0.0058	fold change	-2.87
SLC25A12	8604	solute carrier family 25 (aspartate/glutamate carrier), member 12	1 out of 4	52.521									52.521	0.0077	fold change	-2.87
HPCAL4	51440	hippocalcin like 4	1 out of 4	52.521									52.521	0.0025	fold change	-2.87
SULT4A1	25830	sulfotransferase family 4A, member 1	1 out of 4	52.521									52.521	0.0022	fold change	-2.87
ENDOG	2021	endonuclease G	1 out of 4	52.0291													52.0291	0.0022	fold change	-1.84
NDUFA3	4696	NADH dehydrogenase (ubiquinone) 1 alpha subcomplex, 3, 9kDa	1 out of 4	52.0291													52.0291	0.0033	fold change	-1.84
C9orf91	203197	chromosome 9 open reading frame 91	1 out of 4	51.9751									51.9751	0.0064	fold change	-2.86
RUNDC3A	10900	RUN domain containing 3A	1 out of 4	51.9751									51.9751	0.0033	fold change	-2.86
INPP5K	51763	inositol polyphosphate-5-phosphatase K	1 out of 4	51.8215	51.8215	0.013	fold change	-1.22
GTF3A	2971	general transcription factor IIIA	1 out of 4	51.8215	51.8215	0.0497	fold change	-1.22
GJB5	2709	gap junction protein, beta 5, 31.1kDa	1 out of 4	51.8215	51.8215	0.0405	fold change	-1.22
GNG2	54331	guanine nucleotide binding protein (G protein), gamma 2	1 out of 4	51.8215	51.8215	0.0466	fold change	-1.22
VTI1A	143187	vesicle transport through interaction with t-SNAREs homolog 1A (yeast)	1 out of 4	51.8215	51.8215	0.0107	fold change	-1.22
ZMYM2	7750	zinc finger, MYM-type 2	1 out of 4	51.8215	51.8215	0.0391	fold change	-1.22
NUP88	4927	nucleoporin 88kDa	1 out of 4	51.8215	51.8215	0.0432	fold change	-1.22
LOC728400	728400	ubiquitin carboxyl-terminal hydrolase 17-like	1 out of 4	51.8215	51.8215	0.0475	fold change	-1.22
CHST6	4166	carbohydrate (N-acetylglucosamine 6-O) sulfotransferase 6	1 out of 4	51.8215	51.8215	0.0302	fold change	-1.22
CD226	10666	CD226 molecule	1 out of 4	51.8215	51.8215	0.0217	fold change	-1.22
STARD3	10948	StAR-related lipid transfer (START) domain containing 3	1 out of 4	51.8215	51.8215	0.0142	fold change	-1.22
126308	NA		1 out of 4	51.8215	51.8215	0.0196	fold change	-1.22
ZNF551	90233	zinc finger protein 551	1 out of 4	51.8215	51.8215	0.0191	fold change	-1.22
LOC285286	285286	uncharacterized LOC285286	1 out of 4	51.8215	51.8215	0.0314	fold change	-1.22
THAP6	152815	THAP domain containing 6	1 out of 4	51.8215	51.8215	0.0434	fold change	-1.22
LOC100288842	100288842	UDP-GlcNAc:betaGal beta-1,3-N-acetylglucosaminyltransferase 5 pseudogene	1 out of 4	51.8215	51.8215	0.049	fold change	-1.22
GAGE12C	729422	G antigen 12C	1 out of 4	51.8215	51.8215	0.0489	fold change	-1.22
CREBZF	58487	CREB/ATF bZIP transcription factor	1 out of 4	51.7598					51.7598	0.0443	fold change	-1.36
217341_at	NA		1 out of 4	51.7598					51.7598	0.0162	fold change	-1.36
USP24	23358	ubiquitin specific peptidase 24	1 out of 4	51.7598					51.7598	0.0262	fold change	-1.36
ELK4	2005	ELK4, ETS-domain protein (SRF accessory protein 1)	1 out of 4	51.7598					51.7598	0.0174	fold change	-1.36
STK11	6794	serine/threonine kinase 11	1 out of 4	51.7598					51.7598	0.0055	fold change	-1.36
FAM110D	79927	family with sequence similarity 110, member D	1 out of 4	51.7598					51.7598	0.0058	fold change	-1.36
F2	2147	coagulation factor II (thrombin)	1 out of 4	51.7598					51.7598	0.0176	fold change	-1.36
VIPAS39	63894	VPS33B interacting protein, apical-basolateral polarity regulator, spe-39 homolog	1 out of 4	51.7598					51.7598	0.0008	fold change	-1.36
GOT1	2805	glutamic-oxaloacetic transaminase 1, soluble (aspartate aminotransferase 1)	1 out of 4	51.7063									51.7063	0.0192	fold change	-2.85
TTC9	23508	tetratricopeptide repeat domain 9	1 out of 4	51.6529									51.6529	0.0049	fold change	-2.84
SLC9A6	10479	solute carrier family 9, subfamily A (NHE6, cation proton antiporter 6), member 6	1 out of 4	51.6529									51.6529	0.0028	fold change	-2.84
FDX1	2230	ferredoxin 1	1 out of 4	51.6529													51.6529	0.0115	fold change	-1.83
STK24	8428	serine/threonine kinase 24	1 out of 4	51.6529													51.6529	5.2e-05	fold change	-1.83
UBE2N	7334	ubiquitin-conjugating enzyme E2N	1 out of 4	51.2821									51.2821	0.0011	fold change	-2.83
SUSD4	55061	sushi domain containing 4	1 out of 4	51.2821									51.2821	0.0023	fold change	-2.83
ATP11A	23250	ATPase, class VI, type 11A	1 out of 4	51.2234	95.8662	0.0098	fold change	-1.51									44.6429	0.0492	fold change	1.7
SLC30A5	64924	solute carrier family 30 (zinc transporter), member 5	1 out of 4	51.1771													51.1771	0.0162	fold change	-1.82
VDAC2	7417	voltage-dependent anion channel 2	1 out of 4	51.1771													51.1771	0.0005	fold change	-1.82
PRKCZ	5590	protein kinase C, zeta	1 out of 4	50.8647									50.8647	0.003	fold change	-2.81
PNMAL1	55228	paraneoplastic Ma antigen family-like 1	1 out of 4	50.8647									50.8647	0.0083	fold change	-2.81
ZNF184	7738	zinc finger protein 184	1 out of 4	50.8647									50.8647	7.4e-05	fold change	-2.81
ITPKA	3706	inositol-trisphosphate 3-kinase A	1 out of 4	50.8647									50.8647	0.0018	fold change	-2.81
DSTN	11034	destrin (actin depolymerizing factor)	1 out of 4	50.6586													50.6586	0.0003	fold change	-1.81
LITAF	9516	lipopolysaccharide-induced TNF factor	1 out of 4	50.6261	68.7947	0.0459	fold change	-1.28					18.1686	0.0013	fold change	1.72
209697_at	NA		1 out of 4	50.6073					50.6073	0.0372	fold change	-1.35
GFRA2	2675	GDNF family receptor alpha 2	1 out of 4	50.6073									50.6073	0.0001	fold change	-2.8
KPNA4	3840	karyopherin alpha 4 (importin alpha 3)	1 out of 4	50.6073					50.6073	0.0497	fold change	-1.35
DNAJC4	3338	DnaJ (Hsp40) homolog, subfamily C, member 4	1 out of 4	50.6073					50.6073	0.0077	fold change	-1.35
RAP1GAP	5909	RAP1 GTPase activating protein	1 out of 4	50.6073									50.6073	0.0011	fold change	-2.8
EPHX2	2053	epoxide hydrolase 2, cytoplasmic	1 out of 4	50.6073					50.6073	0.0242	fold change	-1.35
209245_s_at	NA		1 out of 4	50.6073					50.6073	0.0081	fold change	-1.35
PRPS2	5634	phosphoribosyl pyrophosphate synthetase 2	1 out of 4	50.6073									50.6073	0.0039	fold change	-2.8
RAP1GAP2	23108	RAP1 GTPase activating protein 2	1 out of 4	50.6073									50.6073	0.0168	fold change	-2.8
CAMK1D	57118	calcium/calmodulin-dependent protein kinase ID	1 out of 4	50.6073									50.6073	0.0007	fold change	-2.8
ARHGAP29	9411	Rho GTPase activating protein 29	1 out of 4	50.6073					50.6073	0.0186	fold change	-1.35
OXSM	54995	3-oxoacyl-ACP synthase, mitochondrial	1 out of 4	50.0501													50.0501	0.0002	fold change	-1.8
GRIN2A	2903	glutamate receptor, ionotropic, N-methyl D-aspartate 2A	1 out of 4	49.9002									49.9002	0.0305	fold change	-2.77
ENOSF1	55556	enolase superfamily member 1	1 out of 4	49.8313					72.5689	0.0325	fold change	-1.55	22.7376	0.0077	fold change	1.87
ARPP19	10776	cAMP-regulated phosphoprotein, 19kDa	1 out of 4	49.8008									49.8008	0.0079	fold change	-2.76
CHRM5	1133	cholinergic receptor, muscarinic 5	1 out of 4	49.6384	99.4392	0.0493	fold change	-1.74									49.8008	0.0165	fold change	1.79
RXRG	6258	retinoid X receptor, gamma	1 out of 4	49.5589	49.5589	0.0131	fold change	-1.21
MTHFSD	64779	methenyltetrahydrofolate synthetase domain containing	1 out of 4	49.5589	49.5589	0.0059	fold change	-1.21
ABCC12	94160	ATP-binding cassette, sub-family C (CFTR/MRP), member 12	1 out of 4	49.5589	49.5589	0.0279	fold change	-1.21
RCAN3	11123	RCAN family member 3	1 out of 4	49.5589	49.5589	0.0253	fold change	-1.21
LYZL6	57151	lysozyme-like 6	1 out of 4	49.5589	49.5589	0.0357	fold change	-1.21
CHMP4B	128866	charged multivesicular body protein 4B	1 out of 4	49.5589	49.5589	0.0206	fold change	-1.21
L3MBTL4	91133	l(3)mbt-like 4 (Drosophila)	1 out of 4	49.5589	49.5589	0.0437	fold change	-1.21
SEL1L	6400	sel-1 suppressor of lin-12-like (C. elegans)	1 out of 4	49.5589	49.5589	0.033	fold change	-1.21
ABCA6	23460	ATP-binding cassette, sub-family A (ABC1), member 6	1 out of 4	49.5589	49.5589	0.0441	fold change	-1.21
TCEAL4	79921	transcription elongation factor A (SII)-like 4	1 out of 4	49.5589	49.5589	0.0125	fold change	-1.21
MIR587	693172	microRNA 587	1 out of 4	49.5589	49.5589	0.0304	fold change	-1.21
SDCCAG8	10806	serologically defined colon cancer antigen 8	1 out of 4	49.5589	49.5589	0.033	fold change	-1.21
KDELR1	10945	KDEL (Lys-Asp-Glu-Leu) endoplasmic reticulum protein retention receptor 1	1 out of 4	49.5589	49.5589	0.004	fold change	-1.21
HELB	92797	helicase (DNA) B	1 out of 4	49.5589	49.5589	0.0256	fold change	-1.21
TFEC	22797	transcription factor EC	1 out of 4	49.5589	49.5589	0.0032	fold change	-1.21
ATP6V1C2	245973	ATPase, H+ transporting, lysosomal 42kDa, V1 subunit C2	1 out of 4	49.5589	49.5589	0.0153	fold change	-1.21
YEATS2	55689	YEATS domain containing 2	1 out of 4	49.5589	49.5589	0.0214	fold change	-1.21
SCAMP5	192683	secretory carrier membrane protein 5	1 out of 4	49.505									49.505	0.0005	fold change	-2.75
INPP5B	3633	inositol polyphosphate-5-phosphatase, 75kDa	1 out of 4	49.1642					49.1642	0.0113	fold change	-1.34
PTP4A3	11156	protein tyrosine phosphatase type IVA, member 3	1 out of 4	49.1642					49.1642	0.0251	fold change	-1.34
NUP37	79023	nucleoporin 37kDa	1 out of 4	49.1642					49.1642	0.0325	fold change	-1.34
210484_s_at	NA		1 out of 4	49.1642					49.1642	0.0022	fold change	-1.34
BRWD1	54014	bromodomain and WD repeat domain containing 1	1 out of 4	49.1642					49.1642	0.0385	fold change	-1.34
GNAS	2778	GNAS complex locus	1 out of 4	49.1159									49.1159	0.0046	fold change	-2.74
LYPLA1	10434	lysophospholipase I	1 out of 4	49.1159													49.1159	0.0002	fold change	-1.78
ARC	23237	activity-regulated cytoskeleton-associated protein	1 out of 4	49.1159									49.1159	0.0279	fold change	-2.74
DPP6	1804	dipeptidyl-peptidase 6	1 out of 4	49.1159									49.1159	0.0014	fold change	-2.74
HSPA12A	259217	heat shock 70kDa protein 12A	1 out of 4	49.1159									49.1159	0.0066	fold change	-2.74
PWP1	11137	PWP1 homolog (S. cerevisiae)	1 out of 4	49.1159													49.1159	0.0346	fold change	-1.78
DGKB	1607	diacylglycerol kinase, beta 90kDa	1 out of 4	48.8759									48.8759	0.0104	fold change	-2.73
PIP5K1B	8395	phosphatidylinositol-4-phosphate 5-kinase, type I, beta	1 out of 4	48.8759									48.8759	0.0109	fold change	-2.73
RASL10A	10633	RAS-like, family 10, member A	1 out of 4	48.8759									48.8759	0.0011	fold change	-2.73
CACNB2	783	calcium channel, voltage-dependent, beta 2 subunit	1 out of 4	48.8759									48.8759	0.0048	fold change	-2.73
FKBP1B	2281	FK506 binding protein 1B, 12.6 kDa	1 out of 4	48.8759									48.8759	0.0034	fold change	-2.73
GULP1	51454	GULP, engulfment adaptor PTB domain containing 1	1 out of 4	48.5437									48.5437	0.0009	fold change	-2.72
PTPRR	5801	protein tyrosine phosphatase, receptor type, R	1 out of 4	48.5437									48.5437	0.002	fold change	-2.72
FRMPD4	9758	FERM and PDZ domain containing 4	1 out of 4	48.5437									48.5437	0.0006	fold change	-2.72
COX8A	1351	cytochrome c oxidase subunit VIIIA (ubiquitous)	1 out of 4	48.4027													48.4027	0.001	fold change	-1.77
MKRN1	23608	makorin ring finger protein 1	1 out of 4	48.216									48.216	0.0063	fold change	-2.71
RAB6B	51560	RAB6B, member RAS oncogene family	1 out of 4	48.216									48.216	0.0044	fold change	-2.71
GSTZ1	2954	glutathione S-transferase zeta 1	1 out of 4	48.1696					48.1696	0.0015	fold change	-1.33
PRKAG1	5571	protein kinase, AMP-activated, gamma 1 non-catalytic subunit	1 out of 4	48.1696					48.1696	0.0015	fold change	-1.33
SCYL3	57147	SCY1-like 3 (S. cerevisiae)	1 out of 4	48.1696					48.1696	0.0466	fold change	-1.33
214928_at	NA		1 out of 4	48.1696					48.1696	0.0146	fold change	-1.33
PPP3CA	5530	protein phosphatase 3, catalytic subunit, alpha isozyme	1 out of 4	48.0769									48.0769	0.0045	fold change	-2.7
ADAM22	53616	ADAM metallopeptidase domain 22	1 out of 4	48.0769									48.0769	0.003	fold change	-2.7
STX1A	6804	syntaxin 1A (brain)	1 out of 4	47.8927									47.8927	0.0049	fold change	-2.69
CERS6	253782	ceramide synthase 6	1 out of 4	47.8927									47.8927	0.0022	fold change	-2.69
CA10	56934	carbonic anhydrase X	1 out of 4	47.8927									47.8927	0.0123	fold change	-2.69
SOGA2	23255	SOGA family member 2	1 out of 4	47.8927									47.8927	0.0293	fold change	-2.69
SPCS1	28972	signal peptidase complex subunit 1 homolog (S. cerevisiae)	1 out of 4	47.8469													47.8469	0.0213	fold change	-1.76
PDHB	5162	pyruvate dehydrogenase (lipoamide) beta	1 out of 4	47.8469													47.8469	0.0138	fold change	-1.76
FAM60A	58516	family with sequence similarity 60, member A	1 out of 4	47.702					62.2665	0.0281	fold change	-1.44	14.5645	0.0085	fold change	1.58
FOCAD	54914	focadhesin	1 out of 4	47.4383									47.4383	0.0094	fold change	-2.68
HSPH1	10808	heat shock 105kDa/110kDa protein 1	1 out of 4	47.4383									47.4383	0.003	fold change	-2.68
DLGAP1	9229	discs, large (Drosophila) homolog-associated protein 1	1 out of 4	47.4383									47.4383	0.0029	fold change	-2.68
RIMS3	9783	regulating synaptic membrane exocytosis 3	1 out of 4	47.4383									47.4383	0.0135	fold change	-2.68
PKNOX2	63876	PBX/knotted 1 homeobox 2	1 out of 4	47.4383									47.4383	0.0093	fold change	-2.68
WDR61	80349	WD repeat domain 61	1 out of 4	47.259													47.259	0.0417	fold change	-1.75
CAMKV	79012	CaM kinase-like vesicle-associated	1 out of 4	47.1254									47.1254	0.0055	fold change	-2.67
ANKRD34C	390616	ankyrin repeat domain 34C	1 out of 4	47.1254									47.1254	0.0011	fold change	-2.67
TSPYL1	7259	TSPY-like 1	1 out of 4	47.1254									47.1254	0.0065	fold change	-2.67
PREPL	9581	prolyl endopeptidase-like	1 out of 4	47.1254									47.1254	0.0046	fold change	-2.67
PDIK1L	149420	PDLIM1 interacting kinase 1 like	1 out of 4	47.1085	47.1085	0.0369	fold change	-1.2
PLA2G6	8398	phospholipase A2, group VI (cytosolic, calcium-independent)	1 out of 4	47.1085	47.1085	0.02	fold change	-1.2
INO80E	283899	INO80 complex subunit E	1 out of 4	47.1085	47.1085	0.0216	fold change	-1.2
HIRIP3	8479	HIRA interacting protein 3	1 out of 4	47.1085	47.1085	0.0408	fold change	-1.2
TRIM31	11074	tripartite motif containing 31	1 out of 4	47.1085	47.1085	0.0357	fold change	-1.2
GAGE1	2543	G antigen 1	1 out of 4	47.1085	47.1085	0.0338	fold change	-1.2
DBP	1628	D site of albumin promoter (albumin D-box) binding protein	1 out of 4	47.1085	47.1085	0.0197	fold change	-1.2
PTGER1	5731	prostaglandin E receptor 1 (subtype EP1), 42kDa	1 out of 4	47.1085	47.1085	0.0494	fold change	-1.2
SLC16A14	151473	solute carrier family 16, member 14 (monocarboxylic acid transporter 14)	1 out of 4	47.1085	47.1085	0.0242	fold change	-1.2
LIG3	3980	ligase III, DNA, ATP-dependent	1 out of 4	47.1085	47.1085	0.0208	fold change	-1.2
LOC728373	728373	ubiquitin carboxyl-terminal hydrolase 17-like	1 out of 4	47.1085	47.1085	0.0052	fold change	-1.2
FAM178B	51252	family with sequence similarity 178, member B	1 out of 4	47.1085	47.1085	0.0303	fold change	-1.2
MRVI1-AS1	100129827	MRVI1 antisense RNA 1	1 out of 4	47.1085	47.1085	0.0211	fold change	-1.2
RPN1	6184	ribophorin I	1 out of 4	47.1085	47.1085	0.0487	fold change	-1.2
FOXB1	27023	forkhead box B1	1 out of 4	47.0367					47.0367	0.0076	fold change	-1.32
SPPL2B	56928	signal peptide peptidase like 2B	1 out of 4	47.0367					47.0367	0.0216	fold change	-1.32
AA427737	NA		1 out of 4	47.0367					47.0367	0.0159	fold change	-1.32
ECE2	9718	endothelin converting enzyme 2	1 out of 4	47.0367					47.0367	0.0305	fold change	-1.32
LIMCH1	22998	LIM and calponin homology domains 1	1 out of 4	47.0367					47.0367	0.0399	fold change	-1.32
UEVLD	55293	UEV and lactate/malate dehyrogenase domains	1 out of 4	47.0367					47.0367	0.0029	fold change	-1.32
C7orf43	55262	chromosome 7 open reading frame 43	1 out of 4	47.0367					47.0367	0.0442	fold change	-1.32
SDS	10993	serine dehydratase	1 out of 4	47.0367					47.0367	0.0425	fold change	-1.32
C6orf120	387263	chromosome 6 open reading frame 120	1 out of 4	47.0367					47.0367	0.0358	fold change	-1.32
N4BP2L1	90634	NEDD4 binding protein 2-like 1	1 out of 4	47.0367					47.0367	0.0397	fold change	-1.32
BSCL2	26580	Berardinelli-Seip congenital lipodystrophy 2 (seipin)	1 out of 4	46.9043									46.9043	0.0035	fold change	-2.66
CNTNAP1	8506	contactin associated protein 1	1 out of 4	46.9043									46.9043	0.0099	fold change	-2.66
ATP2A2	488	ATPase, Ca++ transporting, cardiac muscle, slow twitch 2	1 out of 4	46.9043									46.9043	0.0012	fold change	-2.66
AI097640	NA		1 out of 4	46.9043									46.9043	0.0045	fold change	-2.66
NDUFS2	4720	NADH dehydrogenase (ubiquinone) Fe-S protein 2, 49kDa (NADH-coenzyme Q reductase)	1 out of 4	46.8604													46.8604	0.0026	fold change	-1.74
215409_at	NA		1 out of 4	46.8604													46.8604	0.0092	fold change	-1.74
BCL11B	64919	B-cell CLL/lymphoma 11B (zinc finger protein)	1 out of 4	46.4684									46.4684	0.0004	fold change	-2.65
FASTKD1	79675	FAST kinase domains 1	1 out of 4	46.3822													46.3822	0.0449	fold change	-1.73
CDK5	1020	cyclin-dependent kinase 5	1 out of 4	46.1681									46.1681	0.0075	fold change	-2.64
FOSB	2354	FBJ murine osteosarcoma viral oncogene homolog B	1 out of 4	46.1681									46.1681	0.0295	fold change	-2.64
SPATS2	65244	spermatogenesis associated, serine-rich 2	1 out of 4	46.1681									46.1681	0.0008	fold change	-2.64
PCCB	5096	propionyl CoA carboxylase, beta polypeptide	1 out of 4	46.0405													46.0405	0.0359	fold change	-1.72
EIF3K	27335	eukaryotic translation initiation factor 3, subunit K	1 out of 4	46.0405													46.0405	0.0004	fold change	-1.72
SEC63	11231	SEC63 homolog (S. cerevisiae)	1 out of 4	46.0405													46.0405	0.0006	fold change	-1.72
NBEA	26960	neurobeachin	1 out of 4	45.9559									45.9559	0.0044	fold change	-2.63
TLN2	83660	talin 2	1 out of 4	45.9559									45.9559	0.0005	fold change	-2.63
RGS17	26575	regulator of G-protein signaling 17	1 out of 4	45.9559									45.9559	0.0003	fold change	-2.63
KCNS1	3787	potassium voltage-gated channel, delayed-rectifier, subfamily S, member 1	1 out of 4	45.9559									45.9559	0.0124	fold change	-2.63
MAGEL2	54551	MAGE-like 2	1 out of 4	45.9559									45.9559	8.6e-05	fold change	-2.63
DOCK3	1795	dedicator of cytokinesis 3	1 out of 4	45.9559									45.9559	0.0098	fold change	-2.63
TRIM37	4591	tripartite motif containing 37	1 out of 4	45.9559									45.9559	0.0031	fold change	-2.63
FAM216A	29902	family with sequence similarity 216, member A	1 out of 4	45.6204									45.6204	0.0158	fold change	-2.62
OGFOD2	79676	2-oxoglutarate and iron-dependent oxygenase domain containing 2	1 out of 4	45.6204					45.6204	0.0141	fold change	-1.31
SVEP1	79987	sushi, von Willebrand factor type A, EGF and pentraxin domain containing 1	1 out of 4	45.6204					45.6204	0.0261	fold change	-1.31
SH3BP1	23616	SH3-domain binding protein 1	1 out of 4	45.6204					45.6204	0.0494	fold change	-1.31
MSC	9242	musculin	1 out of 4	45.6204					45.6204	0.0112	fold change	-1.31
TMEM246	84302	transmembrane protein 246	1 out of 4	45.6204									45.6204	0.0042	fold change	-2.62
TGDS	23483	TDP-glucose 4,6-dehydratase	1 out of 4	45.6204					45.6204	0.0272	fold change	-1.31
PRH1	5554	proline-rich protein HaeIII subfamily 1	1 out of 4	45.6204					45.6204	0.0086	fold change	-1.31
KCNA5	3741	potassium voltage-gated channel, shaker-related subfamily, member 5	1 out of 4	45.6204					45.6204	0.0101	fold change	-1.31
R3HDM1	23518	R3H domain containing 1	1 out of 4	45.6204									45.6204	0.0006	fold change	-2.62
ZNF75D	7626	zinc finger protein 75D	1 out of 4	45.6204					45.6204	0.0413	fold change	-1.31
LINC00339	29092	long intergenic non-protein coding RNA 339	1 out of 4	45.6204					45.6204	0.0477	fold change	-1.31
CIT	11113	citron (rho-interacting, serine/threonine kinase 21)	1 out of 4	45.6204									45.6204	0.0009	fold change	-2.62
NEDD4L	23327	neural precursor cell expressed, developmentally down-regulated 4-like, E3 ubiquitin protein ligase	1 out of 4	45.6204									45.6204	7.6e-05	fold change	-2.62
STRADA	92335	STE20-related kinase adaptor alpha	1 out of 4	45.6204					45.6204	0.0248	fold change	-1.31
AI144007	NA		1 out of 4	45.6204					45.6204	0.0245	fold change	-1.31
LOC254896	254896	uncharacterized LOC254896	1 out of 4	45.6204					45.6204	0.0029	fold change	-1.31
ARF3	377	ADP-ribosylation factor 3	1 out of 4	45.2899									45.2899	0.0056	fold change	-2.61
CHL1	10752	cell adhesion molecule with homology to L1CAM (close homolog of L1)	1 out of 4	45.2899									45.2899	0.002	fold change	-2.61
ADCYAP1	116	adenylate cyclase activating polypeptide 1 (pituitary)	1 out of 4	45.2899									45.2899	0.0007	fold change	-2.61
RTN3	10313	reticulon 3	1 out of 4	44.8833									44.8833	0.0046	fold change	-2.6
KCNK3	3777	potassium channel, subfamily K, member 3	1 out of 4	44.8833									44.8833	0.0064	fold change	-2.6
PAIP1	10605	poly(A) binding protein interacting protein 1	1 out of 4	44.6429									44.6429	0.003	fold change	-2.59
CDK5R2	8941	cyclin-dependent kinase 5, regulatory subunit 2 (p39)	1 out of 4	44.6429									44.6429	0.0175	fold change	-2.59
PAK3	5063	p21 protein (Cdc42/Rac)-activated kinase 3	1 out of 4	44.6429									44.6429	0.0019	fold change	-2.59
NDUFB11	54539	NADH dehydrogenase (ubiquinone) 1 beta subcomplex, 11, 17.3kDa	1 out of 4	44.6429													44.6429	0.0038	fold change	-1.7
CNIH3	149111	cornichon homolog 3 (Drosophila)	1 out of 4	44.2478									44.2478	0.0377	fold change	-2.58
CAMK2A	815	calcium/calmodulin-dependent protein kinase II alpha	1 out of 4	44.2478									44.2478	0.001	fold change	-2.58
GALT	2592	galactose-1-phosphate uridylyltransferase	1 out of 4	44.1696					44.1696	0.0166	fold change	-1.3
216345_at	NA		1 out of 4	44.1696					44.1696	0.0265	fold change	-1.3
CCZ1B	221960	CCZ1 vacuolar protein trafficking and biogenesis associated homolog B (S. cerevisiae)	1 out of 4	44.1696					44.1696	0.0249	fold change	-1.3
GMDS	2762	GDP-mannose 4,6-dehydratase	1 out of 4	44.1696					44.1696	0.0287	fold change	-1.3
RABGAP1	23637	RAB GTPase activating protein 1	1 out of 4	44.1696					44.1696	0.0298	fold change	-1.3
PRMT3	10196	protein arginine methyltransferase 3	1 out of 4	44.0679					55.8659	0.0345	fold change	-1.39	11.798	0.0146	fold change	1.45
NDUFC1	4717	NADH dehydrogenase (ubiquinone) 1, subcomplex unknown, 1, 6kDa	1 out of 4	44.0529													44.0529	0.0005	fold change	-1.69
MOAP1	64112	modulator of apoptosis 1	1 out of 4	43.9754									43.9754	0.0012	fold change	-2.57
HOMER1	9456	homer homolog 1 (Drosophila)	1 out of 4	43.9754									43.9754	0.0005	fold change	-2.57
VGF	7425	VGF nerve growth factor inducible	1 out of 4	43.9754									43.9754	0.0141	fold change	-2.57
USO1	8615	USO1 vesicle docking protein homolog (yeast)	1 out of 4	43.7828													43.7828	0.0169	fold change	-1.68
222369_at	NA		1 out of 4	43.7785					71.3267	0.0315	fold change	-1.53					27.5482	0.0008	fold change	1.29
PPP3CB	5532	protein phosphatase 3, catalytic subunit, beta isozyme	1 out of 4	43.7445									43.7445	0.0061	fold change	-2.56
GPI	2821	glucose-6-phosphate isomerase	1 out of 4	43.7445									43.7445	0.0042	fold change	-2.56
ACTN2	88	actinin, alpha 2	1 out of 4	43.7445									43.7445	0.0009	fold change	-2.56
LARGE	9215	like-glycosyltransferase	1 out of 4	43.7445									43.7445	0.0013	fold change	-2.56
BAIAP2	10458	BAI1-associated protein 2	1 out of 4	43.4783									43.4783	0.0003	fold change	-2.55
FBXL2	25827	F-box and leucine-rich repeat protein 2	1 out of 4	43.4783									43.4783	0.0009	fold change	-2.55
FGF9	2254	fibroblast growth factor 9 (glia-activating factor)	1 out of 4	43.4783									43.4783	0.0034	fold change	-2.55
COMMD10	51397	COMM domain containing 10	1 out of 4	43.3276													43.3276	0.0063	fold change	-1.67
YME1L1	10730	YME1-like 1 (S. cerevisiae)	1 out of 4	43.3276													43.3276	0.0009	fold change	-1.67
NDUFA2	4695	NADH dehydrogenase (ubiquinone) 1 alpha subcomplex, 2, 8kDa	1 out of 4	43.3276													43.3276	0.0128	fold change	-1.67
TOLLIP	54472	toll interacting protein	1 out of 4	43.29									43.29	0.0023	fold change	-2.54
AACS	65985	acetoacetyl-CoA synthetase	1 out of 4	43.29									43.29	0.0021	fold change	-2.54
217574_at	NA		1 out of 4	43.29									43.29	0.0061	fold change	-2.54
FBXW7	55294	F-box and WD repeat domain containing 7, E3 ubiquitin protein ligase	1 out of 4	43.29									43.29	0.0015	fold change	-2.54
TSPYL4	23270	TSPY-like 4	1 out of 4	43.29									43.29	0.0051	fold change	-2.54
CYP2A13	1553	cytochrome P450, family 2, subfamily A, polypeptide 13	1 out of 4	43.1034					43.1034	0.0269	fold change	-1.29
216629_at	NA		1 out of 4	43.1034					43.1034	0.0131	fold change	-1.29
PGAP3	93210	post-GPI attachment to proteins 3	1 out of 4	43.1034					43.1034	0.0372	fold change	-1.29
PNPLA2	57104	patatin-like phospholipase domain containing 2	1 out of 4	43.1034					43.1034	0.0104	fold change	-1.29
KLF9	687	Kruppel-like factor 9	1 out of 4	43.1034					43.1034	0.0228	fold change	-1.29
CORO7	79585	coronin 7	1 out of 4	43.1034					43.1034	0.0335	fold change	-1.29
217054_at	NA		1 out of 4	43.1034					43.1034	0.0098	fold change	-1.29
AF052095	NA		1 out of 4	43.1034					43.1034	0.0009	fold change	-1.29
214806_at	NA		1 out of 4	43.1034					43.1034	0.0088	fold change	-1.29
213319_s_at	NA		1 out of 4	43.1034					43.1034	0.0005	fold change	-1.29
AK000834	NA		1 out of 4	43.1034					43.1034	0.0089	fold change	-1.29
TRPM2	7226	transient receptor potential cation channel, subfamily M, member 2	1 out of 4	43.1034					43.1034	0.0048	fold change	-1.29
215850_s_at	NA		1 out of 4	43.1034					43.1034	0.0296	fold change	-1.29
CCDC82	79780	coiled-coil domain containing 82	1 out of 4	43.1034					43.1034	0.0474	fold change	-1.29
PDGFRL	5157	platelet-derived growth factor receptor-like	1 out of 4	43.1034					43.1034	0.0079	fold change	-1.29
ZNHIT6	54680	zinc finger, HIT-type containing 6	1 out of 4	43.0893	54.6902	0.0325	fold change	-1.23					11.6009	0.0079	fold change	1.44
MAP2K4	6416	mitogen-activated protein kinase kinase 4	1 out of 4	42.9923									42.9923	0.0044	fold change	-2.53
ATP1B1	481	ATPase, Na+/K+ transporting, beta 1 polypeptide	1 out of 4	42.9923									42.9923	0.0083	fold change	-2.53
ELMO1	9844	engulfment and cell motility 1	1 out of 4	42.9923									42.9923	0.004	fold change	-2.53
PHKB	5257	phosphorylase kinase, beta	1 out of 4	42.9092					55.8659	0.0056	fold change	-1.39	12.9567	0.0209	fold change	1.51
PSEN2	5664	presenilin 2 (Alzheimer disease 4)	1 out of 4	42.8816													42.8816	0.0454	fold change	-1.66
PARVB	29780	parvin, beta	1 out of 4	42.8816													42.8816	0.0011	fold change	-1.66
PTAFR	5724	platelet-activating factor receptor	1 out of 4	42.6673					51.7598	0.031	fold change	-1.36	9.09256	0.0146	fold change	1.3
QPCT	25797	glutaminyl-peptide cyclotransferase	1 out of 4	42.517									42.517	0.0015	fold change	-2.52
BBIP1	92482	BBSome interacting protein 1	1 out of 4	42.3407	60.7977	0.0235	fold change	-1.25					18.457	0.0027	fold change	1.73
NDUFB1	4707	NADH dehydrogenase (ubiquinone) 1 beta subcomplex, 1, 7kDa	1 out of 4	42.337													42.337	0.0044	fold change	-1.65
ETFA	2108	electron-transfer-flavoprotein, alpha polypeptide	1 out of 4	42.337													42.337	0.0084	fold change	-1.65
RFK	55312	riboflavin kinase	1 out of 4	42.2654									42.2654	0.0018	fold change	-2.51
LRIF1	55791	ligand dependent nuclear receptor interacting factor 1	1 out of 4	42.2654									42.2654	0.0001	fold change	-2.51
CAMK1	8536	calcium/calmodulin-dependent protein kinase I	1 out of 4	42.0168									42.0168	0.008	fold change	-2.5
HSPB3	8988	heat shock 27kDa protein 3	1 out of 4	42.0168									42.0168	0.0063	fold change	-2.5
RNF128	79589	ring finger protein 128, E3 ubiquitin protein ligase	1 out of 4	42.0168									42.0168	0.0028	fold change	-2.5
216967_at	NA		1 out of 4	42.0168									42.0168	0.0044	fold change	-2.5
PCSK1N	27344	proprotein convertase subtilisin/kexin type 1 inhibitor	1 out of 4	42.0168									42.0168	0.0098	fold change	-2.5
KIAA1467	57613	KIAA1467	1 out of 4	42.0168									42.0168	0.0044	fold change	-2.5
DDOST	1650	dolichyl-diphosphooligosaccharide--protein glycosyltransferase	1 out of 4	41.9815													41.9815	0.0167	fold change	-1.64
SLC9A5	6553	solute carrier family 9, subfamily A (NHE5, cation proton antiporter 5), member 5	1 out of 4	41.9815													41.9815	0.0151	fold change	-1.64
MINPP1	9562	multiple inositol-polyphosphate phosphatase 1	1 out of 4	41.9815													41.9815	0.0018	fold change	-1.64
S100A11	6282	S100 calcium binding protein A11	1 out of 4	41.7692	91.2742	0.0436	fold change	-1.42					49.505	0.0074	fold change	2.75
CHST8	64377	carbohydrate (N-acetylgalactosamine 4-0) sulfotransferase 8	1 out of 4	41.7362					41.7362	0.0024	fold change	-1.28
COL7A1	1294	collagen, type VII, alpha 1	1 out of 4	41.7362					41.7362	0.0212	fold change	-1.28
DTWD1	56986	DTW domain containing 1	1 out of 4	41.7362					41.7362	0.004	fold change	-1.28
RHAG	6005	Rh-associated glycoprotein	1 out of 4	41.7362					41.7362	0.036	fold change	-1.28
SPON1	10418	spondin 1, extracellular matrix protein	1 out of 4	41.7362					41.7362	0.0207	fold change	-1.28
ARVCF	421	armadillo repeat gene deleted in velocardiofacial syndrome	1 out of 4	41.7362					41.7362	0.0203	fold change	-1.28
TNFSF13	8741	tumor necrosis factor (ligand) superfamily, member 13	1 out of 4	41.7362					41.7362	0.0131	fold change	-1.28
CBX3	11335	chromobox homolog 3	1 out of 4	41.7362					41.7362	0.0466	fold change	-1.28
SCNN1A	6337	sodium channel, non-voltage-gated 1 alpha subunit	1 out of 4	41.7362					41.7362	0.0282	fold change	-1.28
PUS7L	83448	pseudouridylate synthase 7 homolog (S. cerevisiae)-like	1 out of 4	41.7362					41.7362	0.0406	fold change	-1.28
CARD9	64170	caspase recruitment domain family, member 9	1 out of 4	41.7362					41.7362	0.006	fold change	-1.28
PDX1	3651	pancreatic and duodenal homeobox 1	1 out of 4	41.7362					41.7362	0.0117	fold change	-1.28
MFSD7	84179	major facilitator superfamily domain containing 7	1 out of 4	41.7362					41.7362	0.0207	fold change	-1.28
TRPM4	54795	transient receptor potential cation channel, subfamily M, member 4	1 out of 4	41.7362					41.7362	0.0202	fold change	-1.28
INO80B	83444	INO80 complex subunit B	1 out of 4	41.7362					41.7362	0.0166	fold change	-1.28
TRAPPC2	6399	trafficking protein particle complex 2	1 out of 4	41.6667									41.6667	0.0204	fold change	-2.49
FGF12	2257	fibroblast growth factor 12	1 out of 4	41.6667									41.6667	0.0149	fold change	-2.49
CAMK2B	816	calcium/calmodulin-dependent protein kinase II beta	1 out of 4	41.3907									41.3907	0.0038	fold change	-2.48
SEH1L	81929	SEH1-like (S. cerevisiae)	1 out of 4	41.3907									41.3907	0.0017	fold change	-2.48
220524_at	NA		1 out of 4	41.2882													41.2882	0.0007	fold change	-1.63
MAP2K1	5604	mitogen-activated protein kinase kinase 1	1 out of 4	41.1523									41.1523	0.0158	fold change	-2.47
PLD3	23646	phospholipase D family, member 3	1 out of 4	41.1523									41.1523	0.0027	fold change	-2.47
HPCAL1	3241	hippocalcin-like 1	1 out of 4	41.1523									41.1523	0.0027	fold change	-2.47
GUCY1B3	2983	guanylate cyclase 1, soluble, beta 3	1 out of 4	41.1523									41.1523	0.0078	fold change	-2.47
L1CAM	3897	L1 cell adhesion molecule	1 out of 4	41.1523									41.1523	0.0057	fold change	-2.47
R25692	NA		1 out of 4	40.9165									40.9165	0.0082	fold change	-2.46
ATP6V1H	51606	ATPase, H+ transporting, lysosomal 50/57kDa, V1 subunit H	1 out of 4	40.9165									40.9165	0.0063	fold change	-2.46
KCNAB2	8514	potassium voltage-gated channel, shaker-related subfamily, beta member 2	1 out of 4	40.9165									40.9165	0.0088	fold change	-2.46
SLC39A14	23516	solute carrier family 39 (zinc transporter), member 14	1 out of 4	40.9165									40.9165	0.0284	fold change	-2.46
DNAJC6	9829	DnaJ (Hsp40) homolog, subfamily C, member 6	1 out of 4	40.9165									40.9165	0.0123	fold change	-2.46
MUC1	4582	mucin 1, cell surface associated	1 out of 4	40.8645					50.6073	0.0177	fold change	-1.35	9.74279	0.0406	fold change	1.34
CTC1	80169	CTS telomere maintenance complex component 1	1 out of 4	40.4858					40.4858	0.0409	fold change	-1.27
AL050131	NA		1 out of 4	40.4858					40.4858	0.0314	fold change	-1.27
RAB3GAP2	25782	RAB3 GTPase activating protein subunit 2 (non-catalytic)	1 out of 4	40.4858													40.4858	0.032	fold change	-1.61
PAOX	196743	polyamine oxidase (exo-N4-amino)	1 out of 4	40.4858					40.4858	0.0325	fold change	-1.27
POU3F1	5453	POU class 3 homeobox 1	1 out of 4	40.4858													40.4858	0.0247	fold change	-1.61
CEP68	23177	centrosomal protein 68kDa	1 out of 4	40.4858					40.4858	0.0306	fold change	-1.27
PTPRM	5797	protein tyrosine phosphatase, receptor type, M	1 out of 4	40.4858													40.4858	0.0383	fold change	-1.61
LAIR2	3904	leukocyte-associated immunoglobulin-like receptor 2	1 out of 4	40.4858					40.4858	0.0187	fold change	-1.27
STARD5	80765	StAR-related lipid transfer (START) domain containing 5	1 out of 4	40.4858					40.4858	0.0055	fold change	-1.27
UBL5	59286	ubiquitin-like 5	1 out of 4	40.4858													40.4858	9.2e-05	fold change	-1.61
E2F1	1869	E2F transcription factor 1	1 out of 4	40.4858					40.4858	0.0353	fold change	-1.27
AAMDC	28971	adipogenesis associated, Mth938 domain containing	1 out of 4	40.4858					40.4858	0.0132	fold change	-1.27
NPTX1	4884	neuronal pentraxin I	1 out of 4	40.4531									40.4531	0.0028	fold change	-2.45
SMYD2	56950	SET and MYND domain containing 2	1 out of 4	40.4531									40.4531	0.0131	fold change	-2.45
SYN3	8224	synapsin III	1 out of 4	40.4531									40.4531	0.0011	fold change	-2.45
SLC25A22	79751	solute carrier family 25 (mitochondrial carrier: glutamate), member 22	1 out of 4	40.4531									40.4531	0.0014	fold change	-2.45
HIP1	3092	huntingtin interacting protein 1	1 out of 4	40.4145	60.7977	0.0421	fold change	-1.25					20.3832	0.0298	fold change	1.79
GNAL	2774	guanine nucleotide binding protein (G protein), alpha activating activity polypeptide, olfactory type	1 out of 4	40.0641									40.0641	0.0114	fold change	-2.44
GAS7	8522	growth arrest-specific 7	1 out of 4	40.0641									40.0641	0.0055	fold change	-2.44
AF052109	NA		1 out of 4	40.0641									40.0641	0.0005	fold change	-2.44
PRKAR2B	5577	protein kinase, cAMP-dependent, regulatory, type II, beta	1 out of 4	40.0641									40.0641	0.0013	fold change	-2.44
TPBG	7162	trophoblast glycoprotein	1 out of 4	40.0641									40.0641	0.0419	fold change	-2.44
FGF14	2259	fibroblast growth factor 14	1 out of 4	40.0641									40.0641	0.0395	fold change	-2.44
GPD1	2819	glycerol-3-phosphate dehydrogenase 1 (soluble)	1 out of 4	40.0352	83.8181	0.0491	fold change	-1.35									43.7828	0.0078	fold change	1.68
BF509345	NA		1 out of 4	39.968													39.968	0.0007	fold change	-1.6
HMGN4	10473	high mobility group nucleosomal binding domain 4	1 out of 4	39.968													39.968	0.0035	fold change	-1.6
HYI	81888	hydroxypyruvate isomerase (putative)	1 out of 4	39.9221					49.1642	0.0324	fold change	-1.34	9.24214	0.0024	fold change	1.31
CDH12	1010	cadherin 12, type 2 (N-cadherin 2)	1 out of 4	39.6825									39.6825	0.0075	fold change	-2.43
TBCD	6904	tubulin folding cofactor D	1 out of 4	39.6511													39.6511	0.0091	fold change	-1.59
SYBU	55638	syntabulin (syntaxin-interacting)	1 out of 4	39.4945									39.4945	0.0209	fold change	-2.42
SCAI	286205	suppressor of cancer cell invasion	1 out of 4	39.4945									39.4945	0.0075	fold change	-2.42
RASGRP1	10125	RAS guanyl releasing protein 1 (calcium and DAG-regulated)	1 out of 4	39.4945									39.4945	0.0037	fold change	-2.42
TSPAN4	7106	tetraspanin 4	1 out of 4	39.4023					55.8659	0.0107	fold change	-1.39	16.4636	0.0088	fold change	1.66
CD22	933	CD22 molecule	1 out of 4	39.4023					55.8659	0.0075	fold change	-1.39	16.4636	0.0448	fold change	1.66
THRAP3	9967	thyroid hormone receptor associated protein 3	1 out of 4	39.4011					39.4011	0.0374	fold change	-1.26
KCNJ5	3762	potassium inwardly-rectifying channel, subfamily J, member 5	1 out of 4	39.4011					39.4011	0.0041	fold change	-1.26
SLC4A5	57835	solute carrier family 4, sodium bicarbonate cotransporter, member 5	1 out of 4	39.4011					39.4011	0.0023	fold change	-1.26
216418_at	NA		1 out of 4	39.4011					39.4011	0.0169	fold change	-1.26
EFCAB11	90141	EF-hand calcium binding domain 11	1 out of 4	39.4011					39.4011	0.007	fold change	-1.26
NPDC1	56654	neural proliferation, differentiation and control, 1	1 out of 4	39.4011					39.4011	0.0428	fold change	-1.26
210593_at	NA		1 out of 4	39.4011					39.4011	0.0188	fold change	-1.26
TMEM8A	58986	transmembrane protein 8A	1 out of 4	39.4011					39.4011	0.0058	fold change	-1.26
CHMP6	79643	charged multivesicular body protein 6	1 out of 4	39.4011					39.4011	0.0379	fold change	-1.26
PTK2	5747	PTK2 protein tyrosine kinase 2	1 out of 4	39.3956	86.256	0.0072	fold change	-1.37									46.8604	0.0025	fold change	1.74
PGBD5	79605	piggyBac transposable element derived 5	1 out of 4	39.2157									39.2157	0.0027	fold change	-2.41
CSRNP3	80034	cysteine-serine-rich nuclear protein 3	1 out of 4	39.2157									39.2157	0.002	fold change	-2.41
ARHGEF3	50650	Rho guanine nucleotide exchange factor (GEF) 3	1 out of 4	39.2157									39.2157	0.0082	fold change	-2.41
HN1	51155	hematological and neurological expressed 1	1 out of 4	39.2157									39.2157	0.0077	fold change	-2.41
FAIM2	23017	Fas apoptotic inhibitory molecule 2	1 out of 4	39.2157									39.2157	0.0048	fold change	-2.41
AP1S1	1174	adaptor-related protein complex 1, sigma 1 subunit	1 out of 4	39.2157									39.2157	0.0008	fold change	-2.41
CEP164	22897	centrosomal protein 164kDa	1 out of 4	39.0406					69.2521	0.0314	fold change	-1.51					30.2115	0.0089	fold change	1.36
CRHR1	1394	corticotropin releasing hormone receptor 1	1 out of 4	39.0016													39.0016	0.0053	fold change	-1.58
DDX54	79039	DEAD (Asp-Glu-Ala-Asp) box polypeptide 54	1 out of 4	39.0016													39.0016	0.0445	fold change	-1.58
LPCAT4	254531	lysophosphatidylcholine acyltransferase 4	1 out of 4	38.85									38.85	0.0048	fold change	-2.4
BBS7	55212	Bardet-Biedl syndrome 7	1 out of 4	38.85									38.85	0.0019	fold change	-2.4
ZNF226	7769	zinc finger protein 226	1 out of 4	38.6399													38.6399	0.0268	fold change	-1.57
CPNE3	8895	copine III	1 out of 4	38.6359	51.8215	0.0482	fold change	-1.22					13.1857	0.0125	fold change	1.52
KIF3C	3797	kinesin family member 3C	1 out of 4	38.61									38.61	0.0047	fold change	-2.39
C1orf115	79762	chromosome 1 open reading frame 115	1 out of 4	38.61									38.61	0.0048	fold change	-2.39
ATP1A1	476	ATPase, Na+/K+ transporting, alpha 1 polypeptide	1 out of 4	38.4911									38.4911	0.0163	fold change	-2.38
EHD3	30845	EH-domain containing 3	1 out of 4	38.4911									38.4911	0.0071	fold change	-2.38
CITED1	4435	Cbp/p300-interacting transactivator, with Glu/Asp-rich carboxy-terminal domain, 1	1 out of 4	38.4911									38.4911	0.0092	fold change	-2.38
AL050040	NA		1 out of 4	38.4911									38.4911	0.0009	fold change	-2.38
DCHS2	54798	dachsous 2 (Drosophila)	1 out of 4	38.3711	65.5008	0.0408	fold change	-1.27									27.1297	0.0095	fold change	1.28
205360_at	NA		1 out of 4	38.2555													38.2555	0.0047	fold change	-1.56
PEX7	5191	peroxisomal biogenesis factor 7	1 out of 4	38.2555													38.2555	0.0056	fold change	-1.56
ASNA1	439	arsA arsenite transporter, ATP-binding, homolog 1 (bacterial)	1 out of 4	38.2555													38.2555	0.007	fold change	-1.56
Hs.632805	NA		1 out of 4	38.2555													38.2555	0.0003	fold change	-1.56
CPT2	1376	carnitine palmitoyltransferase 2	1 out of 4	38.1971					38.1971	0.0227	fold change	-1.25
GTPBP2	54676	GTP binding protein 2	1 out of 4	38.1971					38.1971	0.0457	fold change	-1.25
215618_at	NA		1 out of 4	38.1971					38.1971	0.0095	fold change	-1.25
EDEM1	9695	ER degradation enhancer, mannosidase alpha-like 1	1 out of 4	38.1971					38.1971	0.0247	fold change	-1.25
ANKRD26	22852	ankyrin repeat domain 26	1 out of 4	38.1971					38.1971	0.0407	fold change	-1.25
AU147830	NA		1 out of 4	38.1971					38.1971	0.044	fold change	-1.25
TAF1	6872	TAF1 RNA polymerase II, TATA box binding protein (TBP)-associated factor, 250kDa	1 out of 4	38.1971					38.1971	0.0051	fold change	-1.25
AC002544	NA		1 out of 4	38.1971					38.1971	0.0065	fold change	-1.25
LRRC20	55222	leucine rich repeat containing 20	1 out of 4	38.1971					38.1971	0.041	fold change	-1.25
AGER	177	advanced glycosylation end product-specific receptor	1 out of 4	38.1971					38.1971	0.0354	fold change	-1.25
ADCY2	108	adenylate cyclase 2 (brain)	1 out of 4	38.1388									38.1388	0.0094	fold change	-2.37
TESPA1	9840	thymocyte expressed, positive selection associated 1	1 out of 4	38.1388									38.1388	0.0053	fold change	-2.37
INPP4A	3631	inositol polyphosphate-4-phosphatase, type I, 107kDa	1 out of 4	38.1388									38.1388	0.0118	fold change	-2.37
208814_at	NA		1 out of 4	37.9075													37.9075	0.0011	fold change	-1.55
WDR47	22911	WD repeat domain 47	1 out of 4	37.8788									37.8788	0.0047	fold change	-2.36
CHD5	26038	chromodomain helicase DNA binding protein 5	1 out of 4	37.8788									37.8788	0.0183	fold change	-2.36
MAST3	23031	microtubule associated serine/threonine kinase 3	1 out of 4	37.8788									37.8788	0.0011	fold change	-2.36
NREP	9315	neuronal regeneration related protein homolog (rat)	1 out of 4	37.8788									37.8788	0.0085	fold change	-2.36
EFEMP2	30008	EGF containing fibulin-like extracellular matrix protein 2	1 out of 4	37.7634					57.8035	0.0051	fold change	-1.41	20.0401	0.0145	fold change	1.78
PSD3	23362	pleckstrin and Sec7 domain containing 3	1 out of 4	37.5375									37.5375	0.0005	fold change	-2.35
VAMP2	6844	vesicle-associated membrane protein 2 (synaptobrevin 2)	1 out of 4	37.5375									37.5375	0.0092	fold change	-2.35
LMF1	64788	lipase maturation factor 1	1 out of 4	37.5267					48.1696	0.0492	fold change	-1.33	10.6428	0.0156	fold change	1.39
PGRMC1	10857	progesterone receptor membrane component 1	1 out of 4	37.3134													37.3134	0.0259	fold change	-1.53
MMADHC	27249	methylmalonic aciduria (cobalamin deficiency) cblD type, with homocystinuria	1 out of 4	37.3134													37.3134	0.0139	fold change	-1.53
ATP6V1G1	9550	ATPase, H+ transporting, lysosomal 13kDa, V1 subunit G1	1 out of 4	37.3134													37.3134	0.033	fold change	-1.53
SORCS3	22986	sortilin-related VPS10 domain containing receptor 3	1 out of 4	37.2578									37.2578	0.0086	fold change	-2.34
NRG1	3084	neuregulin 1	1 out of 4	37.2578									37.2578	0.0218	fold change	-2.34
MARK1	4139	MAP/microtubule affinity-regulating kinase 1	1 out of 4	37.2578									37.2578	0.0055	fold change	-2.34
ENTPD3	956	ectonucleoside triphosphate diphosphohydrolase 3	1 out of 4	37.2578									37.2578	0.0132	fold change	-2.34
ZC3H7A	29066	zinc finger CCCH-type containing 7A	1 out of 4	37.1594					49.1642	0.0493	fold change	-1.34	12.0048	0.0126	fold change	1.46
SLC50A1	55974	solute carrier family 50 (sugar transporter), member 1	1 out of 4	37.092					37.092	0.0102	fold change	-1.24
SLC37A4	2542	solute carrier family 37 (glucose-6-phosphate transporter), member 4	1 out of 4	37.092					37.092	0.0146	fold change	-1.24
VPS52	6293	vacuolar protein sorting 52 homolog (S. cerevisiae)	1 out of 4	37.092					37.092	0.0171	fold change	-1.24
WDR70	55100	WD repeat domain 70	1 out of 4	37.092					37.092	0.0045	fold change	-1.24
RASSF7	8045	Ras association (RalGDS/AF-6) domain family (N-terminal) member 7	1 out of 4	37.092					37.092	0.0011	fold change	-1.24
CASP2	835	caspase 2, apoptosis-related cysteine peptidase	1 out of 4	37.092					37.092	0.0229	fold change	-1.24
RUNX1	861	runt-related transcription factor 1	1 out of 4	37.092					37.092	0.0332	fold change	-1.24
LIAS	11019	lipoic acid synthetase	1 out of 4	37.092					37.092	0.0348	fold change	-1.24
LRBA	987	LPS-responsive vesicle trafficking, beach and anchor containing	1 out of 4	37.092					37.092	0.0218	fold change	-1.24
TRIM2	23321	tripartite motif containing 2	1 out of 4	37.092					37.092	0.018	fold change	-1.24
CHODL	140578	chondrolectin	1 out of 4	37.092					37.092	0.0315	fold change	-1.24
GLIPR1	11010	GLI pathogenesis-related 1	1 out of 4	37.092					37.092	0.039	fold change	-1.24
PVRL1	5818	poliovirus receptor-related 1 (herpesvirus entry mediator C)	1 out of 4	37.092					37.092	0.0074	fold change	-1.24
ARMC6	93436	armadillo repeat containing 6	1 out of 4	37.092					37.092	0.0219	fold change	-1.24
LOC81691	81691	exonuclease NEF-sp	1 out of 4	37.092					37.092	0.0254	fold change	-1.24
FAM86A	196483	family with sequence similarity 86, member A	1 out of 4	37.092					37.092	0.0337	fold change	-1.24
C6orf108	10591	chromosome 6 open reading frame 108	1 out of 4	37.092					37.092	0.0153	fold change	-1.24
IGFLR1	79713	IGF-like family receptor 1	1 out of 4	37.092					37.092	0.0314	fold change	-1.24
SIGMAR1	10280	sigma non-opioid intracellular receptor 1	1 out of 4	37.092					37.092	0.0028	fold change	-1.24
ATP6V0A1	535	ATPase, H+ transporting, lysosomal V0 subunit a1	1 out of 4	36.9549									36.9549	0.0069	fold change	-2.33
CDH10	1008	cadherin 10, type 2 (T2-cadherin)	1 out of 4	36.9549									36.9549	0.0082	fold change	-2.33
EFHD2	79180	EF-hand domain family, member D2	1 out of 4	36.9549									36.9549	0.0071	fold change	-2.33
ZNF804A	91752	zinc finger protein 804A	1 out of 4	36.9549									36.9549	0.0073	fold change	-2.33
SCN2B	6327	sodium channel, voltage-gated, type II, beta subunit	1 out of 4	36.6569									36.6569	0.0178	fold change	-2.32
ATP13A2	23400	ATPase type 13A2	1 out of 4	36.6569									36.6569	0.007	fold change	-2.32
STK39	27347	serine threonine kinase 39	1 out of 4	36.6569													36.6569	0.0264	fold change	-1.52
RGS2	5997	regulator of G-protein signaling 2, 24kDa	1 out of 4	36.6569													36.6569	0.0492	fold change	-1.52
AHCY	191	adenosylhomocysteinase	1 out of 4	36.6569													36.6569	0.0007	fold change	-1.52
PTH2R	5746	parathyroid hormone 2 receptor	1 out of 4	36.6569									36.6569	0.0082	fold change	-2.32
YIPF3	25844	Yip1 domain family, member 3	1 out of 4	36.6569													36.6569	0.0281	fold change	-1.52
ICT1	3396	immature colon carcinoma transcript 1	1 out of 4	36.6569													36.6569	0.0442	fold change	-1.52
DCUN1D2	55208	DCN1, defective in cullin neddylation 1, domain containing 2 (S. cerevisiae)	1 out of 4	36.6569													36.6569	0.007	fold change	-1.52
NFX1	4799	nuclear transcription factor, X-box binding 1	1 out of 4	36.4271					51.7598	0.0077	fold change	-1.36	15.3327	0.0023	fold change	1.61
MDH2	4191	malate dehydrogenase 2, NAD (mitochondrial)	1 out of 4	36.3372									36.3372	0.0031	fold change	-2.31
BRSK2	9024	BR serine/threonine kinase 2	1 out of 4	36.3372									36.3372	0.0039	fold change	-2.31
KCNAB1	7881	potassium voltage-gated channel, shaker-related subfamily, beta member 1	1 out of 4	36.3372									36.3372	0.0046	fold change	-2.31
MKL2	57496	MKL/myocardin-like 2	1 out of 4	36.3372									36.3372	0.0008	fold change	-2.31
LRRTM4	80059	leucine rich repeat transmembrane neuronal 4	1 out of 4	36.3372									36.3372	0.0022	fold change	-2.31
NT5DC3	51559	5'-nucleotidase domain containing 3	1 out of 4	36.3372									36.3372	1.2e-05	fold change	-2.31
APEH	327	N-acylaminoacyl-peptide hydrolase	1 out of 4	36.1795													36.1795	0.0383	fold change	-1.51
PPCS	79717	phosphopantothenoylcysteine synthetase	1 out of 4	36.1795													36.1795	0.0085	fold change	-1.51
COMMD8	54951	COMM domain containing 8	1 out of 4	36.1795													36.1795	0.0074	fold change	-1.51
APOL1	8542	apolipoprotein L, 1	1 out of 4	35.9971					35.9971	0.0473	fold change	-1.23
TXNRD2	10587	thioredoxin reductase 2	1 out of 4	35.9971					35.9971	0.0021	fold change	-1.23
214362_at	NA		1 out of 4	35.9971					35.9971	0.0319	fold change	-1.23
207422_at	NA		1 out of 4	35.9971					35.9971	0.0149	fold change	-1.23
AK026238	NA		1 out of 4	35.9971					35.9971	0.0151	fold change	-1.23
HIST1H1A	3024	histone cluster 1, H1a	1 out of 4	35.9971					35.9971	0.0442	fold change	-1.23
MYOD1	4654	myogenic differentiation 1	1 out of 4	35.9971					35.9971	0.0452	fold change	-1.23
CHAF1A	10036	chromatin assembly factor 1, subunit A (p150)	1 out of 4	35.9971					35.9971	0.0027	fold change	-1.23
215961_at	NA		1 out of 4	35.9971					35.9971	0.0394	fold change	-1.23
FAM3A	60343	family with sequence similarity 3, member A	1 out of 4	35.9971					35.9971	0.0216	fold change	-1.23
216023_at	NA		1 out of 4	35.9971					35.9971	0.0287	fold change	-1.23
FKBP6	8468	FK506 binding protein 6, 36kDa	1 out of 4	35.9971					35.9971	0.0252	fold change	-1.23
213987_s_at	NA		1 out of 4	35.9971					35.9971	0.0055	fold change	-1.23
RASL11B	65997	RAS-like, family 11, member B	1 out of 4	35.9454									35.9454	0.0084	fold change	-2.3
RND1	27289	Rho family GTPase 1	1 out of 4	35.9454									35.9454	0.0082	fold change	-2.3
SLITRK3	22865	SLIT and NTRK-like family, member 3	1 out of 4	35.9454									35.9454	0.0025	fold change	-2.3
ASNS	440	asparagine synthetase (glutamine-hydrolyzing)	1 out of 4	35.9454									35.9454	0.0179	fold change	-2.3
LRRC49	54839	leucine rich repeat containing 49	1 out of 4	35.9454									35.9454	0.0018	fold change	-2.3
MRP63	78988	mitochondrial ribosomal protein 63	1 out of 4	35.8166													35.8166	0.0496	fold change	-1.5
SULT1A1	6817	sulfotransferase family, cytosolic, 1A, phenol-preferring, member 1	1 out of 4	35.8166													35.8166	0.0058	fold change	-1.5
RAD54B	25788	RAD54 homolog B (S. cerevisiae)	1 out of 4	35.8166													35.8166	0.0044	fold change	-1.5
CARTPT	9607	CART prepropeptide	1 out of 4	35.5366									35.5366	0.0007	fold change	-2.29
ECHDC1	55862	enoyl CoA hydratase domain containing 1	1 out of 4	35.3357													35.3357	0.0233	fold change	-1.49
PPA2	27068	pyrophosphatase (inorganic) 2	1 out of 4	35.3357													35.3357	0.0012	fold change	-1.49
STEAP1	26872	six transmembrane epithelial antigen of the prostate 1	1 out of 4	35.3357													35.3357	0.023	fold change	-1.49
ISOC2	79763	isochorismatase domain containing 2	1 out of 4	35.3357													35.3357	0.0207	fold change	-1.49
SYNGR1	9145	synaptogyrin 1	1 out of 4	35.2609									35.2609	0.001	fold change	-2.28
NPTN	27020	neuroplastin	1 out of 4	35.2609									35.2609	0.0133	fold change	-2.28
INHBC	3626	inhibin, beta C	1 out of 4	35.1865					35.1865	0.0206	fold change	-1.22
215815_at	NA		1 out of 4	35.1865					35.1865	0.01	fold change	-1.22
AF041811	NA		1 out of 4	35.1865					35.1865	0.0329	fold change	-1.22
VCY	9084	variable charge, Y-linked	1 out of 4	35.1865					35.1865	0.0469	fold change	-1.22
DHODH	1723	dihydroorotate dehydrogenase (quinone)	1 out of 4	35.1865					35.1865	0.0119	fold change	-1.22
FSCN2	25794	fascin homolog 2, actin-bundling protein, retinal (Strongylocentrotus purpuratus)	1 out of 4	35.1865					35.1865	0.0158	fold change	-1.22
NPHS1	4868	nephrosis 1, congenital, Finnish type (nephrin)	1 out of 4	35.1865					35.1865	0.0185	fold change	-1.22
SAA2	6289	serum amyloid A2	1 out of 4	35.1865					35.1865	0.0403	fold change	-1.22
NXF3	56000	nuclear RNA export factor 3	1 out of 4	35.1865					35.1865	0.0377	fold change	-1.22
214122_at	NA		1 out of 4	35.1865					35.1865	0.0312	fold change	-1.22
RBM17	84991	RNA binding motif protein 17	1 out of 4	35.1865					35.1865	0.0194	fold change	-1.22
S1PR4	8698	sphingosine-1-phosphate receptor 4	1 out of 4	35.1865					35.1865	0.0497	fold change	-1.22
TRIM29	23650	tripartite motif containing 29	1 out of 4	35.1865					35.1865	0.0121	fold change	-1.22
MOCS1	4337	molybdenum cofactor synthesis 1	1 out of 4	35.077					44.1696	0.0234	fold change	-1.3	9.09256	0.0447	fold change	1.3
SRGAP3	9901	SLIT-ROBO Rho GTPase activating protein 3	1 out of 4	35.014									35.014	0.0027	fold change	-2.27
KIFAP3	22920	kinesin-associated protein 3	1 out of 4	35.014									35.014	0.0209	fold change	-2.27
DYRK1B	9149	dual-specificity tyrosine-(Y)-phosphorylation regulated kinase 1B	1 out of 4	34.8432													34.8432	0.0004	fold change	-1.48
ECHS1	1892	enoyl CoA hydratase, short chain, 1, mitochondrial	1 out of 4	34.8432													34.8432	0.0044	fold change	-1.48
PEG10	23089	paternally expressed 10	1 out of 4	34.7705									34.7705	0.0105	fold change	-2.26
MON2	23041	MON2 homolog (S. cerevisiae)	1 out of 4	34.6816					75.4148	0.0494	fold change	-1.59	11.798	0.0135	fold change	1.45	28.9352	0.0236	fold change	1.33
TMEM151B	441151	transmembrane protein 151B	1 out of 4	34.626									34.626	0.0057	fold change	-2.25
AF035317	NA		1 out of 4	34.626									34.626	0.0013	fold change	-2.25
RAPGEFL1	51195	Rap guanine nucleotide exchange factor (GEF)-like 1	1 out of 4	34.626									34.626	0.0031	fold change	-2.25
CACNB3	784	calcium channel, voltage-dependent, beta 3 subunit	1 out of 4	34.626									34.626	0.0109	fold change	-2.25
FAR2	55711	fatty acyl CoA reductase 2	1 out of 4	34.626									34.626	0.0129	fold change	-2.25
FAM5B	57795	family with sequence similarity 5, member B	1 out of 4	34.626									34.626	0.0064	fold change	-2.25
FHL2	2274	four and a half LIM domains 2	1 out of 4	34.626									34.626	0.0237	fold change	-2.25
MXD4	10608	MAX dimerization protein 4	1 out of 4	34.616	71.1805	0.0381	fold change	-1.29					10.8178	0.0036	fold change	1.4	25.7467	0.0498	fold change	1.24
DAB2	1601	disabled homolog 2, mitogen-responsive phosphoprotein (Drosophila)	1 out of 4	34.5775					91.0747	0.0375	fold change	-1.93	56.4972	0.0085	fold change	3.02
DIAPH1	1729	diaphanous homolog 1 (Drosophila)	1 out of 4	34.4353													34.4353	0.011	fold change	-1.47
PTPRG	5793	protein tyrosine phosphatase, receptor type, G	1 out of 4	34.4353													34.4353	0.0089	fold change	-1.47
PRR4	11272	proline rich 4 (lacrimal)	1 out of 4	34.4353													34.4353	0.0012	fold change	-1.47
INHA	3623	inhibin, alpha	1 out of 4	34.27					34.27	0.0248	fold change	-1.21
IKBKG	8517	inhibitor of kappa light polypeptide gene enhancer in B-cells, kinase gamma	1 out of 4	34.27					34.27	0.0166	fold change	-1.21
PPL	5493	periplakin	1 out of 4	34.27									34.27	0.0311	fold change	-2.24
TRIM15	89870	tripartite motif containing 15	1 out of 4	34.27					34.27	0.0079	fold change	-1.21
213459_at	NA		1 out of 4	34.27					34.27	0.0334	fold change	-1.21
FFAR3	2865	free fatty acid receptor 3	1 out of 4	34.27					34.27	0.0463	fold change	-1.21
CDH8	1006	cadherin 8, type 2	1 out of 4	34.27									34.27	0.0046	fold change	-2.24
213559_s_at	NA		1 out of 4	34.27					34.27	0.0496	fold change	-1.21
CBY1	25776	chibby homolog 1 (Drosophila)	1 out of 4	34.27					34.27	0.0112	fold change	-1.21
CNN2	1265	calponin 2	1 out of 4	34.27					34.27	0.0086	fold change	-1.21
SMARCD1	6602	SWI/SNF related, matrix associated, actin dependent regulator of chromatin, subfamily d, member 1	1 out of 4	34.27					34.27	0.0179	fold change	-1.21
MDFI	4188	MyoD family inhibitor	1 out of 4	34.27					34.27	0.017	fold change	-1.21
NT5C	30833	5', 3'-nucleotidase, cytosolic	1 out of 4	34.27					34.27	0.0325	fold change	-1.21
206781_at	NA		1 out of 4	34.27					34.27	0.037	fold change	-1.21
DNM3	26052	dynamin 3	1 out of 4	34.27									34.27	0.0352	fold change	-2.24
GPR6	2830	G protein-coupled receptor 6	1 out of 4	34.27									34.27	0.0006	fold change	-2.24
PLSCR3	57048	phospholipid scramblase 3	1 out of 4	34.27					34.27	0.0339	fold change	-1.21
C14orf2	9556	chromosome 14 open reading frame 2	1 out of 4	34.27									34.27	0.0057	fold change	-2.24
SULT1A2	6799	sulfotransferase family, cytosolic, 1A, phenol-preferring, member 2	1 out of 4	34.0136													34.0136	0.002	fold change	-1.46
TRIB3	57761	tribbles homolog 3 (Drosophila)	1 out of 4	34.0136													34.0136	0.0442	fold change	-1.46
SPEG	10290	SPEG complex locus	1 out of 4	34.0136													34.0136	0.0163	fold change	-1.46
NTHL1	4913	nth endonuclease III-like 1 (E. coli)	1 out of 4	34.0136													34.0136	0.0098	fold change	-1.46
PTPRN2	5799	protein tyrosine phosphatase, receptor type, N polypeptide 2	1 out of 4	33.9213									33.9213	0.0082	fold change	-2.23
EPB49	2039	erythrocyte membrane protein band 4.9 (dematin)	1 out of 4	33.9213									33.9213	0.0066	fold change	-2.23
F12	2161	coagulation factor XII (Hageman factor)	1 out of 4	33.9213									33.9213	0.0076	fold change	-2.23
CDK14	5218	cyclin-dependent kinase 14	1 out of 4	33.557									33.557	0.0089	fold change	-2.22
GLRX5	51218	glutaredoxin 5	1 out of 4	33.5121													33.5121	0.0008	fold change	-1.45
NDUFB4	4710	NADH dehydrogenase (ubiquinone) 1 beta subcomplex, 4, 15kDa	1 out of 4	33.5121													33.5121	0.0012	fold change	-1.45
BAI2	576	brain-specific angiogenesis inhibitor 2	1 out of 4	33.4225									33.4225	0.005	fold change	-2.21
PPM1E	22843	protein phosphatase, Mg2+/Mn2+ dependent, 1E	1 out of 4	33.4225									33.4225	0.0131	fold change	-2.21
PI4KA	5297	phosphatidylinositol 4-kinase, catalytic, alpha	1 out of 4	33.4225									33.4225	0.015	fold change	-2.21
KIAA0284	283638	KIAA0284	1 out of 4	33.4225									33.4225	0.0061	fold change	-2.21
NLK	51701	nemo-like kinase	1 out of 4	33.4225									33.4225	0.0059	fold change	-2.21
LPHN1	22859	latrophilin 1	1 out of 4	33.4225									33.4225	0.0036	fold change	-2.21
POU2F2	5452	POU class 2 homeobox 2	1 out of 4	33.2005					33.2005	0.0322	fold change	-1.2
217062_at	NA		1 out of 4	33.2005					33.2005	0.0441	fold change	-1.2
SERTAD3	29946	SERTA domain containing 3	1 out of 4	33.2005					33.2005	0.0325	fold change	-1.2
210332_at	NA		1 out of 4	33.2005					33.2005	0.012	fold change	-1.2
ZDHHC4	55146	zinc finger, DHHC-type containing 4	1 out of 4	33.1785													33.1785	0.0178	fold change	-1.44
COPZ1	22818	coatomer protein complex, subunit zeta 1	1 out of 4	33.1785													33.1785	0.0492	fold change	-1.44
ETFDH	2110	electron-transferring-flavoprotein dehydrogenase	1 out of 4	33.1785													33.1785	0.0217	fold change	-1.44
CCNB1IP1	57820	cyclin B1 interacting protein 1, E3 ubiquitin protein ligase	1 out of 4	33.1785													33.1785	0.0378	fold change	-1.44
FAM53B	9679	family with sequence similarity 53, member B	1 out of 4	33.1265	85.1557	0.0087	fold change	-1.36									52.0291	0.0408	fold change	1.84
GRM1	2911	glutamate receptor, metabotropic 1	1 out of 4	33.0033									33.0033	0.0191	fold change	-2.2
ZNF204P	7754	zinc finger protein 204, pseudogene	1 out of 4	33.0033									33.0033	0.0036	fold change	-2.2
SYT2	127833	synaptotagmin II	1 out of 4	32.8299													32.8299	0.0212	fold change	-1.43
MYL12B	103910	myosin, light chain 12B, regulatory	1 out of 4	32.8299													32.8299	0.0121	fold change	-1.43
LGALS8	3964	lectin, galactoside-binding, soluble, 8	1 out of 4	32.8084									32.8084	0.016	fold change	-2.19
DLG3	1741	discs, large homolog 3 (Drosophila)	1 out of 4	32.8084									32.8084	0.0009	fold change	-2.19
NLGN4X	57502	neuroligin 4, X-linked	1 out of 4	32.8084									32.8084	0.0006	fold change	-2.19
DPYD	1806	dihydropyrimidine dehydrogenase	1 out of 4	32.7481	89.4374	0.0317	fold change	-1.4					56.6893	0.0128	fold change	3.03
SMYD3	64754	SET and MYND domain containing 3	1 out of 4	32.5521									32.5521	0.0068	fold change	-2.18
ADAM23	8745	ADAM metallopeptidase domain 23	1 out of 4	32.5521									32.5521	0.0081	fold change	-2.18
EPB41L3	23136	erythrocyte membrane protein band 4.1-like 3	1 out of 4	32.5521									32.5521	0.0351	fold change	-2.18
215423_at	NA		1 out of 4	32.5521									32.5521	0.0026	fold change	-2.18
HIVEP2	3097	human immunodeficiency virus type I enhancer binding protein 2	1 out of 4	32.5521									32.5521	0.0168	fold change	-2.18
WDR7	23335	WD repeat domain 7	1 out of 4	32.5521									32.5521	0.0021	fold change	-2.18
MPV17	4358	MpV17 mitochondrial inner membrane protein	1 out of 4	32.5098													32.5098	0.0262	fold change	-1.42
MRPL4	51073	mitochondrial ribosomal protein L4	1 out of 4	32.5098													32.5098	0.0249	fold change	-1.42
PEX13	5194	peroxisomal biogenesis factor 13	1 out of 4	32.2581													32.2581	0.0011	fold change	-1.41
TNFRSF25	8718	tumor necrosis factor receptor superfamily, member 25	1 out of 4	32.2581													32.2581	0.0341	fold change	-1.41
KARS	3735	lysyl-tRNA synthetase	1 out of 4	32.2581													32.2581	0.0067	fold change	-1.41
AK021633	NA		1 out of 4	32.2581													32.2581	0.0002	fold change	-1.41
GPX4	2879	glutathione peroxidase 4	1 out of 4	32.2581													32.2581	0.0044	fold change	-1.41
ZCCHC24	219654	zinc finger, CCHC domain containing 24	1 out of 4	32.2495	75.7277	0.0171	fold change	-1.31					43.4783	0.0042	fold change	2.55
RNFT2	84900	ring finger protein, transmembrane 2	1 out of 4	32.2373									32.2373	0.0136	fold change	-2.17
DTX4	23220	deltex homolog 4 (Drosophila)	1 out of 4	32.2373									32.2373	0.0021	fold change	-2.17
EPB41L1	2036	erythrocyte membrane protein band 4.1-like 1	1 out of 4	32.2373									32.2373	0.0082	fold change	-2.17
TUFT1	7286	tuftelin 1	1 out of 4	32.2373									32.2373	0.0007	fold change	-2.17
SNN	8303	stannin	1 out of 4	32.2373									32.2373	0.0055	fold change	-2.17
TNFRSF21	27242	tumor necrosis factor receptor superfamily, member 21	1 out of 4	32.2373									32.2373	0.0077	fold change	-2.17
RAB3B	5865	RAB3B, member RAS oncogene family	1 out of 4	32.0102									32.0102	0.0149	fold change	-2.16
ARMC9	80210	armadillo repeat containing 9	1 out of 4	32.0102									32.0102	0.0017	fold change	-2.16
RFTN1	23180	raftlin, lipid raft linker 1	1 out of 4	32.0102									32.0102	0.0038	fold change	-2.16
DNAJB1	3337	DnaJ (Hsp40) homolog, subfamily B, member 1	1 out of 4	32.0102									32.0102	0.0158	fold change	-2.16
FSD1	79187	fibronectin type III and SPRY domain containing 1	1 out of 4	32.0102									32.0102	0.002	fold change	-2.16
KATNB1	10300	katanin p80 (WD repeat containing) subunit B 1	1 out of 4	32.0102									32.0102	0.0087	fold change	-2.16
ZC3H14	79882	zinc finger CCCH-type containing 14	1 out of 4	31.746													31.746	0.0252	fold change	-1.4
CLEC11A	6320	C-type lectin domain family 11, member A	1 out of 4	31.746													31.746	0.0092	fold change	-1.4
U08032	NA		1 out of 4	31.746													31.746	0.0104	fold change	-1.4
ICAM5	7087	intercellular adhesion molecule 5, telencephalin	1 out of 4	31.7058									31.7058	0.0002	fold change	-2.15
BEND5	79656	BEN domain containing 5	1 out of 4	31.7058									31.7058	0.009	fold change	-2.15
JPH3	57338	junctophilin 3	1 out of 4	31.7058									31.7058	0.0175	fold change	-2.15
KCND2	3751	potassium voltage-gated channel, Shal-related subfamily, member 2	1 out of 4	31.7058									31.7058	0.0305	fold change	-2.15
PCM1	5108	pericentriolar material 1	1 out of 4	31.6709					60.6061	0.041	fold change	-1.43					28.9352	0.03	fold change	1.33
202254_at	NA		1 out of 4	31.4268									31.4268	0.0004	fold change	-2.14
SPRYD7	57213	SPRY domain containing 7	1 out of 4	31.4268									31.4268	0.0007	fold change	-2.14
DCTN1	1639	dynactin 1	1 out of 4	31.4268									31.4268	0.0058	fold change	-2.14
TFRC	7037	transferrin receptor (p90, CD71)	1 out of 4	31.4268									31.4268	0.0209	fold change	-2.14
APBA2	321	amyloid beta (A4) precursor protein-binding, family A, member 2	1 out of 4	31.4268									31.4268	0.0045	fold change	-2.14
CYP26A1	1592	cytochrome P450, family 26, subfamily A, polypeptide 1	1 out of 4	31.3087													31.3087	0.0012	fold change	-1.39
EIF3I	8668	eukaryotic translation initiation factor 3, subunit I	1 out of 4	31.3087													31.3087	0.0021	fold change	-1.39
FARSA	2193	phenylalanyl-tRNA synthetase, alpha subunit	1 out of 4	31.1333									31.1333	0.0104	fold change	-2.13
ARHGDIG	398	Rho GDP dissociation inhibitor (GDI) gamma	1 out of 4	31.1333									31.1333	0.007	fold change	-2.13
SLC4A3	6508	solute carrier family 4, anion exchanger, member 3	1 out of 4	31.1333									31.1333	0.0066	fold change	-2.13
APC	324	adenomatous polyposis coli	1 out of 4	31.0986					43.1034	0.0144	fold change	-1.29	12.0048	0.0105	fold change	1.46
SENP6	26054	SUMO1/sentrin specific peptidase 6	1 out of 4	30.984					44.1696	0.0264	fold change	-1.3	13.1857	0.0133	fold change	1.52
BET1	10282	blocked early in transport 1 homolog (S. cerevisiae)	1 out of 4	30.9023													30.9023	0.0453	fold change	-1.38
VPS16	64601	vacuolar protein sorting 16 homolog (S. cerevisiae)	1 out of 4	30.9023													30.9023	0.0356	fold change	-1.38
215531_s_at	NA		1 out of 4	30.7692									30.7692	0.0319	fold change	-2.12
ESRRG	2104	estrogen-related receptor gamma	1 out of 4	30.7692									30.7692	0.029	fold change	-2.12
YWHAB	7529	tyrosine 3-monooxygenase/tryptophan 5-monooxygenase activation protein, beta polypeptide	1 out of 4	30.7692									30.7692	0.0258	fold change	-2.12
AL162013	NA		1 out of 4	30.7692									30.7692	0.0087	fold change	-2.12
SYT13	57586	synaptotagmin XIII	1 out of 4	30.7692									30.7692	0.0255	fold change	-2.12
C16orf45	89927	chromosome 16 open reading frame 45	1 out of 4	30.7692									30.7692	0.0032	fold change	-2.12
PPME1	51400	protein phosphatase methylesterase 1	1 out of 4	30.7692									30.7692	0.0029	fold change	-2.12
BC002351	NA		1 out of 4	30.6373													30.6373	0.0009	fold change	-1.37
SNX17	9784	sorting nexin 17	1 out of 4	30.6373													30.6373	0.0043	fold change	-1.37
HSFX1	100506164	heat shock transcription factor family, X linked 1	1 out of 4	30.6373													30.6373	0.0023	fold change	-1.37
PARK7	11315	parkinson protein 7	1 out of 4	30.6373													30.6373	0.0024	fold change	-1.37
ANAPC1	64682	anaphase promoting complex subunit 1	1 out of 4	30.6373													30.6373	0.006	fold change	-1.37
FLOT2	2319	flotillin 2	1 out of 4	30.6373													30.6373	0.021	fold change	-1.37
MAGOH	4116	mago-nashi homolog, proliferation-associated (Drosophila)	1 out of 4	30.6373													30.6373	0.0021	fold change	-1.37
DUSP4	1846	dual specificity phosphatase 4	1 out of 4	30.4878									30.4878	0.0354	fold change	-2.11
213832_at	NA		1 out of 4	30.4878									30.4878	0.0015	fold change	-2.11
PEX11B	8799	peroxisomal biogenesis factor 11 beta	1 out of 4	30.4878									30.4878	0.0216	fold change	-2.11
GRIA1	2890	glutamate receptor, ionotropic, AMPA 1	1 out of 4	30.4878									30.4878	0.0029	fold change	-2.11
FBXO34	55030	F-box protein 34	1 out of 4	30.4878									30.4878	0.0011	fold change	-2.11
TMEM59L	25789	transmembrane protein 59-like	1 out of 4	30.4878									30.4878	0.0083	fold change	-2.11
OXR1	55074	oxidation resistance 1	1 out of 4	30.4878									30.4878	0.0316	fold change	-2.11
HECW1	23072	HECT, C2 and WW domain containing E3 ubiquitin protein ligase 1	1 out of 4	30.4878									30.4878	0.005	fold change	-2.11
ASMTL-AS1	80161	ASMTL antisense RNA 1	1 out of 4	30.2115													30.2115	0.0051	fold change	-1.36
SSBP2	23635	single-stranded DNA binding protein 2	1 out of 4	30.2115													30.2115	0.001	fold change	-1.36
RABGGTB	5876	Rab geranylgeranyltransferase, beta subunit	1 out of 4	30.2115													30.2115	0.0022	fold change	-1.36
GLYR1	84656	glyoxylate reductase 1 homolog (Arabidopsis)	1 out of 4	30.2115													30.2115	0.0263	fold change	-1.36
SLC22A13	9390	solute carrier family 22 (organic anion transporter), member 13	1 out of 4	30.2115													30.2115	0.0131	fold change	-1.36
TMEM70	54968	transmembrane protein 70	1 out of 4	30.1023									30.1023	0.0359	fold change	-2.1
FZD3	7976	frizzled family receptor 3	1 out of 4	30.1023									30.1023	0.0251	fold change	-2.1
CD47	961	CD47 molecule	1 out of 4	30.1023									30.1023	0.001	fold change	-2.1
ANKH	56172	ankylosis, progressive homolog (mouse)	1 out of 4	30.1023									30.1023	0.006	fold change	-2.1
RTN2	6253	reticulon 2	1 out of 4	29.7974									29.7974	0.0052	fold change	-2.09
AASDHPPT	60496	aminoadipate-semialdehyde dehydrogenase-phosphopantetheinyl transferase	1 out of 4	29.7974									29.7974	0.0038	fold change	-2.09
KIF3A	11127	kinesin family member 3A	1 out of 4	29.7974									29.7974	0.0267	fold change	-2.09
RFPL2	10739	ret finger protein-like 2	1 out of 4	29.7974									29.7974	0.0019	fold change	-2.09
PRSS3	5646	protease, serine, 3	1 out of 4	29.7974									29.7974	0.0025	fold change	-2.09
PDE4A	5141	phosphodiesterase 4A, cAMP-specific	1 out of 4	29.7974									29.7974	0.0011	fold change	-2.09
LZTFL1	54585	leucine zipper transcription factor-like 1	1 out of 4	29.7974									29.7974	0.0091	fold change	-2.09
VDAC1	7416	voltage-dependent anion channel 1	1 out of 4	29.7974									29.7974	0.0407	fold change	-2.09
OR7A17	26333	olfactory receptor, family 7, subfamily A, member 17	1 out of 4	29.7796													29.7796	0.0234	fold change	-1.35
NRBP1	29959	nuclear receptor binding protein 1	1 out of 4	29.7796													29.7796	0.0162	fold change	-1.35
WRB	7485	tryptophan rich basic protein	1 out of 4	29.7796													29.7796	0.0228	fold change	-1.35
ATP5E	514	ATP synthase, H+ transporting, mitochondrial F1 complex, epsilon subunit	1 out of 4	29.7796													29.7796	0.0034	fold change	-1.35
AURKAIP1	54998	aurora kinase A interacting protein 1	1 out of 4	29.7796													29.7796	0.0082	fold change	-1.35
SLC39A4	55630	solute carrier family 39 (zinc transporter), member 4	1 out of 4	29.7796													29.7796	0.0086	fold change	-1.35
PPFIBP1	8496	PTPRF interacting protein, binding protein 1 (liprin beta 1)	1 out of 4	29.7796													29.7796	0.0405	fold change	-1.35
AK2	204	adenylate kinase 2	1 out of 4	29.7177					47.0367	0.0284	fold change	-1.32	17.319	0.0004	fold change	1.69
ATP6V1E1	529	ATPase, H+ transporting, lysosomal 31kDa, V1 subunit E1	1 out of 4	29.4638									29.4638	0.0046	fold change	-2.08
CLSTN1	22883	calsyntenin 1	1 out of 4	29.4638									29.4638	0.001	fold change	-2.08
GABRA3	2556	gamma-aminobutyric acid (GABA) A receptor, alpha 3	1 out of 4	29.4638									29.4638	0.018	fold change	-2.08
SNTG1	54212	syntrophin, gamma 1	1 out of 4	29.4638									29.4638	0.0275	fold change	-2.08
AGK	55750	acylglycerol kinase	1 out of 4	29.4638									29.4638	0.0139	fold change	-2.08
GDAP1L1	78997	ganglioside induced differentiation associated protein 1-like 1	1 out of 4	29.4638									29.4638	0.0037	fold change	-2.08
NRSN2	80023	neurensin 2	1 out of 4	29.4638									29.4638	0.0026	fold change	-2.08
STAU2	27067	staufen, RNA binding protein, homolog 2 (Drosophila)	1 out of 4	29.4638									29.4638	0.0053	fold change	-2.08
TMX2	51075	thioredoxin-related transmembrane protein 2	1 out of 4	29.3945													29.3945	0.0095	fold change	-1.34
EMG1	10436	EMG1 nucleolar protein homolog (S. cerevisiae)	1 out of 4	29.3945													29.3945	0.0237	fold change	-1.34
GSPT1	2935	G1 to S phase transition 1	1 out of 4	29.3945													29.3945	0.0008	fold change	-1.34
AL050308	NA		1 out of 4	29.3945													29.3945	0.0167	fold change	-1.34
TXNL4A	10907	thioredoxin-like 4A	1 out of 4	29.3945													29.3945	0.0128	fold change	-1.34
ACTR3	10096	ARP3 actin-related protein 3 homolog (yeast)	1 out of 4	29.3945													29.3945	0.0248	fold change	-1.34
FUBP1	8880	far upstream element (FUSE) binding protein 1	1 out of 4	29.3945													29.3945	0.0341	fold change	-1.34
HLF	3131	hepatic leukemia factor	1 out of 4	29.0023									29.0023	0.0105	fold change	-2.07
C3orf14	57415	chromosome 3 open reading frame 14	1 out of 4	29.0023									29.0023	0.0045	fold change	-2.07
FEZF2	55079	FEZ family zinc finger 2	1 out of 4	29.0023									29.0023	0.0256	fold change	-2.07
MRPL15	29088	mitochondrial ribosomal protein L15	1 out of 4	29.0023									29.0023	0.0234	fold change	-2.07
TPD52	7163	tumor protein D52	1 out of 4	29.0023									29.0023	0.0063	fold change	-2.07
TNNI3K	51086	TNNI3 interacting kinase	1 out of 4	29.0023									29.0023	0.0293	fold change	-2.07
RIMS1	22999	regulating synaptic membrane exocytosis 1	1 out of 4	29.0023									29.0023	0.0033	fold change	-2.07
CCT3	7203	chaperonin containing TCP1, subunit 3 (gamma)	1 out of 4	28.9352													28.9352	0.0102	fold change	-1.33
SIVA1	10572	SIVA1, apoptosis-inducing factor	1 out of 4	28.9352													28.9352	0.0025	fold change	-1.33
ATG2A	23130	autophagy related 2A	1 out of 4	28.8982					54.6448	0.0239	fold change	-1.38					25.7467	0.0165	fold change	1.24
LAS1L	81887	LAS1-like (S. cerevisiae)	1 out of 4	28.8849					40.4858	0.0331	fold change	-1.27	11.6009	0.007	fold change	1.44
LRRFIP2	9209	leucine rich repeat (in FLII) interacting protein 2	1 out of 4	28.8683					57.8035	0.0165	fold change	-1.41					28.9352	0.0005	fold change	1.33
DUSP14	11072	dual specificity phosphatase 14	1 out of 4	28.6862									28.6862	0.0102	fold change	-2.06
PNOC	5368	prepronociceptin	1 out of 4	28.6862									28.6862	0.0264	fold change	-2.06
U79277	NA		1 out of 4	28.6862									28.6862	0.0013	fold change	-2.06
ACVR1B	91	activin A receptor, type IB	1 out of 4	28.6862									28.6862	0.003	fold change	-2.06
SNRPN	6638	small nuclear ribonucleoprotein polypeptide N	1 out of 4	28.6862									28.6862	0.007	fold change	-2.06
ENTPD4	9583	ectonucleoside triphosphate diphosphohydrolase 4	1 out of 4	28.6862									28.6862	0.0059	fold change	-2.06
EPHB4	2050	EPH receptor B4	1 out of 4	28.6259					38.1971	0.0461	fold change	-1.25	9.57121	0.0162	fold change	1.33
EIF3E	3646	eukaryotic translation initiation factor 3, subunit E	1 out of 4	28.6041													28.6041	0.0443	fold change	-1.32
HAX1	10456	HCLS1 associated protein X-1	1 out of 4	28.6041													28.6041	0.0019	fold change	-1.32
COQ6	51004	coenzyme Q6 homolog, monooxygenase (S. cerevisiae)	1 out of 4	28.6041													28.6041	0.0459	fold change	-1.32
DSTNP2	171220	destrin (actin depolymerizing factor) pseudogene 2	1 out of 4	28.6041													28.6041	0.0262	fold change	-1.32
PIGC	5279	phosphatidylinositol glycan anchor biosynthesis, class C	1 out of 4	28.6041													28.6041	0.049	fold change	-1.32
DPM3	54344	dolichyl-phosphate mannosyltransferase polypeptide 3	1 out of 4	28.6041													28.6041	0.0102	fold change	-1.32
FTCD	10841	formiminotransferase cyclodeaminase	1 out of 4	28.6041													28.6041	0.0342	fold change	-1.32
DLG1	1739	discs, large homolog 1 (Drosophila)	1 out of 4	28.4256					54.6448	0.0478	fold change	-1.38	26.2192	0.0122	fold change	1.98
PTP4A1	7803	protein tyrosine phosphatase type IVA, member 1	1 out of 4	28.3286									28.3286	0.0317	fold change	-2.05
ASIC2	40	acid-sensing (proton-gated) ion channel 2	1 out of 4	28.3286									28.3286	0.0042	fold change	-2.05
PCMT1	5110	protein-L-isoaspartate (D-aspartate) O-methyltransferase	1 out of 4	28.3286									28.3286	0.0267	fold change	-2.05
ZNF304	57343	zinc finger protein 304	1 out of 4	28.3286									28.3286	0.0007	fold change	-2.05
RXRB	6257	retinoid X receptor, beta	1 out of 4	28.2008													28.2008	0.009	fold change	-1.31
SEPW1	6415	selenoprotein W, 1	1 out of 4	28.2008													28.2008	0.0168	fold change	-1.31
WDR3	10885	WD repeat domain 3	1 out of 4	28.2008													28.2008	0.0406	fold change	-1.31
SLC5A1	6523	solute carrier family 5 (sodium/glucose cotransporter), member 1	1 out of 4	28.2008													28.2008	0.0203	fold change	-1.31
MAP1LC3C	440738	microtubule-associated protein 1 light chain 3 gamma	1 out of 4	28.2008													28.2008	0.0472	fold change	-1.31
PPP2R2B	5521	protein phosphatase 2, regulatory subunit B, beta	1 out of 4	28.169									28.169	0.0077	fold change	-2.04
TSPAN7	7102	tetraspanin 7	1 out of 4	28.169									28.169	0.0127	fold change	-2.04
KLC2	64837	kinesin light chain 2	1 out of 4	28.169									28.169	0.0044	fold change	-2.04
CMAS	55907	cytidine monophosphate N-acetylneuraminic acid synthetase	1 out of 4	28.169									28.169	0.0251	fold change	-2.04
ATP6V1D	51382	ATPase, H+ transporting, lysosomal 34kDa, V1 subunit D	1 out of 4	28.169									28.169	0.0103	fold change	-2.04
RUNDC3B	154661	RUN domain containing 3B	1 out of 4	28.169									28.169	0.0017	fold change	-2.04
FAM3C	10447	family with sequence similarity 3, member C	1 out of 4	28.169									28.169	0.0174	fold change	-2.04
RBFOX2	23543	RNA binding protein, fox-1 homolog (C. elegans) 2	1 out of 4	28.169									28.169	0.0008	fold change	-2.04
TCP1	6950	t-complex 1	1 out of 4	28.169									28.169	0.0166	fold change	-2.04
DGKZ	8525	diacylglycerol kinase, zeta	1 out of 4	28.169									28.169	0.0048	fold change	-2.04
CRYGD	1421	crystallin, gamma D	1 out of 4	27.933													27.933	0.0086	fold change	-1.3
ARIH2	10425	ariadne homolog 2 (Drosophila)	1 out of 4	27.933													27.933	0.0232	fold change	-1.3
DLST	1743	dihydrolipoamide S-succinyltransferase (E2 component of 2-oxo-glutarate complex)	1 out of 4	27.933													27.933	0.0026	fold change	-1.3
FLOT1	10211	flotillin 1	1 out of 4	27.933													27.933	0.0032	fold change	-1.3
PRRG3	79057	proline rich Gla (G-carboxyglutamic acid) 3 (transmembrane)	1 out of 4	27.933													27.933	0.0371	fold change	-1.3
C1orf216	127703	chromosome 1 open reading frame 216	1 out of 4	27.8087									27.8087	0.0075	fold change	-2.03
GPR88	54112	G protein-coupled receptor 88	1 out of 4	27.8087									27.8087	0.0115	fold change	-2.03
ATP2C1	27032	ATPase, Ca++ transporting, type 2C, member 1	1 out of 4	27.8087									27.8087	0.0023	fold change	-2.03
DPYSL4	10570	dihydropyrimidinase-like 4	1 out of 4	27.8087									27.8087	0.0047	fold change	-2.03
PFN2	5217	profilin 2	1 out of 4	27.8087									27.8087	0.005	fold change	-2.03
CXCL14	9547	chemokine (C-X-C motif) ligand 14	1 out of 4	27.8087									27.8087	0.0085	fold change	-2.03
PREP	5550	prolyl endopeptidase	1 out of 4	27.8087									27.8087	0.0042	fold change	-2.03
PTDSS1	9791	phosphatidylserine synthase 1	1 out of 4	27.8087									27.8087	0.0017	fold change	-2.03
FBXO41	150726	F-box protein 41	1 out of 4	27.8087									27.8087	0.0104	fold change	-2.03
C12orf10	60314	chromosome 12 open reading frame 10	1 out of 4	27.8087									27.8087	0.0112	fold change	-2.03
FXYD6	53826	FXYD domain containing ion transport regulator 6	1 out of 4	27.8087									27.8087	0.0056	fold change	-2.03
ARMCX5	64860	armadillo repeat containing, X-linked 5	1 out of 4	27.8087									27.8087	0.002	fold change	-2.03
SLTM	79811	SAFB-like, transcription modulator	1 out of 4	27.7511	47.1085	0.0256	fold change	-1.2					19.3573	0.0192	fold change	1.76
217328_at	NA		1 out of 4	27.5482													27.5482	0.0076	fold change	-1.29
USP5	8078	ubiquitin specific peptidase 5 (isopeptidase T)	1 out of 4	27.5482													27.5482	0.012	fold change	-1.29
SURF1	6834	surfeit 1	1 out of 4	27.5482													27.5482	0.0319	fold change	-1.29
STIM1	6786	stromal interaction molecule 1	1 out of 4	27.5482													27.5482	0.0458	fold change	-1.29
BF223370	NA		1 out of 4	27.5482													27.5482	0.0057	fold change	-1.29
ARCN1	372	archain 1	1 out of 4	27.5482													27.5482	0.0179	fold change	-1.29
PENK	5179	proenkephalin	1 out of 4	27.5028									27.5028	0.0311	fold change	-2.02
BAI3	577	brain-specific angiogenesis inhibitor 3	1 out of 4	27.5028									27.5028	0.0058	fold change	-2.02
MAP1A	4130	microtubule-associated protein 1A	1 out of 4	27.5028									27.5028	0.0163	fold change	-2.02
TSPYL5	85453	TSPY-like 5	1 out of 4	27.5028									27.5028	0.0184	fold change	-2.02
FAM131A	131408	family with sequence similarity 131, member A	1 out of 4	27.5028									27.5028	0.0103	fold change	-2.02
GSPT2	23708	G1 to S phase transition 2	1 out of 4	27.5028									27.5028	0.0045	fold change	-2.02
TMEM183A	92703	transmembrane protein 183A	1 out of 4	27.5028									27.5028	0.0106	fold change	-2.02
CLIP3	25999	CAP-GLY domain containing linker protein 3	1 out of 4	27.5028									27.5028	0.0032	fold change	-2.02
CHRNA7	1139	cholinergic receptor, nicotinic, alpha 7 (neuronal)	1 out of 4	27.5028									27.5028	0.0141	fold change	-2.02
SLIT2	9353	slit homolog 2 (Drosophila)	1 out of 4	27.5028									27.5028	0.0072	fold change	-2.02
TOMM70A	9868	translocase of outer mitochondrial membrane 70 homolog A (S. cerevisiae)	1 out of 4	27.5028									27.5028	0.0012	fold change	-2.02
CAMSAP1	157922	calmodulin regulated spectrin-associated protein 1	1 out of 4	27.5028									27.5028	0.0016	fold change	-2.02
HSPA4L	22824	heat shock 70kDa protein 4-like	1 out of 4	27.5028									27.5028	0.0092	fold change	-2.02
SOX10	6663	SRY (sex determining region Y)-box 10	1 out of 4	27.292	57.0894	0.0446	fold change	-1.24					29.7974	0.0104	fold change	2.09
RBCK1	10616	RanBP-type and C3HC4-type zinc finger containing 1	1 out of 4	27.2534					39.4011	0.0242	fold change	-1.26	12.1477	0.0091	fold change	1.47
PSMB2	5690	proteasome (prosome, macropain) subunit, beta type, 2	1 out of 4	27.1297													27.1297	0.0065	fold change	-1.28
COPA	1314	coatomer protein complex, subunit alpha	1 out of 4	27.1297													27.1297	0.0278	fold change	-1.28
PCID2	55795	PCI domain containing 2	1 out of 4	27.1297													27.1297	0.0234	fold change	-1.28
GCNT1	2650	glucosaminyl (N-acetyl) transferase 1, core 2	1 out of 4	27.1297													27.1297	0.0405	fold change	-1.28
CXADR	1525	coxsackie virus and adenovirus receptor	1 out of 4	27.1297													27.1297	0.0235	fold change	-1.28
NPR3	4883	natriuretic peptide receptor C/guanylate cyclase C (atrionatriuretic peptide receptor C)	1 out of 4	27.1297													27.1297	0.0002	fold change	-1.28
BCAS4	55653	breast carcinoma amplified sequence 4	1 out of 4	27.1297													27.1297	0.0316	fold change	-1.28
CDS1	1040	CDP-diacylglycerol synthase (phosphatidate cytidylyltransferase) 1	1 out of 4	27.027									27.027	0.0116	fold change	-2.01
ETNK1	55500	ethanolamine kinase 1	1 out of 4	27.027									27.027	0.0092	fold change	-2.01
PRC1	9055	protein regulator of cytokinesis 1	1 out of 4	27.027									27.027	0.0038	fold change	-2.01
G3BP2	9908	GTPase activating protein (SH3 domain) binding protein 2	1 out of 4	27.027									27.027	0.01	fold change	-2.01
DDN	23109	dendrin	1 out of 4	27.027									27.027	0.0208	fold change	-2.01
GABARAPL1	23710	GABA(A) receptor-associated protein like 1	1 out of 4	27.027									27.027	0.0024	fold change	-2.01
ITFG1	81533	integrin alpha FG-GAP repeat containing 1	1 out of 4	27.027									27.027	0.0471	fold change	-2.01
BCL7A	605	B-cell CLL/lymphoma 7A	1 out of 4	27.027									27.027	0.0038	fold change	-2.01
MAPK6	5597	mitogen-activated protein kinase 6	1 out of 4	27.027									27.027	0.005	fold change	-2.01
MAGI1	9223	membrane associated guanylate kinase, WW and PDZ domain containing 1	1 out of 4	27.027									27.027	0.0104	fold change	-2.01
MXRA5	25878	matrix-remodelling associated 5	1 out of 4	26.983	51.8215	0.0018	fold change	-1.22									24.8385	0.0296	fold change	1.21
RWDD2A	112611	RWD domain containing 2A	1 out of 4	26.7953									26.7953	0.0037	fold change	-2
GABBR1	2550	gamma-aminobutyric acid (GABA) B receptor, 1	1 out of 4	26.7953									26.7953	0.0086	fold change	-2
TFAM	7019	transcription factor A, mitochondrial	1 out of 4	26.7953													26.7953	0.0043	fold change	-1.27
C14orf166	51637	chromosome 14 open reading frame 166	1 out of 4	26.7953													26.7953	0.0103	fold change	-1.27
NDEL1	81565	nudE nuclear distribution E homolog (A. nidulans)-like 1	1 out of 4	26.7953									26.7953	0.0049	fold change	-2
218119_at	NA		1 out of 4	26.7953									26.7953	0.0087	fold change	-2
GLRX3	10539	glutaredoxin 3	1 out of 4	26.7953													26.7953	0.0005	fold change	-1.27
TRPV2	51393	transient receptor potential cation channel, subfamily V, member 2	1 out of 4	26.7953													26.7953	0.044	fold change	-1.27
SCN8A	6334	sodium channel, voltage gated, type VIII, alpha subunit	1 out of 4	26.5393									26.5393	0.013	fold change	-1.99
HYOU1	10525	hypoxia up-regulated 1	1 out of 4	26.5393									26.5393	0.0065	fold change	-1.99
PDE2A	5138	phosphodiesterase 2A, cGMP-stimulated	1 out of 4	26.5393									26.5393	0.0062	fold change	-1.99
MIA3	375056	melanoma inhibitory activity family, member 3	1 out of 4	26.5393									26.5393	0.006	fold change	-1.99
DCAF6	55827	DDB1 and CUL4 associated factor 6	1 out of 4	26.5393									26.5393	0.0192	fold change	-1.99
CCDC177	56936	coiled-coil domain containing 177	1 out of 4	26.5393									26.5393	0.0003	fold change	-1.99
LRRC2	79442	leucine rich repeat containing 2	1 out of 4	26.5393									26.5393	0.0027	fold change	-1.99
DDA1	79016	DET1 and DDB1 associated 1	1 out of 4	26.5393									26.5393	0.013	fold change	-1.99
GCC2	9648	GRIP and coiled-coil domain containing 2	1 out of 4	26.5393									26.5393	0.0079	fold change	-1.99
CLSTN2	64084	calsyntenin 2	1 out of 4	26.5393									26.5393	0.0208	fold change	-1.99
RPS7	6201	ribosomal protein S7	1 out of 4	26.4271													26.4271	0.0411	fold change	-1.26
205028_at	NA		1 out of 4	26.4271													26.4271	0.0062	fold change	-1.26
SQLE	6713	squalene epoxidase	1 out of 4	26.4271													26.4271	0.0367	fold change	-1.26
SGSH	6448	N-sulfoglucosamine sulfohydrolase	1 out of 4	26.4271													26.4271	0.0323	fold change	-1.26
GSK3A	2931	glycogen synthase kinase 3 alpha	1 out of 4	26.4271													26.4271	0.0039	fold change	-1.26
POLRMT	5442	polymerase (RNA) mitochondrial (DNA directed)	1 out of 4	26.4271													26.4271	0.0426	fold change	-1.26
GUCA1A	2978	guanylate cyclase activator 1A (retina)	1 out of 4	26.4271													26.4271	0.0086	fold change	-1.26
BLMH	642	bleomycin hydrolase	1 out of 4	26.4271													26.4271	0.014	fold change	-1.26
AHSG	197	alpha-2-HS-glycoprotein	1 out of 4	26.4271													26.4271	0.0454	fold change	-1.26
PCDHA12	56137	protocadherin alpha 12	1 out of 4	26.2192									26.2192	0.0244	fold change	-1.98
DBC1	1620	deleted in bladder cancer 1	1 out of 4	26.2192									26.2192	0.0078	fold change	-1.98
CX3CL1	6376	chemokine (C-X3-C motif) ligand 1	1 out of 4	26.2192									26.2192	0.018	fold change	-1.98
OSBPL3	26031	oxysterol binding protein-like 3	1 out of 4	26.2192									26.2192	0.0108	fold change	-1.98
CALM1	801	calmodulin 1 (phosphorylase kinase, delta)	1 out of 4	26.2192									26.2192	0.0052	fold change	-1.98
SEC61A2	55176	Sec61 alpha 2 subunit (S. cerevisiae)	1 out of 4	26.2192									26.2192	0.0131	fold change	-1.98
YWHAZ	7534	tyrosine 3-monooxygenase/tryptophan 5-monooxygenase activation protein, zeta polypeptide	1 out of 4	26.2192									26.2192	0.0044	fold change	-1.98
BEGAIN	57596	brain-enriched guanylate kinase-associated homolog (rat)	1 out of 4	26.2192									26.2192	0.0027	fold change	-1.98
CDH22	64405	cadherin 22, type 2	1 out of 4	26.2192									26.2192	0.0002	fold change	-1.98
RPP40	10799	ribonuclease P/MRP 40kDa subunit	1 out of 4	26.2192									26.2192	0.0047	fold change	-1.98
210369_at	NA		1 out of 4	26.1054					37.092	0.0133	fold change	-1.24	10.9866	0.0196	fold change	1.41
ARFGEF2	10564	ADP-ribosylation factor guanine nucleotide-exchange factor 2 (brefeldin A-inhibited)	1 out of 4	26.0417													26.0417	0.0297	fold change	-1.25
222030_at	NA		1 out of 4	26.0417													26.0417	0.0321	fold change	-1.25
TSG101	7251	tumor susceptibility gene 101	1 out of 4	26.0417													26.0417	0.034	fold change	-1.25
EIF3L	51386	eukaryotic translation initiation factor 3, subunit L	1 out of 4	26.0417													26.0417	0.0445	fold change	-1.25
RAP1GDS1	5910	RAP1, GTP-GDP dissociation stimulator 1	1 out of 4	25.8799									25.8799	0.0174	fold change	-1.97
GABRA4	2557	gamma-aminobutyric acid (GABA) A receptor, alpha 4	1 out of 4	25.8799									25.8799	0.0111	fold change	-1.97
CLPTM1	1209	cleft lip and palate associated transmembrane protein 1	1 out of 4	25.8799									25.8799	0.0013	fold change	-1.97
UBE2S	27338	ubiquitin-conjugating enzyme E2S	1 out of 4	25.8799									25.8799	0.0062	fold change	-1.97
HOOK1	51361	hook homolog 1 (Drosophila)	1 out of 4	25.8799									25.8799	0.0043	fold change	-1.97
GPHN	10243	gephyrin	1 out of 4	25.8799									25.8799	0.0279	fold change	-1.97
TOMM34	10953	translocase of outer mitochondrial membrane 34	1 out of 4	25.8799									25.8799	0.0051	fold change	-1.97
NUPL1	9818	nucleoporin like 1	1 out of 4	25.8799									25.8799	0.0036	fold change	-1.97
PPP1R15A	23645	protein phosphatase 1, regulatory subunit 15A	1 out of 4	25.8799									25.8799	0.0321	fold change	-1.97
PAK7	57144	p21 protein (Cdc42/Rac)-activated kinase 7	1 out of 4	25.8799									25.8799	0.0438	fold change	-1.97
NSG1	27065	neuron specific gene family member 1	1 out of 4	25.8799									25.8799	0.0485	fold change	-1.97
DCTD	1635	dCMP deaminase	1 out of 4	25.7467													25.7467	0.0083	fold change	-1.24
SLC22A7	10864	solute carrier family 22 (organic anion transporter), member 7	1 out of 4	25.7467													25.7467	0.021	fold change	-1.24
EXT2	2132	exostosin 2	1 out of 4	25.7467													25.7467	0.0353	fold change	-1.24
ELANE	1991	elastase, neutrophil expressed	1 out of 4	25.7467													25.7467	0.0034	fold change	-1.24
LONP1	9361	lon peptidase 1, mitochondrial	1 out of 4	25.7467													25.7467	0.0376	fold change	-1.24
YARS	8565	tyrosyl-tRNA synthetase	1 out of 4	25.6016									25.6016	0.0057	fold change	-1.96
PTPN3	5774	protein tyrosine phosphatase, non-receptor type 3	1 out of 4	25.6016									25.6016	0.0121	fold change	-1.96
211458_s_at	NA		1 out of 4	25.6016									25.6016	0.0116	fold change	-1.96
SPTBN2	6712	spectrin, beta, non-erythrocytic 2	1 out of 4	25.6016									25.6016	0.0079	fold change	-1.96
FIBP	9158	fibroblast growth factor (acidic) intracellular binding protein	1 out of 4	25.6016									25.6016	0.0098	fold change	-1.96
POP7	10248	processing of precursor 7, ribonuclease P/MRP subunit (S. cerevisiae)	1 out of 4	25.6016									25.6016	0.0047	fold change	-1.96
MAPK8IP2	23542	mitogen-activated protein kinase 8 interacting protein 2	1 out of 4	25.6016									25.6016	0.005	fold change	-1.96
ATP6V1C1	528	ATPase, H+ transporting, lysosomal 42kDa, V1 subunit C1	1 out of 4	25.6016									25.6016	0.0056	fold change	-1.96
ZFPM2	23414	zinc finger protein, multitype 2	1 out of 4	25.6016									25.6016	0.0243	fold change	-1.96
CADM3	57863	cell adhesion molecule 3	1 out of 4	25.6016									25.6016	0.0095	fold change	-1.96
WDR25	79446	WD repeat domain 25	1 out of 4	25.4065													25.4065	0.042	fold change	-1.23
REPS2	9185	RALBP1 associated Eps domain containing 2	1 out of 4	25.4065													25.4065	0.0362	fold change	-1.23
CTSF	8722	cathepsin F	1 out of 4	25.4065													25.4065	0.0247	fold change	-1.23
BAG6	7917	BCL2-associated athanogene 6	1 out of 4	25.4065													25.4065	0.0049	fold change	-1.23
FUT2	2524	fucosyltransferase 2 (secretor status included)	1 out of 4	25.4065													25.4065	0.034	fold change	-1.23
FGF18	8817	fibroblast growth factor 18	1 out of 4	25.4065													25.4065	0.014	fold change	-1.23
MOCOS	55034	molybdenum cofactor sulfurase	1 out of 4	25.4065													25.4065	0.0026	fold change	-1.23
NT5M	56953	5',3'-nucleotidase, mitochondrial	1 out of 4	25.4065													25.4065	0.0238	fold change	-1.23
HERC1	8925	HECT and RLD domain containing E3 ubiquitin protein ligase family member 1	1 out of 4	25.3293									25.3293	0.0042	fold change	-1.95
MAPK9	5601	mitogen-activated protein kinase 9	1 out of 4	25.3293									25.3293	0.0253	fold change	-1.95
GFPT1	2673	glutamine--fructose-6-phosphate transaminase 1	1 out of 4	25.3293									25.3293	0.0195	fold change	-1.95
PSMD12	5718	proteasome (prosome, macropain) 26S subunit, non-ATPase, 12	1 out of 4	25.3293									25.3293	0.0149	fold change	-1.95
PDK3	5165	pyruvate dehydrogenase kinase, isozyme 3	1 out of 4	25.3293									25.3293	0.0487	fold change	-1.95
ELOVL6	79071	ELOVL fatty acid elongase 6	1 out of 4	25.3293									25.3293	0.0005	fold change	-1.95
ST8SIA5	29906	ST8 alpha-N-acetyl-neuraminide alpha-2,8-sialyltransferase 5	1 out of 4	25.3293									25.3293	0.0057	fold change	-1.95
DUSP2	1844	dual specificity phosphatase 2	1 out of 4	25.3293									25.3293	0.0229	fold change	-1.95
STC1	6781	stanniocalcin 1	1 out of 4	25.3293									25.3293	0.0481	fold change	-1.95
TMEM11	8834	transmembrane protein 11	1 out of 4	25.1383													25.1383	0.0016	fold change	-1.22
TPM4	7171	tropomyosin 4	1 out of 4	25.1383													25.1383	0.0121	fold change	-1.22
CELSR1	9620	cadherin, EGF LAG seven-pass G-type receptor 1 (flamingo homolog, Drosophila)	1 out of 4	25.1383													25.1383	0.028	fold change	-1.22
METTL9	51108	methyltransferase like 9	1 out of 4	25.1383													25.1383	0.0345	fold change	-1.22
IL36G	56300	interleukin 36, gamma	1 out of 4	25.1383													25.1383	0.0041	fold change	-1.22
UBE2V2	7336	ubiquitin-conjugating enzyme E2 variant 2	1 out of 4	25									25	0.0031	fold change	-1.94
MTMR1	8776	myotubularin related protein 1	1 out of 4	25									25	0.0124	fold change	-1.94
NOS1AP	9722	nitric oxide synthase 1 (neuronal) adaptor protein	1 out of 4	25									25	0.0011	fold change	-1.94
MAST1	22983	microtubule associated serine/threonine kinase 1	1 out of 4	25									25	0.0058	fold change	-1.94
DCX	1641	doublecortin	1 out of 4	25									25	0.0159	fold change	-1.94
USP11	8237	ubiquitin specific peptidase 11	1 out of 4	25									25	0.0041	fold change	-1.94
PPEF1	5475	protein phosphatase, EF-hand calcium binding domain 1	1 out of 4	25									25	0.0334	fold change	-1.94
IGSF3	3321	immunoglobulin superfamily, member 3	1 out of 4	25									25	0.0012	fold change	-1.94
PPP2R1A	5518	protein phosphatase 2, regulatory subunit A, alpha	1 out of 4	25									25	0.0039	fold change	-1.94
TOX	9760	thymocyte selection-associated high mobility group box	1 out of 4	25									25	0.0051	fold change	-1.94
MEAF6	64769	MYST/Esa1-associated factor 6	1 out of 4	25									25	0.0095	fold change	-1.94
IL1RL2	8808	interleukin 1 receptor-like 2	1 out of 4	24.8385													24.8385	0.0243	fold change	-1.21
PRKAA2	5563	protein kinase, AMP-activated, alpha 2 catalytic subunit	1 out of 4	24.8385													24.8385	0.0361	fold change	-1.21
CCT7	10574	chaperonin containing TCP1, subunit 7 (eta)	1 out of 4	24.8385													24.8385	0.0381	fold change	-1.21
COMMD3	23412	COMM domain containing 3	1 out of 4	24.8385													24.8385	0.02	fold change	-1.21
KIAA1211L	343990	KIAA1211-like	1 out of 4	24.8385													24.8385	0.0157	fold change	-1.21
ZGPAT	84619	zinc finger, CCCH-type with G patch domain	1 out of 4	24.8385													24.8385	0.0313	fold change	-1.21
NCLN	56926	nicalin	1 out of 4	24.8385													24.8385	0.0046	fold change	-1.21
MRPL11	65003	mitochondrial ribosomal protein L11	1 out of 4	24.8385													24.8385	0.0194	fold change	-1.21
TAF9	6880	TAF9 RNA polymerase II, TATA box binding protein (TBP)-associated factor, 32kDa	1 out of 4	24.6792									24.6792	0.0199	fold change	-1.93
SCG3	29106	secretogranin III	1 out of 4	24.6792									24.6792	0.0133	fold change	-1.93
AI039469	NA		1 out of 4	24.6792									24.6792	0.0007	fold change	-1.93
CA11	770	carbonic anhydrase XI	1 out of 4	24.6792									24.6792	0.0073	fold change	-1.93
BEX4	56271	brain expressed, X-linked 4	1 out of 4	24.6792									24.6792	0.0093	fold change	-1.93
ZNF529	57711	zinc finger protein 529	1 out of 4	24.6792									24.6792	0.0016	fold change	-1.93
RUSC1	23623	RUN and SH3 domain containing 1	1 out of 4	24.6792									24.6792	0.0063	fold change	-1.93
C12orf43	64897	chromosome 12 open reading frame 43	1 out of 4	24.6792									24.6792	0.0033	fold change	-1.93
ARPC5L	81873	actin related protein 2/3 complex, subunit 5-like	1 out of 4	24.6792									24.6792	0.0007	fold change	-1.93
AL021937	NA		1 out of 4	24.6792									24.6792	0.0011	fold change	-1.93
H2AFY	9555	H2A histone family, member Y	1 out of 4	24.5339													24.5339	0.0269	fold change	-1.2
CRMP1	1400	collapsin response mediator protein 1	1 out of 4	24.3902									24.3902	0.0041	fold change	-1.92
UCHL5	51377	ubiquitin carboxyl-terminal hydrolase L5	1 out of 4	24.3902									24.3902	0.022	fold change	-1.92
HTR4	3360	5-hydroxytryptamine (serotonin) receptor 4, G protein-coupled	1 out of 4	24.3902									24.3902	0.0008	fold change	-1.92
ARF1	375	ADP-ribosylation factor 1	1 out of 4	24.3902									24.3902	0.0212	fold change	-1.92
SLBP	7884	stem-loop binding protein	1 out of 4	24.3902									24.3902	0.0076	fold change	-1.92
ENTPD6	955	ectonucleoside triphosphate diphosphohydrolase 6 (putative)	1 out of 4	24.3902									24.3902	0.0003	fold change	-1.92
KLHDC3	116138	kelch domain containing 3	1 out of 4	24.3902									24.3902	0.0098	fold change	-1.92
RNMT	8731	RNA (guanine-7-) methyltransferase	1 out of 4	24.3902									24.3902	0.0026	fold change	-1.92
HDAC9	9734	histone deacetylase 9	1 out of 4	24.3902									24.3902	0.0007	fold change	-1.92
NUP50	10762	nucleoporin 50kDa	1 out of 4	24.3902									24.3902	0.0131	fold change	-1.92
MRPS30	10884	mitochondrial ribosomal protein S30	1 out of 4	24.3902									24.3902	0.0156	fold change	-1.92
RNF208	727800	ring finger protein 208	1 out of 4	24.0269									24.0269	0.0131	fold change	-1.91
GOT2	2806	glutamic-oxaloacetic transaminase 2, mitochondrial (aspartate aminotransferase 2)	1 out of 4	24.0269									24.0269	0.0021	fold change	-1.91
OTUB1	55611	OTU domain, ubiquitin aldehyde binding 1	1 out of 4	24.0269									24.0269	0.0289	fold change	-1.91
ASTN1	460	astrotactin 1	1 out of 4	24.0269									24.0269	0.0194	fold change	-1.91
PJA1	64219	praja ring finger 1, E3 ubiquitin protein ligase	1 out of 4	24.0269									24.0269	0.0074	fold change	-1.91
MAPT	4137	microtubule-associated protein tau	1 out of 4	24.0269									24.0269	0.019	fold change	-1.91
TCEAL2	140597	transcription elongation factor A (SII)-like 2	1 out of 4	24.0269									24.0269	0.0066	fold change	-1.91
ZNF238	10472	zinc finger protein 238	1 out of 4	24.0269									24.0269	0.0454	fold change	-1.91
CADPS2	93664	Ca++-dependent secretion activator 2	1 out of 4	23.6742									23.6742	0.0475	fold change	-1.9
PLCL2	23228	phospholipase C-like 2	1 out of 4	23.6742									23.6742	0.0404	fold change	-1.9
B3GNT1	11041	UDP-GlcNAc:betaGal beta-1,3-N-acetylglucosaminyltransferase 1	1 out of 4	23.6742									23.6742	0.0104	fold change	-1.9
PLEKHB2	55041	pleckstrin homology domain containing, family B (evectins) member 2	1 out of 4	23.6742									23.6742	0.0078	fold change	-1.9
SERF1B	728492	small EDRK-rich factor 1B (centromeric)	1 out of 4	23.6742									23.6742	0.0149	fold change	-1.9
LOC728392	728392	uncharacterized LOC728392	1 out of 4	23.6742									23.6742	0.006	fold change	-1.9
SNCG	6623	synuclein, gamma (breast cancer-specific protein 1)	1 out of 4	23.6742									23.6742	0.0223	fold change	-1.9
HSPA13	6782	heat shock protein 70kDa family, member 13	1 out of 4	23.6742									23.6742	0.0008	fold change	-1.9
GLRX	2745	glutaredoxin (thioltransferase)	1 out of 4	23.6742									23.6742	0.0384	fold change	-1.9
AP2A2	161	adaptor-related protein complex 2, alpha 2 subunit	1 out of 4	23.6742									23.6742	0.0003	fold change	-1.9
ATP6V0C	527	ATPase, H+ transporting, lysosomal 16kDa, V0 subunit c	1 out of 4	23.3754									23.3754	0.0057	fold change	-1.89
ATP9A	10079	ATPase, class II, type 9A	1 out of 4	23.3754									23.3754	0.0029	fold change	-1.89
215014_at	NA		1 out of 4	23.3754									23.3754	0.0029	fold change	-1.89
CLCN4	1183	chloride channel, voltage-sensitive 4	1 out of 4	23.3754									23.3754	0.0335	fold change	-1.89
HK1	3098	hexokinase 1	1 out of 4	23.3754									23.3754	0.0015	fold change	-1.89
NEK7	140609	NIMA (never in mitosis gene a)-related kinase 7	1 out of 4	23.3318	73.1326	0.0151	fold change	-1.3					49.8008	0.0039	fold change	2.76
YBX1	4904	Y box binding protein 1	1 out of 4	23.2355					35.9971	0.0461	fold change	-1.23	12.7616	0.0195	fold change	1.5
HRK	8739	harakiri, BCL2 interacting protein (contains only BH3 domain)	1 out of 4	23.084									23.084	0.0126	fold change	-1.88
TOX3	27324	TOX high mobility group box family member 3	1 out of 4	23.084									23.084	0.041	fold change	-1.88
HRH1	3269	histamine receptor H1	1 out of 4	23.084									23.084	0.0145	fold change	-1.88
DNAL4	10126	dynein, axonemal, light chain 4	1 out of 4	23.084									23.084	0.0007	fold change	-1.88
213489_at	NA		1 out of 4	23.084									23.084	0.0002	fold change	-1.88
AKAP5	9495	A kinase (PRKA) anchor protein 5	1 out of 4	23.084									23.084	0.0225	fold change	-1.88
KIF21B	23046	kinesin family member 21B	1 out of 4	23.084									23.084	0.0455	fold change	-1.88
UBQLN2	29978	ubiquilin 2	1 out of 4	23.084									23.084	0.0277	fold change	-1.88
SLC25A11	8402	solute carrier family 25 (mitochondrial carrier; oxoglutarate carrier), member 11	1 out of 4	23.084									23.084	0.0094	fold change	-1.88
ARHGEF11	9826	Rho guanine nucleotide exchange factor (GEF) 11	1 out of 4	23.084									23.084	0.0061	fold change	-1.88
FAM134A	79137	family with sequence similarity 134, member A	1 out of 4	23.084									23.084	0.0147	fold change	-1.88
HTR1E	3354	5-hydroxytryptamine (serotonin) receptor 1E, G protein-coupled	1 out of 4	23.084									23.084	0.0021	fold change	-1.88
EGR2	1959	early growth response 2	1 out of 4	23.084									23.084	0.0374	fold change	-1.88
PPP1R7	5510	protein phosphatase 1, regulatory subunit 7	1 out of 4	23.084									23.084	0.0035	fold change	-1.88
FGD6	55785	FYVE, RhoGEF and PH domain containing 6	1 out of 4	22.8115					35.9971	0.019	fold change	-1.23	13.1857	0.0382	fold change	1.52
ATRN	8455	attractin	1 out of 4	22.7376									22.7376	0.0077	fold change	-1.87
ATP6V0D1	9114	ATPase, H+ transporting, lysosomal 38kDa, V0 subunit d1	1 out of 4	22.7376									22.7376	0.005	fold change	-1.87
201677_at	NA		1 out of 4	22.7376									22.7376	0.0045	fold change	-1.87
CD83	9308	CD83 molecule	1 out of 4	22.7376									22.7376	0.0075	fold change	-1.87
SBF1	6305	SET binding factor 1	1 out of 4	22.7376									22.7376	0.0051	fold change	-1.87
STMN3	50861	stathmin-like 3	1 out of 4	22.7376									22.7376	0.0194	fold change	-1.87
OXCT1	5019	3-oxoacid CoA transferase 1	1 out of 4	22.7376									22.7376	0.0127	fold change	-1.87
C2CD2L	9854	C2CD2-like	1 out of 4	22.7376									22.7376	0.0019	fold change	-1.87
NPY1R	4886	neuropeptide Y receptor Y1	1 out of 4	22.7376									22.7376	0.0409	fold change	-1.87
MCF2	4168	MCF.2 cell line derived transforming sequence	1 out of 4	22.7376									22.7376	0.0074	fold change	-1.87
MTMR4	9110	myotubularin related protein 4	1 out of 4	22.7376									22.7376	0.0042	fold change	-1.87
CASD1	64921	CAS1 domain containing 1	1 out of 4	22.7376									22.7376	0.011	fold change	-1.87
NIPSNAP3B	55335	nipsnap homolog 3B (C. elegans)	1 out of 4	22.3414									22.3414	0.0077	fold change	-1.86
GRPEL1	80273	GrpE-like 1, mitochondrial (E. coli)	1 out of 4	22.3414									22.3414	0.0006	fold change	-1.86
FAM155A	728215	family with sequence similarity 155, member A	1 out of 4	22.3414									22.3414	0.0084	fold change	-1.86
COPS8	10920	COP9 constitutive photomorphogenic homolog subunit 8 (Arabidopsis)	1 out of 4	22.3414									22.3414	0.0032	fold change	-1.86
SEMA4F	10505	sema domain, immunoglobulin domain (Ig), transmembrane domain (TM) and short cytoplasmic domain, (semaphorin) 4F	1 out of 4	22.3414									22.3414	0.0021	fold change	-1.86
NM_024914	NA		1 out of 4	22.3414									22.3414	0.0112	fold change	-1.86
KCNIP2	30819	Kv channel interacting protein 2	1 out of 4	22.3414									22.3414	0.0084	fold change	-1.86
SMARCA4	6597	SWI/SNF related, matrix associated, actin dependent regulator of chromatin, subfamily a, member 4	1 out of 4	22.3414									22.3414	0.0041	fold change	-1.86
TPI1	7167	triosephosphate isomerase 1	1 out of 4	22.3414									22.3414	0.007	fold change	-1.86
NEUROD2	4761	neuronal differentiation 2	1 out of 4	22.3414									22.3414	0.0086	fold change	-1.86
DNAJC16	23341	DnaJ (Hsp40) homolog, subfamily C, member 16	1 out of 4	22.3414									22.3414	0.0008	fold change	-1.86
RBM25	58517	RNA binding motif protein 25	1 out of 4	22.2045					87.8735	0.018	fold change	-1.77	22.3414	0.0231	fold change	1.86	43.3276	0.0009	fold change	1.67
PODXL2	50512	podocalyxin-like 2	1 out of 4	22.007									22.007	0.0075	fold change	-1.85
ARF5	381	ADP-ribosylation factor 5	1 out of 4	22.007									22.007	0.0037	fold change	-1.85
MTMR9	66036	myotubularin related protein 9	1 out of 4	22.007									22.007	0.0016	fold change	-1.85
CYP46A1	10858	cytochrome P450, family 46, subfamily A, polypeptide 1	1 out of 4	22.007									22.007	0.0069	fold change	-1.85
NAGPA	51172	N-acetylglucosamine-1-phosphodiester alpha-N-acetylglucosaminidase	1 out of 4	22.007									22.007	0.0016	fold change	-1.85
SHROOM2	357	shroom family member 2	1 out of 4	22.007									22.007	0.0378	fold change	-1.85
GARS	2617	glycyl-tRNA synthetase	1 out of 4	22.007									22.007	0.0088	fold change	-1.85
ADARB1	104	adenosine deaminase, RNA-specific, B1	1 out of 4	22.007									22.007	0.0268	fold change	-1.85
SLC25A14	9016	solute carrier family 25 (mitochondrial carrier, brain), member 14	1 out of 4	22.007									22.007	0.0024	fold change	-1.85
BTBD3	22903	BTB (POZ) domain containing 3	1 out of 4	22.007									22.007	0.0077	fold change	-1.85
DOPEY2	9980	dopey family member 2	1 out of 4	22.007									22.007	0.0175	fold change	-1.85
CRELD1	78987	cysteine-rich with EGF-like domains 1	1 out of 4	22.007									22.007	0.0028	fold change	-1.85
PPP2CA	5515	protein phosphatase 2, catalytic subunit, alpha isozyme	1 out of 4	21.645									21.645	0.0134	fold change	-1.84
STOML1	9399	stomatin (EPB72)-like 1	1 out of 4	21.645									21.645	0.0164	fold change	-1.84
MTUS2	23281	microtubule associated tumor suppressor candidate 2	1 out of 4	21.645									21.645	0.0223	fold change	-1.84
FRY	10129	furry homolog (Drosophila)	1 out of 4	21.645									21.645	0.0168	fold change	-1.84
STMN1	3925	stathmin 1	1 out of 4	21.645									21.645	0.025	fold change	-1.84
B3GALNT1	8706	beta-1,3-N-acetylgalactosaminyltransferase 1 (globoside blood group)	1 out of 4	21.645									21.645	0.0232	fold change	-1.84
SPTB	6710	spectrin, beta, erythrocytic	1 out of 4	21.645									21.645	5.2e-05	fold change	-1.84
WSB2	55884	WD repeat and SOCS box containing 2	1 out of 4	21.645									21.645	0.0113	fold change	-1.84
FAM5C	339479	family with sequence similarity 5, member C	1 out of 4	21.645									21.645	0.0482	fold change	-1.84
CYB5B	80777	cytochrome b5 type B (outer mitochondrial membrane)	1 out of 4	21.645									21.645	9.4e-05	fold change	-1.84
PSMG1	8624	proteasome (prosome, macropain) assembly chaperone 1	1 out of 4	21.4041									21.4041	0.0463	fold change	-1.83
SMS	6611	spermine synthase	1 out of 4	21.4041									21.4041	0.0059	fold change	-1.83
RAB3A	5864	RAB3A, member RAS oncogene family	1 out of 4	21.4041									21.4041	0.0141	fold change	-1.83
ABCC8	6833	ATP-binding cassette, sub-family C (CFTR/MRP), member 8	1 out of 4	21.4041									21.4041	0.0078	fold change	-1.83
SSBP3	23648	single stranded DNA binding protein 3	1 out of 4	21.4041									21.4041	0.0018	fold change	-1.83
TCEA2	6919	transcription elongation factor A (SII), 2	1 out of 4	21.4041									21.4041	0.0223	fold change	-1.83
NOMO3	408050	NODAL modulator 3	1 out of 4	21.4041									21.4041	0.0118	fold change	-1.83
TSPYL2	64061	TSPY-like 2	1 out of 4	21.1775									21.1775	1.4e-05	fold change	-1.82
UBE2O	63893	ubiquitin-conjugating enzyme E2O	1 out of 4	21.1775									21.1775	0.0011	fold change	-1.82
ORC5	5001	origin recognition complex, subunit 5	1 out of 4	21.1775									21.1775	0.0122	fold change	-1.82
CORO2B	10391	coronin, actin binding protein, 2B	1 out of 4	21.1775									21.1775	0.0149	fold change	-1.82
SPATA2	9825	spermatogenesis associated 2	1 out of 4	21.1775									21.1775	0.003	fold change	-1.82
ARNTL	406	aryl hydrocarbon receptor nuclear translocator-like	1 out of 4	21.1775									21.1775	0.0296	fold change	-1.82
MBOAT7	79143	membrane bound O-acyltransferase domain containing 7	1 out of 4	21.1775									21.1775	0.0092	fold change	-1.82
NAPA	8775	N-ethylmaleimide-sensitive factor attachment protein, alpha	1 out of 4	21.1775									21.1775	0.0212	fold change	-1.82
IQSEC1	9922	IQ motif and Sec7 domain 1	1 out of 4	21.1775									21.1775	0.0074	fold change	-1.82
CACNA1D	776	calcium channel, voltage-dependent, L type, alpha 1D subunit	1 out of 4	21.1775									21.1775	0.0095	fold change	-1.82
CALB2	794	calbindin 2	1 out of 4	21.1775									21.1775	0.0058	fold change	-1.82
AP2M1	1173	adaptor-related protein complex 2, mu 1 subunit	1 out of 4	21.1775									21.1775	0.0047	fold change	-1.82
LCMT1	51451	leucine carboxyl methyltransferase 1	1 out of 4	21.1775									21.1775	0.0058	fold change	-1.82
CAMTA2	23125	calmodulin binding transcription activator 2	1 out of 4	20.8943									20.8943	0.012	fold change	-1.81
XYLT1	64131	xylosyltransferase I	1 out of 4	20.8943									20.8943	0.0102	fold change	-1.81
PPP1R2	5504	protein phosphatase 1, regulatory (inhibitor) subunit 2	1 out of 4	20.8943									20.8943	0.0152	fold change	-1.81
ATP6AP1	537	ATPase, H+ transporting, lysosomal accessory protein 1	1 out of 4	20.8943									20.8943	0.014	fold change	-1.81
CACNG2	10369	calcium channel, voltage-dependent, gamma subunit 2	1 out of 4	20.8943									20.8943	0.0017	fold change	-1.81
TBPL1	9519	TBP-like 1	1 out of 4	20.8943									20.8943	0.0047	fold change	-1.81
MRPS12	6183	mitochondrial ribosomal protein S12	1 out of 4	20.8943									20.8943	0.0222	fold change	-1.81
CA12	771	carbonic anhydrase XII	1 out of 4	20.8943									20.8943	0.0408	fold change	-1.81
LRP12	29967	low density lipoprotein receptor-related protein 12	1 out of 4	20.8943									20.8943	0.0411	fold change	-1.81
CBX6	23466	chromobox homolog 6	1 out of 4	20.8943									20.8943	0.0005	fold change	-1.81
DBNDD1	79007	dysbindin (dystrobrevin binding protein 1) domain containing 1	1 out of 4	20.8943									20.8943	0.0139	fold change	-1.81
NM_025117	NA		1 out of 4	20.8943									20.8943	0.0345	fold change	-1.81
STAR	6770	steroidogenic acute regulatory protein	1 out of 4	20.8943									20.8943	0.009	fold change	-1.81
EIF1B	10289	eukaryotic translation initiation factor 1B	1 out of 4	20.6612									20.6612	0.0101	fold change	-1.8
PPARGC1A	10891	peroxisome proliferator-activated receptor gamma, coactivator 1 alpha	1 out of 4	20.6612									20.6612	0.0073	fold change	-1.8
NAV3	89795	neuron navigator 3	1 out of 4	20.6612									20.6612	0.0019	fold change	-1.8
UBE2D2	7322	ubiquitin-conjugating enzyme E2D 2	1 out of 4	20.6612									20.6612	0.0104	fold change	-1.8
SCN3A	6328	sodium channel, voltage-gated, type III, alpha subunit	1 out of 4	20.6612									20.6612	0.0069	fold change	-1.8
WARS	7453	tryptophanyl-tRNA synthetase	1 out of 4	20.6612									20.6612	0.0436	fold change	-1.8
EXTL2	2135	exostoses (multiple)-like 2	1 out of 4	20.6612									20.6612	0.0349	fold change	-1.8
MPPED2	744	metallophosphoesterase domain containing 2	1 out of 4	20.6612									20.6612	0.0101	fold change	-1.8
ELK1	2002	ELK1, member of ETS oncogene family	1 out of 4	20.6612									20.6612	0.0052	fold change	-1.8
LONP2	83752	lon peptidase 2, peroxisomal	1 out of 4	20.6464					39.4011	0.0198	fold change	-1.26	18.7547	0.0199	fold change	1.74
ANKRD46	157567	ankyrin repeat domain 46	1 out of 4	20.3832									20.3832	0.0093	fold change	-1.79
FAM189A1	23359	family with sequence similarity 189, member A1	1 out of 4	20.3832									20.3832	0.0266	fold change	-1.79
GDI1	2664	GDP dissociation inhibitor 1	1 out of 4	20.3832									20.3832	0.0095	fold change	-1.79
DDX10	1662	DEAD (Asp-Glu-Ala-Asp) box polypeptide 10	1 out of 4	20.3832									20.3832	0.0004	fold change	-1.79
OGFOD1	55239	2-oxoglutarate and iron-dependent oxygenase domain containing 1	1 out of 4	20.3832									20.3832	0.0031	fold change	-1.79
CCND2	894	cyclin D2	1 out of 4	20.3832									20.3832	0.0011	fold change	-1.79
AAGAB	79719	alpha- and gamma-adaptin binding protein	1 out of 4	20.3832									20.3832	0.0019	fold change	-1.79
NRIP1	8204	nuclear receptor interacting protein 1	1 out of 4	20.3832									20.3832	0.0242	fold change	-1.79
PSMD8	5714	proteasome (prosome, macropain) 26S subunit, non-ATPase, 8	1 out of 4	20.3832									20.3832	0.0103	fold change	-1.79
GRIA2	2891	glutamate receptor, ionotropic, AMPA 2	1 out of 4	20.3832									20.3832	0.0015	fold change	-1.79
TIPRL	261726	TIP41, TOR signaling pathway regulator-like (S. cerevisiae)	1 out of 4	20.3832									20.3832	0.0047	fold change	-1.79
LYRM4	57128	LYR motif containing 4	1 out of 4	20.3832									20.3832	0.0194	fold change	-1.79
VIPR1	7433	vasoactive intestinal peptide receptor 1	1 out of 4	20.3832									20.3832	0.0021	fold change	-1.79
RNF138	51444	ring finger protein 138, E3 ubiquitin protein ligase	1 out of 4	20.3118	60.7977	0.035	fold change	-1.25									40.4858	0.0475	fold change	1.61
TERF2	7014	telomeric repeat binding factor 2	1 out of 4	20.0401									20.0401	0.0031	fold change	-1.78
C1orf114	57821	chromosome 1 open reading frame 114	1 out of 4	20.0401									20.0401	0.0027	fold change	-1.78
GDAP1	54332	ganglioside induced differentiation associated protein 1	1 out of 4	20.0401									20.0401	0.0139	fold change	-1.78
CELSR2	1952	cadherin, EGF LAG seven-pass G-type receptor 2 (flamingo homolog, Drosophila)	1 out of 4	20.0401									20.0401	0.005	fold change	-1.78
SIN3B	23309	SIN3 transcription regulator homolog B (yeast)	1 out of 4	20.0401									20.0401	0.0004	fold change	-1.78
BZW2	28969	basic leucine zipper and W2 domains 2	1 out of 4	20.0401									20.0401	0.0042	fold change	-1.78
OGT	8473	O-linked N-acetylglucosamine (GlcNAc) transferase	1 out of 4	20.0401									20.0401	0.0237	fold change	-1.78
FLRT3	23767	fibronectin leucine rich transmembrane protein 3	1 out of 4	20.0401									20.0401	0.0138	fold change	-1.78
GFOD1	54438	glucose-fructose oxidoreductase domain containing 1	1 out of 4	20.0401									20.0401	0.0006	fold change	-1.78
SARS	6301	seryl-tRNA synthetase	1 out of 4	20.0401									20.0401	0.0061	fold change	-1.78
RNASEH2B	79621	ribonuclease H2, subunit B	1 out of 4	20.0401									20.0401	0.0005	fold change	-1.78
UBE2M	9040	ubiquitin-conjugating enzyme E2M	1 out of 4	20.0401									20.0401	0.0071	fold change	-1.78
C12orf49	79794	chromosome 12 open reading frame 49	1 out of 4	20.0401									20.0401	0.0068	fold change	-1.78
CNNM1	26507	cyclin M1	1 out of 4	20.0401									20.0401	0.0077	fold change	-1.78
SACS	26278	spastic ataxia of Charlevoix-Saguenay (sacsin)	1 out of 4	20.0401									20.0401	0.0278	fold change	-1.78
PRPF19	27339	PRP19/PSO4 pre-mRNA processing factor 19 homolog (S. cerevisiae)	1 out of 4	20.0401									20.0401	0.0016	fold change	-1.78
NCS1	23413	neuronal calcium sensor 1	1 out of 4	20.0401									20.0401	0.0406	fold change	-1.78
NOVA1	4857	neuro-oncological ventral antigen 1	1 out of 4	20.0401									20.0401	0.0046	fold change	-1.78
GLDC	2731	glycine dehydrogenase (decarboxylating)	1 out of 4	20.0401									20.0401	0.0076	fold change	-1.78
NDFIP1	80762	Nedd4 family interacting protein 1	1 out of 4	19.6696									19.6696	0.0164	fold change	-1.77
ACSL6	23305	acyl-CoA synthetase long-chain family member 6	1 out of 4	19.6696									19.6696	0.0176	fold change	-1.77
GLRX2	51022	glutaredoxin 2	1 out of 4	19.6696									19.6696	0.0263	fold change	-1.77
PRKACB	5567	protein kinase, cAMP-dependent, catalytic, beta	1 out of 4	19.6696									19.6696	0.0057	fold change	-1.77
ATXN10	25814	ataxin 10	1 out of 4	19.6696									19.6696	0.0035	fold change	-1.77
SATB1	6304	SATB homeobox 1	1 out of 4	19.6696									19.6696	0.0046	fold change	-1.77
OLA1	29789	Obg-like ATPase 1	1 out of 4	19.6696									19.6696	0.0193	fold change	-1.77
RAPGEF2	9693	Rap guanine nucleotide exchange factor (GEF) 2	1 out of 4	19.6696									19.6696	0.0027	fold change	-1.77
CIAPIN1	57019	cytokine induced apoptosis inhibitor 1	1 out of 4	19.6696									19.6696	0.004	fold change	-1.77
IDH3A	3419	isocitrate dehydrogenase 3 (NAD+) alpha	1 out of 4	19.6696									19.6696	0.0029	fold change	-1.77
SMARCA2	6595	SWI/SNF related, matrix associated, actin dependent regulator of chromatin, subfamily a, member 2	1 out of 4	19.6696									19.6696	0.0126	fold change	-1.77
SPRED2	200734	sprouty-related, EVH1 domain containing 2	1 out of 4	19.6696									19.6696	0.0025	fold change	-1.77
HMGB3	3149	high mobility group box 3	1 out of 4	19.6696									19.6696	0.0007	fold change	-1.77
CCDC92	80212	coiled-coil domain containing 92	1 out of 4	19.6696									19.6696	0.0004	fold change	-1.77
THOC7	80145	THO complex 7 homolog (Drosophila)	1 out of 4	19.6696									19.6696	0.0057	fold change	-1.77
ZFR2	23217	zinc finger RNA binding protein 2	1 out of 4	19.6696									19.6696	0.0004	fold change	-1.77
214005_at	NA		1 out of 4	19.6696									19.6696	0.004	fold change	-1.77
C14orf132	56967	chromosome 14 open reading frame 132	1 out of 4	19.6696									19.6696	0.0068	fold change	-1.77
GPR19	2842	G protein-coupled receptor 19	1 out of 4	19.3573									19.3573	0.0053	fold change	-1.76
TIMM23	100287932	translocase of inner mitochondrial membrane 23 homolog (yeast)	1 out of 4	19.3573									19.3573	0.0092	fold change	-1.76
B4GALNT1	2583	beta-1,4-N-acetyl-galactosaminyl transferase 1	1 out of 4	19.3573									19.3573	0.0054	fold change	-1.76
PFDN2	5202	prefoldin subunit 2	1 out of 4	19.3573									19.3573	0.0026	fold change	-1.76
RTF1	23168	Rtf1, Paf1/RNA polymerase II complex component, homolog (S. cerevisiae)	1 out of 4	19.3573									19.3573	0.0036	fold change	-1.76
MAMLD1	10046	mastermind-like domain containing 1	1 out of 4	19.3573									19.3573	0.0018	fold change	-1.76
AGPAT4	56895	1-acylglycerol-3-phosphate O-acyltransferase 4 (lysophosphatidic acid acyltransferase, delta)	1 out of 4	19.3573									19.3573	0.0041	fold change	-1.76
EFNA3	1944	ephrin-A3	1 out of 4	19.3573									19.3573	0.0009	fold change	-1.76
CGREF1	10669	cell growth regulator with EF-hand domain 1	1 out of 4	19.3573									19.3573	0.0102	fold change	-1.76
DDX25	29118	DEAD (Asp-Glu-Ala-Asp) box helicase 25	1 out of 4	19.3573									19.3573	0.0399	fold change	-1.76
DYNC1LI1	51143	dynein, cytoplasmic 1, light intermediate chain 1	1 out of 4	19.0331									19.0331	0.0359	fold change	-1.75
PLXNA1	5361	plexin A1	1 out of 4	19.0331									19.0331	0.0021	fold change	-1.75
DNAJA2	10294	DnaJ (Hsp40) homolog, subfamily A, member 2	1 out of 4	19.0331									19.0331	0.0152	fold change	-1.75
209931_s_at	NA		1 out of 4	19.0331									19.0331	0.007	fold change	-1.75
ARHGAP26	23092	Rho GTPase activating protein 26	1 out of 4	19.0331									19.0331	0.0054	fold change	-1.75
SCN1B	6324	sodium channel, voltage-gated, type I, beta subunit	1 out of 4	19.0331									19.0331	0.0459	fold change	-1.75
MRTO4	51154	mRNA turnover 4 homolog (S. cerevisiae)	1 out of 4	19.0331									19.0331	0.0124	fold change	-1.75
TERF2IP	54386	telomeric repeat binding factor 2, interacting protein	1 out of 4	19.0331									19.0331	0.0018	fold change	-1.75
SH3GLB2	56904	SH3-domain GRB2-like endophilin B2	1 out of 4	19.0331									19.0331	0.0233	fold change	-1.75
[truncated: 887 more rows]

## Sheet: Upregulated familial genes
Supplemental Table S1b: Upregulated genes identified in the meta-analysis of gene expression datasets from familial FTD compared to non-demented controls.
Bioset 1: Brodman area 8 from brains of subjects - familial frontotemporal lobar degeneration _vs_ normal (Study: Brodman 8 areas of the brain from subjects with sporadic or familial frontotemporal degeneration)
Bioset 2: Cerebella - FTLD-U patients with GRN mutations _vs_ normal subjects (Study: Frontal cortices, hippocampi and cerebella of patients with frontotemporal lobar degeneration)
Bioset 3: Frontal cortices - FTLD-U patients with GRN mutations _vs_ normal subjects (Study: Frontal cortices, hippocampi and cerebella of patients with frontotemporal lobar degeneration)
Bioset 4: Hippocampi - FTLD-U patients with GRN mutations _vs_ normal subjects (Study: Frontal cortices, hippocampi and cerebella of patients with frontotemporal lobar degeneration)
Gene	EntrezGene ID	Gene Description	Specificity	Overall Gene score	Score Bioset 1	p-value Bioset 1	activity type Bioset 1	activity value Bioset 1	Score Bioset 2	p-value Bioset 2	activity type Bioset 2	activity value Bioset 2	Score Bioset 3	p-value Bioset 3	activity type Bioset 3	activity value Bioset 3	Score Bioset 4	p-value Bioset 4	activity type Bioset 4	activity value Bioset 4
AEBP1	165	AE binding protein 1	3 out of 4	246.915	98.5222	0.0182	fold change	1.67					56.8182	0.001	fold change	3.04	91.5751	0.033	fold change	3.62
VCAN	1462	versican	3 out of 4	240.373					71.3267	0.0304	fold change	1.53	69.4444	0.0004	fold change	3.65	99.6016	0.0002	fold change	8.71
SLC38A2	54407	solute carrier family 38, member 2	3 out of 4	239.606	97.7995	0.0241	fold change	1.57					52.521	0.032	fold change	2.87	89.2857	0.0132	fold change	3.46
SSPN	8082	sarcospan	3 out of 4	225.359	86.9595	0.0271	fold change	1.38					45.2899	0.0024	fold change	2.61	93.1099	0.0033	fold change	4.04
TBL1X	6907	transducin (beta)-like 1X-linked	3 out of 4	219.093					91.9118	0.0195	fold change	1.96	51.6529	0.0004	fold change	2.84	75.5287	0.033	fold change	2.49
SYNC	81493	syncoilin, intermediate filament protein	3 out of 4	203.833					86.0585	0.0408	fold change	1.73	28.169	0.0014	fold change	2.04	89.6057	0.0058	fold change	3.51
SASH1	23328	SAM and SH3 domain containing 1	3 out of 4	191.193					75.4148	0.023	fold change	1.59	38.1388	0.0024	fold change	2.37	77.6398	0.0104	fold change	2.58
GPC4	2239	glypican 4	3 out of 4	172.917	81.1399	0.0059	fold change	1.33					24.0269	0.0363	fold change	1.91	67.7507	0.0012	fold change	2.23
CAPG	822	capping protein (actin filament), gelsolin-like	3 out of 4	166.15	71.1805	0.0436	fold change	1.29					13.8007	0.039	fold change	1.55	81.1688	0.042	fold change	2.75
RHOQ	23433	ras homolog family member Q	3 out of 4	166.103					73.4214	0.0081	fold change	1.56	34.27	0.0056	fold change	2.24	58.4112	0.0036	fold change	1.98
PHLPP1	23239	PH domain and leucine rich repeat protein phosphatase 1	3 out of 4	160.447					64.3501	0.0332	fold change	1.46	18.457	0.0118	fold change	1.73	77.6398	0.0119	fold change	2.58
CDK2AP1	8099	cyclin-dependent kinase 2 associated protein 1	3 out of 4	159.981					63.3714	0.0357	fold change	1.45	20.0401	0.0009	fold change	1.78	76.5697	0.0001	fold change	2.54
SPEN	23013	spen homolog, transcriptional regulator (Drosophila)	3 out of 4	154.331					88.968	0.0177	fold change	1.83	10.2965	0.0187	fold change	1.37	55.0661	0.0044	fold change	1.9
HIF3A	64344	hypoxia inducible factor 3, alpha subunit	3 out of 4	153.13	60.7977	0.0449	fold change	1.25					31.1333	0.0201	fold change	2.13	61.1995	0.0159	fold change	2.04
TAL1	6886	T-cell acute lymphocytic leukemia 1	3 out of 4	146.442					40.4858	0.005	fold change	1.27	24.3902	0.0152	fold change	1.92	81.5661	0.0074	fold change	2.78
PARD3	56288	par-3 partitioning defective 3 homolog (C. elegans)	3 out of 4	145.672	83.8181	0.0136	fold change	1.35					33.9213	0.0032	fold change	2.23	27.933	0.0163	fold change	1.3
ARHGAP6	395	Rho GTPase activating protein 6	3 out of 4	143.225					45.6204	0.0051	fold change	1.31	19.3573	0.0443	fold change	1.76	78.2473	0.0081	fold change	2.61
PPP1CC	5501	protein phosphatase 1, catalytic subunit, gamma isozyme	3 out of 4	141.459	73.1326	0.0122	fold change	1.3					13.8007	0.005	fold change	1.55	54.5256	0.0037	fold change	1.89
NCAPD2	9918	non-SMC condensin I complex, subunit D2	3 out of 4	137.348					67.9348	0.0351	fold change	1.5	11.2057	0.0433	fold change	1.42	58.2072	0.0045	fold change	1.97
SYNCRIP	10492	synaptotagmin binding, cytoplasmic RNA interacting protein	3 out of 4	137.319					66.9344	0.0464	fold change	1.49	27.5028	0.0025	fold change	2.02	42.8816	0.0192	fold change	1.66
HEY2	23493	hairy/enhancer-of-split related with YRPW motif 2	3 out of 4	136.721	51.8215	0.043	fold change	1.22					12.9567	0.0218	fold change	1.51	71.9424	0.0092	fold change	2.36
ITGA7	3679	integrin, alpha 7	3 out of 4	134.148	78.5139	0.0131	fold change	1.32					14.7842	0.0036	fold change	1.59	40.8497	0.0144	fold change	1.62
C16orf5	29965	chromosome 16 open reading frame 5	3 out of 4	132.327					87.4126	0.0006	fold change	1.76	11.4025	0.0148	fold change	1.43	33.5121	0.015	fold change	1.45
SRSF7	6432	serine/arginine-rich splicing factor 7	3 out of 4	130.563	57.0894	0.0349	fold change	1.24	40.4858	0.0439	fold change	1.27	13.3941	0.0113	fold change	-1.53	46.3822	0.0075	fold change	1.73
KAT6A	7994	K(lysine) acetyltransferase 6A	3 out of 4	128.212					64.3501	0.0154	fold change	1.46	14.0607	0.0103	fold change	1.56	49.8008	0.0008	fold change	1.79
TRIM8	81603	tripartite motif containing 8	3 out of 4	126.178					51.7598	0.0252	fold change	1.36	17.0126	0.0041	fold change	1.68	57.4053	0.0022	fold change	1.95
IL6ST	3572	interleukin 6 signal transducer (gp130, oncostatin M receptor)	3 out of 4	125.976					66.9344	0.0265	fold change	1.49	20.0401	0.0463	fold change	1.78	39.0016	0.0021	fold change	1.58
MEGF9	1955	multiple EGF-like-domains 9	3 out of 4	125.877					67.9348	0.0023	fold change	1.5	15.0602	0.0002	fold change	1.6	42.8816	0.0214	fold change	1.66
KDM5A	5927	lysine (K)-specific demethylase 5A	3 out of 4	122.601					66.9344	0.0167	fold change	1.49	16.0154	0.0075	fold change	1.64	39.6511	0.0363	fold change	1.59
AGFG2	3268	ArfGAP with FG repeats 2	3 out of 4	117.033					53.0786	0.0006	fold change	1.37	15.5521	0.0011	fold change	1.62	48.4027	0.0049	fold change	1.77
TLR4	7099	toll-like receptor 4	3 out of 4	115.837	60.7977	0.0482	fold change	1.25					10.9866	0.0118	fold change	1.41	44.0529	0.0396	fold change	1.69
CREBBP	1387	CREB binding protein	3 out of 4	115.708	51.8215	0.0027	fold change	1.22	54.6448	0.0071	fold change	1.38	9.24214	0.0067	fold change	1.31
KDM6A	7403	lysine (K)-specific demethylase 6A	3 out of 4	114.623					63.3714	0.0076	fold change	1.45	11.6009	0.0141	fold change	1.44	39.6511	0.0437	fold change	1.59
GLUL	2752	glutamate-ammonia ligase	3 out of 4	109.552					49.1642	0.0156	fold change	1.34	12.5408	0.0339	fold change	1.49	47.8469	0.0042	fold change	1.76
DDX23	9416	DEAD (Asp-Glu-Ala-Asp) box polypeptide 23	3 out of 4	104.856					57.8035	0.0416	fold change	1.41	9.57121	0.0005	fold change	1.33	37.4813	0.0241	fold change	1.54
TP73-AS1	57212	TP73 antisense RNA 1	3 out of 4	100.941	49.5589	0.0315	fold change	1.21					9.40026	0.0282	fold change	1.32	41.9815	0.0453	fold change	1.64
SERBP1	26135	SERPINE1 mRNA binding protein 1	3 out of 4	98.9674					62.2665	0.0007	fold change	1.44	9.57121	0.0181	fold change	1.33	27.1297	0.0003	fold change	1.28
HLA-F-AS1	285830	HLA-F antisense RNA 1	3 out of 4	96.6339					47.0367	0.0164	fold change	1.32	16.7673	0.0001	fold change	1.67	32.8299	0.0208	fold change	1.43
POLDIP3	84271	polymerase (DNA-directed), delta interacting protein 3	3 out of 4	95.1585					38.1971	0.0255	fold change	1.25	10.101	0.0025	fold change	1.36	46.8604	0.0021	fold change	1.74
TEP1	7011	telomerase-associated protein 1	3 out of 4	91.802					35.9971	0.0319	fold change	1.23	10.101	0.0031	fold change	1.36	45.7038	0.03	fold change	1.71
CDC14B	8555	CDC14 cell division cycle 14 homolog B (S. cerevisiae)	3 out of 4	13.3187	93.025	0.0207	fold change	-1.45	34.27	0.0162	fold change	1.21	12.7616	0.0167	fold change	1.5	59.312	0.0002	fold change	2
NEAT1	283131	nuclear paraspeckle assembly transcript 1 (non-protein coding)	2 out of 4	191.433	96.7361	0.0484	fold change	1.53									94.697	0.007	fold change	4.58
209292_at	NA		2 out of 4	186.757									86.9565	0.0011	fold change	4.98	99.8004	0.0258	fold change	15.9
IGF2	3481	insulin-like growth factor 2 (somatomedin A)	2 out of 4	185.724	98.1585	0.0123	fold change	1.59					87.5657	0.0124	fold change	5.05
LAMP2	3920	lysosomal-associated membrane protein 2	2 out of 4	177.027					96.8992	0.0379	fold change	2.29	80.1282	0.0001	fold change	4.27
SLC14A1	6563	solute carrier family 14 (urea transporter), member 1 (Kidd blood group)	2 out of 4	174.894									78.7402	0.0259	fold change	4.17	96.1538	0.0014	fold change	5.25
ANGPT1	284	angiopoietin 1	2 out of 4	169.244									78.0031	5.1e-05	fold change	4.15	91.2409	0.0095	fold change	3.59
CD44	960	CD44 molecule (Indian blood group)	2 out of 4	168.682					85.7633	0.0446	fold change	1.72					82.9187	0.0456	fold change	2.86
APLNR	187	apelin receptor	2 out of 4	168.603									71.3267	0.0007	fold change	3.73	97.2763	0.0406	fold change	5.77
MYOT	9499	myotilin	2 out of 4	167.768									71.4286	0.0169	fold change	3.74	96.3391	0.0224	fold change	5.28
OLIG2	10215	oligodendrocyte lineage transcription factor 2	2 out of 4	164.1					87.4126	0.0413	fold change	1.76					76.6871	0.0029	fold change	2.55
GOLIM4	27333	golgi integral membrane protein 4	2 out of 4	160.99									74.184	0.0004	fold change	3.9	86.8056	0.0113	fold change	3.26
GPNMB	10457	glycoprotein (transmembrane) nmb	2 out of 4	160.683					95.2381	0.0192	fold change	2.13	65.445	0.0008	fold change	3.41
BAZ1A	11177	bromodomain adjacent to zinc finger domain, 1A	2 out of 4	158.746									68.4932	0.0009	fold change	3.56	90.2527	0.0152	fold change	3.56
PRKD3	23683	protein kinase D3	2 out of 4	157.526									65.445	0.0019	fold change	3.41	92.081	0.005	fold change	3.7
ST18	9705	suppression of tumorigenicity 18 (breast carcinoma) (zinc finger protein)	2 out of 4	156.139									60.9013	0.0276	fold change	3.18	95.2381	0.0048	fold change	4.7
214129_at	NA		2 out of 4	152.25					92.081	0.0198	fold change	1.97	60.1685	0.0056	fold change	3.17
TPM2	7169	tropomyosin 2 (beta)	2 out of 4	151.368	93.025	0.0166	fold change	1.45					58.3431	0.028	fold change	3.1
ERBB2IP	55914	erbb2 interacting protein	2 out of 4	150.837									56.4972	0.0019	fold change	3.02	94.3396	0.0004	fold change	4.46
213388_at	NA		2 out of 4	149.259									74.184	0.0011	fold change	3.9	75.0751	0.0061	fold change	2.48
TAX1BP3	30851	Tax1 (human T-cell leukemia virus type I) binding protein 3	2 out of 4	149.211									57.8035	0.0003	fold change	3.08	91.4077	0.0001	fold change	3.61
BCL6	604	B-cell CLL/lymphoma 6	2 out of 4	147.301					62.2665	0.0414	fold change	1.44					85.034	0.0019	fold change	3.01
PLSCR4	57088	phospholipid scramblase 4	2 out of 4	145.96									51.9751	0.0065	fold change	2.86	93.985	0.0066	fold change	4.26
KANK2	25959	KN motif and ankyrin repeat domains 2	2 out of 4	144.778					65.7895	0.0458	fold change	1.48	78.9889	0.0015	fold change	4.19
SPIN1	10927	spindlin 1	2 out of 4	143.406	81.1399	0.0236	fold change	1.33	62.2665	0.0414	fold change	1.44
EZR	7430	ezrin	2 out of 4	143.137					97.8474	0.0174	fold change	2.48	45.2899	0.0022	fold change	2.61
SFRP1	6422	secreted frizzled-related protein 1	2 out of 4	142.923					98.0392	0.0358	fold change	2.56	44.8833	0.0067	fold change	2.6
TNS3	64759	tensin 3	2 out of 4	141.1									56.4972	0.0299	fold change	3.02	84.6024	0.0372	fold change	3
ACACB	32	acetyl-CoA carboxylase beta	2 out of 4	139.616	68.7947	0.0475	fold change	1.28					70.8215	0.0008	fold change	3.72
CBX5	23468	chromobox homolog 5	2 out of 4	137.485	60.7977	0.0087	fold change	1.25	76.6871	0.0079	fold change	1.6
AQP4	361	aquaporin 4	2 out of 4	137.256					96.3391	0.0055	fold change	2.2	40.9165	0.0021	fold change	2.46
ABCA1	19	ATP-binding cassette, sub-family A (ABC1), member 1	2 out of 4	136.258									36.6569	0.0195	fold change	2.32	99.6016	0.0208	fold change	8.71
ID1	3397	inhibitor of DNA binding 1, dominant negative helix-loop-helix protein	2 out of 4	135.349	99.8124	0.0249	fold change	1.79					35.5366	0.0031	fold change	2.29
NR2F2	7026	nuclear receptor subfamily 2, group F, member 2	2 out of 4	135.053	92.0607	0.0147	fold change	1.43					42.9923	0.0287	fold change	2.53
QKI	9444	QKI, KH domain containing, RNA binding	2 out of 4	134.698									47.4383	8.4e-05	fold change	2.68	87.26	0.0047	fold change	3.28
MT1F	4494	metallothionein 1F	2 out of 4	134.416									45.2899	0.0058	fold change	2.61	89.1266	0.001	fold change	3.43
GJA1	2697	gap junction protein, alpha 1, 43kDa	2 out of 4	133.374									44.2478	0.0073	fold change	2.58	89.1266	0.0081	fold change	3.43
P2RY13	53829	purinergic receptor P2Y, G-protein coupled, 13	2 out of 4	132.761									42.0168	0.0016	fold change	2.5	90.7441	0.0068	fold change	3.57
CHD7	55636	chromodomain helicase DNA binding protein 7	2 out of 4	132.315									40.0641	0.003	fold change	2.44	92.2509	0.0184	fold change	3.79
ITPKB	3707	inositol-trisphosphate 3-kinase B	2 out of 4	131.951					81.6993	0.0103	fold change	1.66	50.2513	0.0009	fold change	2.79
SLCO1A2	6579	solute carrier organic anion transporter family, member 1A2	2 out of 4	131.775									55.5556	0.0034	fold change	2.99	76.2195	0.0037	fold change	2.53
OSBPL11	114885	oxysterol binding protein-like 11	2 out of 4	131.731									35.9454	0.0155	fold change	2.3	95.7854	0.0009	fold change	5.1
YES1	7525	v-yes-1 Yamaguchi sarcoma viral oncogene homolog 1	2 out of 4	131.356									44.2478	0.0048	fold change	2.58	87.108	0.0171	fold change	3.27
KLF4	9314	Kruppel-like factor 4 (gut)	2 out of 4	131.266									90.4159	0.002	fold change	5.51	40.8497	0.0027	fold change	1.62
ID4	3400	inhibitor of DNA binding 4, dominant negative helix-loop-helix protein	2 out of 4	130.866									42.9923	0.0017	fold change	2.53	87.8735	0.0234	fold change	3.35
HERC2P2	400322	hect domain and RLD 2 pseudogene 2	2 out of 4	130.483									50.8647	0.0206	fold change	2.81	79.6178	0.0192	fold change	2.67
ITPR2	3709	inositol 1,4,5-trisphosphate receptor, type 2	2 out of 4	129.379									55.7414	0.0005	fold change	3	73.6377	0.0022	fold change	2.41
MID1IP1	58526	MID1 interacting protein 1	2 out of 4	128.062									43.7445	0.0017	fold change	2.56	84.317	0.0469	fold change	2.99
COL1A2	1278	collagen, type I, alpha 2	2 out of 4	127.694	51.8215	0.0029	fold change	1.22					75.8725	0.0156	fold change	4.02
MATN2	4147	matrilin 2	2 out of 4	127.089									39.2157	0.001	fold change	2.41	87.8735	0.0209	fold change	3.35
FAM70A	55026	family with sequence similarity 70, member A	2 out of 4	126.152									28.6862	0.0022	fold change	2.06	97.4659	0.0007	fold change	5.83
SLC6A12	6539	solute carrier family 6 (neurotransmitter transporter, betaine/GABA), member 12	2 out of 4	125.084									56.4972	2e-05	fold change	3.02	68.5871	0.0016	fold change	2.26
CSRP1	1465	cysteine and glycine-rich protein 1	2 out of 4	124.52									43.7445	0.0174	fold change	2.56	80.7754	0.0021	fold change	2.72
DTNA	1837	dystrobrevin, alpha	2 out of 4	123.17									31.4268	0.005	fold change	2.14	91.7431	0.0333	fold change	3.69
ISYNA1	51477	inositol-3-phosphate synthase 1	2 out of 4	122.679	60.7977	0.0297	fold change	1.25					61.8812	0.0009	fold change	3.24
ZFP36L1	677	zinc finger protein 36, C3H type-like 1	2 out of 4	122.464					82.7815	0.0163	fold change	1.68	39.6825	0.043	fold change	2.43
PAX6	5080	paired box 6	2 out of 4	121.519									35.014	0.0057	fold change	2.27	86.5052	0.0001	fold change	3.23
CA2	760	carbonic anhydrase II	2 out of 4	121.154					96.1538	0.0317	fold change	2.19	25	0.0002	fold change	1.94
PDGFRA	5156	platelet-derived growth factor receptor, alpha polypeptide	2 out of 4	120.917									40.9165	0.0058	fold change	2.46	80	4.1e-05	fold change	2.68
KCNN3	3782	potassium intermediate/small conductance calcium-activated channel, subfamily N, member 3	2 out of 4	120.835									33.4225	0.0111	fold change	2.21	87.4126	0.0195	fold change	3.29
GRAMD3	65983	GRAM domain containing 3	2 out of 4	120.542									46.9043	0.0084	fold change	2.66	73.6377	0.0352	fold change	2.41
TOB2	10766	transducer of ERBB2, 2	2 out of 4	119.91									37.5375	0.0006	fold change	2.35	82.3723	0.0192	fold change	2.82
LOC100272216	100272216	uncharacterized LOC100272216	2 out of 4	119.481									33.4225	0.0112	fold change	2.21	86.0585	0.0042	fold change	3.12
MAF	4094	v-maf musculoaponeurotic fibrosarcoma oncogene homolog (avian)	2 out of 4	119.455									52.521	0.0015	fold change	2.87	66.9344	0.0396	fold change	2.2
DDR2	4921	discoidin domain receptor tyrosine kinase 2	2 out of 4	118.949	96.2112	0.0173	fold change	1.52					22.7376	0.0052	fold change	1.87
MAP4K4	9448	mitogen-activated protein kinase kinase kinase kinase 4	2 out of 4	118.594									35.2609	0.0158	fold change	2.28	83.3333	0.0444	fold change	2.9
ADD3	120	adducin 3 (gamma)	2 out of 4	118.411									46.4684	0.0057	fold change	2.65	71.9424	0.0007	fold change	2.36
SEMA6A	57556	sema domain, transmembrane domain (TM), and cytoplasmic domain, (semaphorin) 6A	2 out of 4	117.955									33.9213	0.0109	fold change	2.23	84.0336	0.0037	fold change	2.97
GALNT6	11226	UDP-N-acetyl-alpha-D-galactosamine:polypeptide N-acetylgalactosaminyltransferase 6 (GalNAc-T6)	2 out of 4	117.545									34.626	0.016	fold change	2.25	82.9187	0.0154	fold change	2.86
214586_at	NA		2 out of 4	117.184									23.3754	0.0337	fold change	1.89	93.8086	0.0055	fold change	4.17
LRP4	4038	low density lipoprotein receptor-related protein 4	2 out of 4	117.044					85.034	0.0398	fold change	1.71	32.0102	0.0164	fold change	2.16
CAV2	858	caveolin 2	2 out of 4	116.491									51.9751	0.0174	fold change	2.86	64.5161	0.0118	fold change	2.12
SALL1	6299	sal-like 1 (Drosophila)	2 out of 4	116.381									19.6696	0.0109	fold change	1.77	96.7118	0.001	fold change	5.34
LTF	4057	lactotransferrin	2 out of 4	115.544									18.457	0.0339	fold change	1.73	97.0874	0.0446	fold change	5.59
FRYL	285527	FRY-like	2 out of 4	115.303									40.4531	0.0283	fold change	2.45	74.8503	0.028	fold change	2.47
DHCR7	1717	7-dehydrocholesterol reductase	2 out of 4	114.943					76.6871	0.0381	fold change	1.6					38.2555	0.0416	fold change	1.56
MAP4	4134	microtubule-associated protein 4	2 out of 4	114.461					93.2836	0.0218	fold change	2.04	21.1775	0.0381	fold change	1.82
MYL6	4637	myosin, light chain 6, alkali, smooth muscle and non-muscle	2 out of 4	114.284	71.1805	0.0047	fold change	1.29	43.1034	0.0401	fold change	1.29
PHB	5245	prohibitin	2 out of 4	113.722	54.6902	0.0159	fold change	1.23	59.0319	0.026	fold change	1.42
DUSP1	1843	dual specificity phosphatase 1	2 out of 4	112.961									55.5556	0.0059	fold change	2.99	57.4053	0.0406	fold change	1.95
SNRPE	6635	small nuclear ribonucleoprotein polypeptide E	2 out of 4	112.537	65.5008	0.0324	fold change	1.27	47.0367	0.0365	fold change	1.32
PNISR	25957	PNN-interacting serine/arginine-rich protein	2 out of 4	112.145									49.8008	0.0056	fold change	2.76	62.3441	0.0093	fold change	2.06
NHLH2	4808	nescient helix loop helix 2	2 out of 4	111.329					73.4214	0.0354	fold change	1.56					37.9075	0.0359	fold change	1.55
N4BP1	9683	NEDD4 binding protein 1	2 out of 4	111.222					57.8035	0.0001	fold change	1.41					53.4188	0.0132	fold change	1.87
BAZ2B	29994	bromodomain adjacent to zinc finger domain, 2B	2 out of 4	110.718									33.557	0.0139	fold change	2.22	77.1605	0.0177	fold change	2.57
ZFHX4	79776	zinc finger homeobox 4	2 out of 4	110.487									40.0641	0.0014	fold change	2.44	70.4225	0.0002	fold change	2.31
RAB7L1	8934	RAB7, member RAS oncogene family-like 1	2 out of 4	110.363									25.3293	0.0067	fold change	1.95	85.034	0.0003	fold change	3.01
PDGFRB	5159	platelet-derived growth factor receptor, beta polypeptide	2 out of 4	110.156	85.1557	0.0313	fold change	1.36					25	0.0006	fold change	1.94
ADARB2	105	adenosine deaminase, RNA-specific, B2	2 out of 4	110.102									30.1023	0.0288	fold change	2.1	80	0.0262	fold change	2.68
SMC1A	8243	structural maintenance of chromosomes 1A	2 out of 4	109.492					83.612	0.0475	fold change	1.69	25.8799	0.0028	fold change	1.97
KAT2B	8850	K(lysine) acetyltransferase 2B	2 out of 4	109.174									35.5366	0.006	fold change	2.29	73.6377	0.0262	fold change	2.41
TRPS1	7227	trichorhinophalangeal syndrome I	2 out of 4	109.143									23.084	0.0072	fold change	1.88	86.0585	7.8e-05	fold change	3.12
NKX2-2	4821	NK2 homeobox 2	2 out of 4	108.829									29.4638	0.003	fold change	2.08	79.3651	0.004	fold change	2.66
ARHGEF40	55701	Rho guanine nucleotide exchange factor (GEF) 40	2 out of 4	108.587									31.4268	0.0002	fold change	2.14	77.1605	0.0009	fold change	2.57
NACC2	138151	NACC family member 2, BEN and BTB (POZ) domain containing	2 out of 4	108.409									30.7692	0.0043	fold change	2.12	77.6398	0.0007	fold change	2.58
210524_x_at	NA		2 out of 4	108.105									30.1023	0.005	fold change	2.1	78.0031	0.0049	fold change	2.59
PYGM	5837	phosphorylase, glycogen, muscle	2 out of 4	107.83					72.5689	0.0261	fold change	1.55	35.2609	0.0101	fold change	2.28
CAPN2	824	calpain 2, (m/II) large subunit	2 out of 4	107.8									28.6862	0.0039	fold change	2.06	79.1139	0.0022	fold change	2.65
SPTSSA	171546	serine palmitoyltransferase, small subunit A	2 out of 4	107.612					41.7362	0.0233	fold change	1.28					65.8762	0.0002	fold change	2.17
CYB5R2	51700	cytochrome b5 reductase 2	2 out of 4	107.316									20.6612	0.0258	fold change	1.8	86.6551	0.0254	fold change	3.25
ARHGEF6	9459	Rac/Cdc42 guanine nucleotide exchange factor (GEF) 6	2 out of 4	107.217									19.0331	0.0015	fold change	1.75	88.1834	0.0415	fold change	3.37
SOX4	6659	SRY (sex determining region Y)-box 4	2 out of 4	106.988					60.6061	0.05	fold change	1.43					46.3822	0.0083	fold change	1.73
CCR1	1230	chemokine (C-C motif) receptor 1	2 out of 4	106.97									48.0769	0.0182	fold change	2.7	58.8928	0.0201	fold change	1.99
ZEB2	9839	zinc finger E-box binding homeobox 2	2 out of 4	106.771									22.7376	0.0472	fold change	1.87	84.0336	0.0012	fold change	2.97
FAM107A	11170	family with sequence similarity 107, member A	2 out of 4	106.219									26.2192	0.0107	fold change	1.98	80	0.0004	fold change	2.68
HNMT	3176	histamine N-methyltransferase	2 out of 4	105.813									36.6569	0.0067	fold change	2.32	69.1563	0.0001	fold change	2.28
PALLD	23022	palladin, cytoskeletal associated protein	2 out of 4	105.565									18.457	0.0268	fold change	1.73	87.108	0.0234	fold change	3.27
OFD1	8481	oral-facial-digital syndrome 1	2 out of 4	104.917									23.084	0.0284	fold change	1.88	81.8331	0.0007	fold change	2.8
TAP2	6891	transporter 2, ATP-binding cassette, sub-family B (MDR/TAP)	2 out of 4	104.902	65.5008	0.0379	fold change	1.27	39.4011	0.0476	fold change	1.26
MT1G	4495	metallothionein 1G	2 out of 4	104.85									22.3414	0.0322	fold change	1.86	82.5083	0.0069	fold change	2.83
P2RX7	5027	purinergic receptor P2X, ligand-gated ion channel, 7	2 out of 4	104.732									27.8087	0.0073	fold change	2.03	76.9231	0.0327	fold change	2.56
FCHSD2	9873	FCH and double SH3 domains 2	2 out of 4	103.958									30.1023	0.0011	fold change	2.1	73.8552	0.0009	fold change	2.42
NXT2	55916	nuclear transport factor 2-like export factor 2	2 out of 4	103.652									20.0401	0.0062	fold change	1.78	83.612	0.0112	fold change	2.95
KRCC1	51315	lysine-rich coiled-coil 1	2 out of 4	103.369									31.4268	0.0065	fold change	2.14	71.9424	0.0006	fold change	2.36
HSPB8	26353	heat shock 22kDa protein 8	2 out of 4	102.296					88.4956	0.0231	fold change	1.79	13.8007	0.0059	fold change	1.55
PTMA	5757	prothymosin, alpha	2 out of 4	102.135					80.1282	0.0009	fold change	1.64	22.007	0.0014	fold change	1.85
S100A6	6277	S100 calcium binding protein A6	2 out of 4	101.878	82.5205	0.0064	fold change	1.34					19.3573	0.0084	fold change	1.76
OGFRL1	79627	opioid growth factor receptor-like 1	2 out of 4	101.532									21.4041	0.0162	fold change	1.83	80.1282	0.0009	fold change	2.69
CLMN	79789	calmin (calponin-like, transmembrane)	2 out of 4	101.305					64.3501	0.0154	fold change	1.46	36.9549	0.0323	fold change	2.33
MT1H	4496	metallothionein 1H	2 out of 4	100.757									17.5623	0.0423	fold change	1.7	83.1947	0.0085	fold change	2.89
ITSN1	6453	intersectin 1 (SH3 domain protein)	2 out of 4	100.533									29.0023	0.0076	fold change	2.07	71.5308	0.0081	fold change	2.35
AKR1C2	1646	aldo-keto reductase family 1, member C2 (dihydrodiol dehydrogenase 2; bile acid binding protein; 3-alpha hydroxysteroid dehydrogenase, type III)	2 out of 4	100.398									42.9923	0.0352	fold change	2.53	57.4053	0.0193	fold change	1.95
QDPR	5860	quinoid dihydropteridine reductase	2 out of 4	100.27					82.1018	0.0476	fold change	1.67	18.1686	0.0251	fold change	1.72
AKR1C3	8644	aldo-keto reductase family 1, member C3 (3-alpha hydroxysteroid dehydrogenase, type II)	2 out of 4	99.7822									33.557	0.0086	fold change	2.22	66.2252	0.003	fold change	2.18
DISC1	27185	disrupted in schizophrenia 1	2 out of 4	99.7542									24.6792	0.0019	fold change	1.93	75.0751	0.0072	fold change	2.48
HIGD1B	51751	HIG1 hypoxia inducible domain family, member 1B	2 out of 4	99.2991									36.9549	0.0002	fold change	2.33	62.3441	0.0117	fold change	2.06
NFIC	4782	nuclear factor I/C (CCAAT-binding transcription factor)	2 out of 4	99.2106					87.4126	0.0086	fold change	1.76	11.798	0.0024	fold change	1.45
SMARCC1	6599	SWI/SNF related, matrix associated, actin dependent regulator of chromatin, subfamily c, member 1	2 out of 4	98.9592					84.1751	0.0459	fold change	1.7	14.7842	0.0437	fold change	1.59
VPS13C	54832	vacuolar protein sorting 13 homolog C (S. cerevisiae)	2 out of 4	98.8643									40.4531	0.0246	fold change	2.45	58.4112	0.0415	fold change	1.98
TIE1	7075	tyrosine kinase with immunoglobulin-like and EGF-like domains 1	2 out of 4	98.7772									32.5521	0.0101	fold change	2.18	66.2252	0.0342	fold change	2.18
U2AF1	7307	U2 small nuclear RNA auxiliary factor 1	2 out of 4	98.1111	60.7977	0.0047	fold change	1.25									37.3134	0.0338	fold change	1.53
205525_at	NA		2 out of 4	97.4878									30.1023	0.0197	fold change	2.1	67.3854	0.0064	fold change	2.22
GUSBP3	653188	glucuronidase, beta pseudogene 3	2 out of 4	97.4486									16.0154	0.0282	fold change	1.64	81.4332	0.0031	fold change	2.76
AKR1C1	1645	aldo-keto reductase family 1, member C1 (dihydrodiol dehydrogenase 1; 20-alpha (3-alpha)-hydroxysteroid dehydrogenase)	2 out of 4	97.4319									39.4945	0.0383	fold change	2.42	57.9374	0.0332	fold change	1.96
PROM1	8842	prominin 1	2 out of 4	96.9499									18.457	0.0214	fold change	1.73	78.4929	0.0052	fold change	2.62
PRDX6	9588	peroxiredoxin 6	2 out of 4	96.7014									25.8799	0.014	fold change	1.97	70.8215	0.0141	fold change	2.33
STARD7	56910	StAR-related lipid transfer (START) domain containing 7	2 out of 4	96.6263					54.6448	0.003	fold change	1.38					41.9815	0.0029	fold change	1.64
HIP1R	9026	huntingtin interacting protein 1 related	2 out of 4	96.2219									31.7058	0.0022	fold change	2.15	64.5161	0.0004	fold change	2.12
NTRK2	4915	neurotrophic tyrosine kinase, receptor, type 2	2 out of 4	96.0967									18.457	0.0132	fold change	1.73	77.6398	0.0236	fold change	2.58
UBA6	55236	ubiquitin-like modifier activating enzyme 6	2 out of 4	95.5596									14.7842	0.0291	fold change	1.59	80.7754	0.0199	fold change	2.72
MT1E	4493	metallothionein 1E	2 out of 4	95.2526									19.0331	0.0229	fold change	1.75	76.2195	0.0195	fold change	2.53
GRAMD1C	54762	GRAM domain containing 1C	2 out of 4	95.2321									34.626	0.0159	fold change	2.25	60.6061	0.0474	fold change	2.03
RNF7	9616	ring finger protein 7	2 out of 4	95.1761	54.6902	0.0442	fold change	1.23	40.4858	0.0444	fold change	1.27
ROCK1	6093	Rho-associated, coiled-coil containing protein kinase 1	2 out of 4	95.0864									38.1388	0.0094	fold change	2.37	56.9476	0.0062	fold change	1.94
ENAH	55740	enabled homolog (Drosophila)	2 out of 4	94.8904									20.0401	0.0125	fold change	1.78	74.8503	0.0001	fold change	2.47
RYBP	23429	RING1 and YY1 binding protein	2 out of 4	94.8485					59.0319	0.0083	fold change	1.42					35.8166	0.0217	fold change	1.5
BMPR1A	657	bone morphogenetic protein receptor, type IA	2 out of 4	94.8063									26.2192	0.0071	fold change	1.98	68.5871	0.0017	fold change	2.26
GAS2L1	10634	growth arrest-specific 2 like 1	2 out of 4	94.7768					85.034	0.0065	fold change	1.71	9.74279	0.0436	fold change	1.34
SON	6651	SON DNA binding protein	2 out of 4	94.5795					82.7815	0.0228	fold change	1.68	11.798	0.0177	fold change	1.45
RAPGEF3	10411	Rap guanine nucleotide exchange factor (GEF) 3	2 out of 4	94.5447									30.7692	0.0007	fold change	2.12	63.7755	0.0023	fold change	2.1
SETD2	29072	SET domain containing 2	2 out of 4	94.3824					82.7815	0.0144	fold change	1.68	11.6009	0.0376	fold change	1.44
SDC4	6385	syndecan 4	2 out of 4	94.2834									18.7547	0.0223	fold change	1.74	75.5287	0.0495	fold change	2.49
RDX	5962	radixin	2 out of 4	94.2082									39.6825	0.0025	fold change	2.43	54.5256	0.0011	fold change	1.89
RPL5	6125	ribosomal protein L5	2 out of 4	94.1146	83.8181	0.0066	fold change	1.35					10.2965	0.0059	fold change	1.37
BCAN	63827	brevican	2 out of 4	93.7297									26.7953	0.0151	fold change	2	66.9344	0.0042	fold change	2.2
HMGN5	79366	high mobility group nucleosome binding domain 5	2 out of 4	93.1072									19.0331	0.014	fold change	1.75	74.0741	0.0044	fold change	2.43
GYG2	8908	glycogenin 2	2 out of 4	93.0342									11.6009	0.0059	fold change	1.44	81.4332	0.0276	fold change	2.76
NR4A1	3164	nuclear receptor subfamily 4, group A, member 1	2 out of 4	92.906	57.0894	0.0295	fold change	1.24									35.8166	0.0011	fold change	1.5
NOTCH2NL	388677	notch 2 N-terminal like	2 out of 4	92.8437									41.6667	0.0106	fold change	2.49	51.1771	0.0118	fold change	1.82
EIF5B	9669	eukaryotic translation initiation factor 5B	2 out of 4	92.5317									23.3754	0.041	fold change	1.89	69.1563	0.0103	fold change	2.28
PEA15	8682	phosphoprotein enriched in astrocytes 15	2 out of 4	92.5228					55.8659	0.0469	fold change	1.39					36.6569	0.007	fold change	1.52
CRYBG3	131544	beta-gamma crystallin domain containing 3	2 out of 4	92.5038									20.0401	0.0279	fold change	1.78	72.4638	0.0074	fold change	2.38
SAP30	8819	Sin3A-associated protein, 30kDa	2 out of 4	92.2436									19.3573	0.035	fold change	1.76	72.8863	0.0111	fold change	2.39
H3F3B	3021	H3 histone, family 3B (H3.3B)	2 out of 4	91.5012									17.8635	0.0113	fold change	1.71	73.6377	0.0002	fold change	2.41
SGK1	6446	serum/glucocorticoid regulated kinase 1	2 out of 4	90.982					54.6448	0.042	fold change	1.38	36.3372	0.0125	fold change	2.31
SH3GLB1	51100	SH3-domain GRB2-like endophilin B1	2 out of 4	90.9567									17.319	0.0106	fold change	1.69	73.6377	0.04	fold change	2.41
DCLRE1C	64421	DNA cross-link repair 1C	2 out of 4	90.8978									26.7953	0.0172	fold change	2	64.1026	0.0306	fold change	2.11
ITCH	83737	itchy E3 ubiquitin protein ligase	2 out of 4	90.3857					60.6061	0.0008	fold change	1.43					29.7796	0.016	fold change	1.35
LPP	4026	LIM domain containing preferred translocation partner in lipoma	2 out of 4	90.3488					65.0195	0.0199	fold change	1.47	25.3293	0.0185	fold change	1.95
CCDC86	79080	coiled-coil domain containing 86	2 out of 4	90.3012					55.8659	0.0298	fold change	1.39					34.4353	0.0299	fold change	1.47
222266_at	NA		2 out of 4	90.2175									32.0102	0.0139	fold change	2.16	58.2072	0.0265	fold change	1.97
FBXW4	6468	F-box and WD repeat domain containing 4	2 out of 4	90.1179									17.8635	0.0009	fold change	1.71	72.2543	0.0053	fold change	2.37
VEZF1	7716	vascular endothelial zinc finger 1	2 out of 4	89.9522					41.7362	0.0011	fold change	1.28	48.216	0.0016	fold change	2.71
STEAP3	55240	STEAP family member 3, metalloreductase	2 out of 4	89.9512	54.6902	0.0428	fold change	1.23					35.2609	0.0009	fold change	2.28
WSCD1	23302	WSC domain containing 1	2 out of 4	89.9418									22.007	0.0033	fold change	1.85	67.9348	0.003	fold change	2.24
S100PBP	64766	S100P binding protein	2 out of 4	89.3957									21.645	0.0066	fold change	1.84	67.7507	0.0082	fold change	2.23
ACSM5	54988	acyl-CoA synthetase medium-chain family member 5	2 out of 4	89.0886									17.8635	0.0253	fold change	1.71	71.2251	0.0012	fold change	2.34
IVNS1ABP	10625	influenza virus NS1A binding protein	2 out of 4	88.8834									26.5393	0.0068	fold change	1.99	62.3441	0.0401	fold change	2.06
AVEN	57099	apoptosis, caspase activation inhibitor	2 out of 4	88.8115					59.0319	0.0163	fold change	1.42					29.7796	0.0443	fold change	1.35
216336_x_at	NA		2 out of 4	88.6851									17.8635	0.0265	fold change	1.71	70.8215	0.0026	fold change	2.33
DCAF7	10238	DDB1 and CUL4 associated factor 7	2 out of 4	88.5148					50.6073	0.0402	fold change	1.35					37.9075	0.0028	fold change	1.55
NCAM1	4684	neural cell adhesion molecule 1	2 out of 4	88.2357					78.4929	0.0006	fold change	1.62	9.74279	0.024	fold change	1.34
FXR1	8087	fragile X mental retardation, autosomal homolog 1	2 out of 4	88.1569					54.6448	0.0365	fold change	1.38					33.5121	0.0408	fold change	1.45
SNX1	6642	sorting nexin 1	2 out of 4	87.7903					71.3267	0.0132	fold change	1.53	16.4636	0.0134	fold change	1.66
LBR	3930	lamin B receptor	2 out of 4	87.7768									23.6742	0.0174	fold change	1.9	64.1026	0.0084	fold change	2.11
EGLN1	54583	egl nine homolog 1 (C. elegans)	2 out of 4	87.4048					62.2665	0.0422	fold change	1.44					25.1383	0.0134	fold change	1.22
SLC7A1	6541	solute carrier family 7 (cationic amino acid transporter, y+ system), member 1	2 out of 4	86.6128					77.0416	0.0148	fold change	1.61	9.57121	0.0151	fold change	1.33
SPTBN1	6711	spectrin, beta, non-erythrocytic 1	2 out of 4	86.4239					50.6073	0.0336	fold change	1.35					35.8166	0.0236	fold change	1.5
LAMA4	3910	laminin, alpha 4	2 out of 4	86.371									24.0269	0.0248	fold change	1.91	62.3441	0.0123	fold change	2.06
IDI2-AS1	55853	IDI2 antisense RNA 1	2 out of 4	86.3706	75.7277	0.04	fold change	1.31					10.6428	0.0362	fold change	1.39
TWF1	5756	twinfilin, actin-binding protein, homolog 1 (Drosophila)	2 out of 4	86.1612									21.645	0.0011	fold change	1.84	64.5161	0.0032	fold change	2.12
TNFAIP6	7130	tumor necrosis factor, alpha-induced protein 6	2 out of 4	85.9542									15.3327	0.0307	fold change	1.61	70.6215	0.0121	fold change	2.32
RALBP1	10928	ralA binding protein 1	2 out of 4	85.7797					76.6871	0.0333	fold change	1.6	9.09256	0.0277	fold change	1.3
RGS9	8787	regulator of G-protein signaling 9	2 out of 4	85.3517					57.8035	0.004	fold change	1.41					27.5482	0.0202	fold change	1.29
RAB31	11031	RAB31, member RAS oncogene family	2 out of 4	85.3505					62.2665	0.0472	fold change	1.44	23.084	0.0014	fold change	1.88
TRPV1	7442	transient receptor potential cation channel, subfamily V, member 1	2 out of 4	85.3315									13.8007	0.0112	fold change	1.55	71.5308	0.0016	fold change	2.35
TRAM2	9697	translocation associated membrane protein 2	2 out of 4	85.2803	73.1326	0.0404	fold change	1.3					12.1477	0.013	fold change	1.47
KCNJ2	3759	potassium inwardly-rectifying channel, subfamily J, member 2	2 out of 4	85.2291									20.0401	0.0259	fold change	1.78	65.189	0.0476	fold change	2.15
PTMAP4	5761	prothymosin, alpha pseudogene 4 (gene sequence 112)	2 out of 4	85.1865					70.1262	0.0043	fold change	1.52	15.0602	0.0044	fold change	1.6
SMC5	23137	structural maintenance of chromosomes 5	2 out of 4	84.8211									22.007	0.0394	fold change	1.85	62.8141	0.0087	fold change	2.08
PMAIP1	5366	phorbol-12-myristate-13-acetate-induced protein 1	2 out of 4	84.5921	57.0894	0.0081	fold change	1.24					27.5028	0.0075	fold change	2.02
AASS	10157	aminoadipate-semialdehyde synthase	2 out of 4	84.5521									31.1333	0.012	fold change	2.13	53.4188	0.0212	fold change	1.87
SCRIB	23513	scribbled homolog (Drosophila)	2 out of 4	84.5192									14.7842	0.0004	fold change	1.59	69.735	0.0003	fold change	2.29
SOX2	6657	SRY (sex determining region Y)-box 2	2 out of 4	84.0362					69.2521	0.0019	fold change	1.51	14.7842	0.0028	fold change	1.59
213553_x_at	NA		2 out of 4	83.9927									9.91867	0.0406	fold change	1.35	74.0741	0.0405	fold change	2.43
215611_at	NA		2 out of 4	83.7957									14.0607	0.0436	fold change	1.56	69.735	0.014	fold change	2.29
SRSF11	9295	serine/arginine-rich splicing factor 11	2 out of 4	83.6188									13.3941	0.0446	fold change	1.53	70.2247	0.0113	fold change	2.3
MXI1	4601	MAX interactor 1	2 out of 4	83.572									24.6792	0.0027	fold change	1.93	58.8928	0.0327	fold change	1.99
PKD2	5311	polycystic kidney disease 2 (autosomal dominant)	2 out of 4	83.5608									29.7974	0.0078	fold change	2.09	53.7634	0.0012	fold change	1.88
PHF10	55274	PHD finger protein 10	2 out of 4	83.4114					63.3714	0.0068	fold change	1.45	20.0401	0.0146	fold change	1.78
PTP4A2	8073	protein tyrosine phosphatase type IVA, member 2	2 out of 4	82.9498					66.9344	0.0259	fold change	1.49	16.0154	0.0155	fold change	1.64
SOS2	6655	son of sevenless homolog 2 (Drosophila)	2 out of 4	82.8086									19.0331	0.0009	fold change	1.75	63.7755	0.0009	fold change	2.1
NPC1	4864	Niemann-Pick disease, type C1	2 out of 4	82.8071					64.3501	0.0177	fold change	1.46	18.457	0.0011	fold change	1.73
217649_at	NA		2 out of 4	82.4865									15.5521	0.0337	fold change	1.62	66.9344	0.028	fold change	2.2
NEK3	4752	NIMA (never in mitosis gene a)-related kinase 3	2 out of 4	82.4706									20.8943	0.0328	fold change	1.81	61.5764	0.0149	fold change	2.05
STXBP3	6814	syntaxin binding protein 3	2 out of 4	82.4045									19.0331	0.0013	fold change	1.75	63.3714	0.0156	fold change	2.09
EIF3B	8662	eukaryotic translation initiation factor 3, subunit B	2 out of 4	82.193					54.6448	0.0242	fold change	1.38					27.5482	0.0013	fold change	1.29
SHMT2	6472	serine hydroxymethyltransferase 2 (mitochondrial)	2 out of 4	82.0687	49.5589	0.0065	fold change	1.21									32.5098	0.0402	fold change	1.42
SMC3	9126	structural maintenance of chromosomes 3	2 out of 4	82.041									36.3372	0.0065	fold change	2.31	45.7038	0.0037	fold change	1.71
KIAA0930	23313	KIAA0930	2 out of 4	82.0235									11.6009	0.0091	fold change	1.44	70.4225	0.0026	fold change	2.31
SIPA1	6494	signal-induced proliferation-associated 1	2 out of 4	81.5563	68.7947	0.0134	fold change	1.28					12.7616	0.0259	fold change	1.5
KLF6	1316	Kruppel-like factor 6	2 out of 4	81.5437	47.1085	0.0184	fold change	1.2									34.4353	0.0474	fold change	1.47
RBM6	10180	RNA binding motif protein 6	2 out of 4	81.3698									25	0.0075	fold change	1.94	56.3698	0.0136	fold change	1.93
ITGAM	3684	integrin, alpha M (complement component 3 receptor 3 subunit)	2 out of 4	81.2647	49.5589	0.0418	fold change	1.21					31.7058	0.0066	fold change	2.15
RIPK2	8767	receptor-interacting serine-threonine kinase 2	2 out of 4	81.1221	47.1085	0.0464	fold change	1.2									34.0136	0.0418	fold change	1.46
VASH1	22846	vasohibin 1	2 out of 4	80.952									15.7629	0.0003	fold change	1.63	65.189	0.0037	fold change	2.15
PPP2R1B	5519	protein phosphatase 2, regulatory subunit A, beta	2 out of 4	80.9337									19.3573	0.003	fold change	1.76	61.5764	0.0018	fold change	2.05
SREBF1	6720	sterol regulatory element binding transcription factor 1	2 out of 4	80.7161									21.4041	0.0031	fold change	1.83	59.312	0.006	fold change	2
COL5A3	50509	collagen, type V, alpha 3	2 out of 4	80.6461									20.0401	0.0047	fold change	1.78	60.6061	0.0432	fold change	2.03
TRIM38	10475	tripartite motif containing 38	2 out of 4	80.6344					45.6204	0.0386	fold change	1.31	35.014	0.014	fold change	2.27
FAM208A	23272	family with sequence similarity 208, member A	2 out of 4	80.2916					39.4011	0.0268	fold change	-1.26	47.4383	0.0025	fold change	2.68	72.2543	0.0056	fold change	2.37
BACH1	571	BTB and CNC homology 1, basic leucine zipper transcription factor 1	2 out of 4	80.2756									19.6696	0.0318	fold change	1.77	60.6061	0.0017	fold change	2.03
MAT2A	4144	methionine adenosyltransferase II, alpha	2 out of 4	80.2093									13.6314	0.0026	fold change	1.54	66.5779	0.0254	fold change	2.19
NBPF10	100132406	neuroblastoma breakpoint family, member 10	2 out of 4	79.9739									34.27	0.0004	fold change	2.24	45.7038	0.0011	fold change	1.71
FERMT1	55612	fermitin family member 1	2 out of 4	79.6421									16.2707	0.02	fold change	1.65	63.3714	0.002	fold change	2.09
SCUBE3	222663	signal peptide, CUB domain, EGF-like 3	2 out of 4	79.5265					70.1262	0.0481	fold change	1.52	9.40026	0.0319	fold change	1.32
ZNF24	7572	zinc finger protein 24	2 out of 4	79.1082									15.3327	0.0043	fold change	1.61	63.7755	0.002	fold change	2.1
PLIN1	5346	perilipin 1	2 out of 4	79.1065									10.9866	0.0395	fold change	1.41	68.1199	0.005	fold change	2.25
SEMA5A	9037	sema domain, seven thrombospondin repeats (type 1 and type 1-like), transmembrane domain (TM) and short cytoplasmic domain, (semaphorin) 5A	2 out of 4	78.7256									12.1477	0.0062	fold change	1.47	66.5779	0.0005	fold change	2.19
ELF1	1997	E74-like factor 1 (ets domain transcription factor)	2 out of 4	78.6237					45.6204	0.0069	fold change	1.31	33.0033	0.0404	fold change	2.2
ZNF160	90338	zinc finger protein 160	2 out of 4	78.5926									21.645	0.0094	fold change	1.84	56.9476	0.0046	fold change	1.94
PRPF40A	55660	PRP40 pre-mRNA processing factor 40 homolog A (S. cerevisiae)	2 out of 4	78.2073									22.3414	0.0156	fold change	1.86	55.8659	0.0209	fold change	1.92
LILRA2	11027	leukocyte immunoglobulin-like receptor, subfamily A (with TM domain), member 2	2 out of 4	78.1537									24.3902	0.0005	fold change	1.92	53.7634	0.011	fold change	1.88
NXT1	29107	NTF2-like export factor 1	2 out of 4	77.9467					43.1034	0.0046	fold change	1.29					34.8432	0.0339	fold change	1.48
ALCAM	214	activated leukocyte cell adhesion molecule	2 out of 4	77.809									24.3902	0.0068	fold change	1.92	53.4188	0.0291	fold change	1.87
KDM2A	22992	lysine (K)-specific demethylase 2A	2 out of 4	77.8015					51.7598	0.0031	fold change	1.36					26.0417	0.0012	fold change	1.25
UBE2L6	9246	ubiquitin-conjugating enzyme E2L 6	2 out of 4	77.5387					43.1034	0.0498	fold change	1.29					34.4353	0.0159	fold change	1.47
MLEC	9761	malectin	2 out of 4	77.506					67.9348	0.0021	fold change	1.5	9.57121	0.0248	fold change	1.33
LRRC23	10233	leucine rich repeat containing 23	2 out of 4	77.2309									10.2965	0.0217	fold change	1.37	66.9344	0.0334	fold change	2.2
DBI	1622	diazepam binding inhibitor (GABA receptor modulator, acyl-CoA binding protein)	2 out of 4	77.0593									12.9567	0.004	fold change	1.51	64.1026	0.0006	fold change	2.11
HLA-J	3137	major histocompatibility complex, class I, J (pseudogene)	2 out of 4	76.8254	63.0247	0.0494	fold change	1.26					13.8007	0.0332	fold change	1.55
PRRC2C	23215	proline-rich coiled-coil 2C	2 out of 4	76.7516									15.5521	0.032	fold change	1.62	61.1995	0.0075	fold change	2.04
FAT4	79633	FAT tumor suppressor homolog 4 (Drosophila)	2 out of 4	76.631									17.319	0.0181	fold change	1.69	59.312	0.0225	fold change	2
SORBS1	10580	sorbin and SH3 domain containing 1	2 out of 4	76.3758									18.1686	0.0171	fold change	1.72	58.2072	0.0212	fold change	1.97
MCM3AP-AS1	114044	MCM3AP antisense RNA 1	2 out of 4	76.362									16.7673	0.0074	fold change	1.67	59.5948	0.0002	fold change	2.01
AMD1	262	adenosylmethionine decarboxylase 1	2 out of 4	76.3024					40.4858	0.0362	fold change	1.27					35.8166	0.0018	fold change	1.5
TAB2	23118	TGF-beta activated kinase 1/MAP3K7 binding protein 2	2 out of 4	76.1582									15.5521	0.0062	fold change	1.62	60.6061	0.0007	fold change	2.03
ADRB2	154	adrenoceptor beta 2, surface	2 out of 4	76.1449									13.8007	0.0014	fold change	1.55	62.3441	0.0142	fold change	2.06
FNBP1	23048	formin binding protein 1	2 out of 4	76.0393									19.6696	0.0046	fold change	1.77	56.3698	0.027	fold change	1.93
EPB41L2	2037	erythrocyte membrane protein band 4.1-like 2	2 out of 4	76.0069									10.8178	0.0362	fold change	1.4	65.189	0.0172	fold change	2.15
ZNF143	7702	zinc finger protein 143	2 out of 4	75.8215					40.4858	0.0362	fold change	1.27					35.3357	0.0476	fold change	1.49
MYO15B	80022	myosin XVB pseudogene	2 out of 4	75.2233									19.3573	0.0014	fold change	1.76	55.8659	0.0333	fold change	1.92
RXRA	6256	retinoid X receptor, alpha	2 out of 4	75.0749									15.7629	0.0089	fold change	1.63	59.312	0.0012	fold change	2
209167_at	NA		2 out of 4	74.8641									15.5521	0.0102	fold change	1.62	59.312	5.8e-05	fold change	2
EFHC2	80258	EF-hand domain (C-terminal) containing 2	2 out of 4	74.8073					62.2665	0.0178	fold change	1.44	12.5408	0.0192	fold change	1.49
DLC1	10395	deleted in liver cancer 1	2 out of 4	74.7597									9.40026	0.0333	fold change	1.32	65.3595	0.0351	fold change	2.16
HNRNPA2B1	3181	heterogeneous nuclear ribonucleoprotein A2/B1	2 out of 4	74.5984	60.7977	0.0059	fold change	1.25					13.8007	0.0005	fold change	1.55
TEAD1	7003	TEA domain family member 1 (SV40 transcriptional enhancer factor)	2 out of 4	74.3905									22.7376	4e-05	fold change	1.87	51.6529	0.0326	fold change	1.83
EMP3	2014	epithelial membrane protein 3	2 out of 4	73.9728					53.0786	0.0479	fold change	1.37	20.8943	0.0294	fold change	1.81
ST7	7982	suppression of tumorigenicity 7	2 out of 4	73.8448					63.3714	0.0042	fold change	1.45	10.4734	0.0054	fold change	1.38
RAB27A	5873	RAB27A, member RAS oncogene family	2 out of 4	73.832					47.0367	0.0374	fold change	1.32	26.7953	0.0403	fold change	2
SGPL1	8879	sphingosine-1-phosphate lyase 1	2 out of 4	73.4724									10.101	0.0088	fold change	1.36	63.3714	0.0406	fold change	2.09
POLA1	5422	polymerase (DNA directed), alpha 1, catalytic subunit	2 out of 4	73.1371									16.7673	0.0003	fold change	1.67	56.3698	0.0029	fold change	1.93
GMEB1	10691	glucocorticoid modulatory element binding protein 1	2 out of 4	73.0081					48.1696	0.0487	fold change	1.33					24.8385	0.0131	fold change	1.21
CAP1	10487	CAP, adenylate cyclase-associated protein 1 (yeast)	2 out of 4	72.8551	47.1085	0.0246	fold change	1.2									25.7467	0.0017	fold change	1.24
MAP7	9053	microtubule-associated protein 7	2 out of 4	72.7856									12.7616	0.0251	fold change	1.5	60.024	0.0002	fold change	2.02
PPFIA1	8500	protein tyrosine phosphatase, receptor type, f polypeptide (PTPRF), interacting protein (liprin), alpha 1	2 out of 4	71.9982									14.0607	0.0073	fold change	1.56	57.9374	0.0006	fold change	1.96
AI683552	NA		2 out of 4	71.5603									20.3832	0.0258	fold change	1.79	51.1771	0.0099	fold change	1.82
207365_x_at	NA		2 out of 4	71.5382									17.0126	0.0138	fold change	1.68	54.5256	0.0295	fold change	1.89
CUEDC1	404093	CUE domain containing 1	2 out of 4	71.3197									20.6612	0.0005	fold change	1.8	50.6586	0.0414	fold change	1.81
DENND5A	23258	DENN/MADD domain containing 5A	2 out of 4	71.2489									10.6428	0.0016	fold change	1.39	60.6061	4.5e-05	fold change	2.03
TTC31	64427	tetratricopeptide repeat domain 31	2 out of 4	70.9892									16.4636	0.0038	fold change	1.66	54.5256	0.0246	fold change	1.89
SIRT1	23411	sirtuin 1	2 out of 4	70.7707									9.57121	0.0487	fold change	1.33	61.1995	0.0333	fold change	2.04
PTGDS	5730	prostaglandin D2 synthase 21kDa (brain)	2 out of 4	70.7359									33.4225	0.0096	fold change	2.21	37.3134	0.0279	fold change	1.53
ITGAX	3687	integrin, alpha X (complement component 3 receptor 4 subunit)	2 out of 4	70.5247									9.91867	0.0155	fold change	1.35	60.6061	0.0129	fold change	2.03
GPM6B	2824	glycoprotein M6B	2 out of 4	70.4782									12.5408	0.0103	fold change	1.49	57.9374	0.025	fold change	1.96
PKNOX1	5316	PBX/knotted 1 homeobox 1	2 out of 4	70.0384					39.4011	0.0027	fold change	1.26					30.6373	0.0205	fold change	1.37
PACS2	23241	phosphofurin acidic cluster sorting protein 2	2 out of 4	69.9422									12.0048	0.0189	fold change	1.46	57.9374	0.0191	fold change	1.96
NOTCH2	4853	notch 2	2 out of 4	69.852									29.0023	0.0015	fold change	2.07	40.8497	0.0313	fold change	1.62
METTL7A	25840	methyltransferase like 7A	2 out of 4	69.7379									33.9213	0.0301	fold change	2.23	35.8166	0.0271	fold change	1.5
SGMS1	259230	sphingomyelin synthase 1	2 out of 4	69.5474					49.1642	0.0315	fold change	1.34	20.3832	0.0068	fold change	1.79
RNF114	55905	ring finger protein 114	2 out of 4	69.4884									12.5408	0.0072	fold change	1.49	56.9476	0.0025	fold change	1.94
PPAP2A	8611	phosphatidic acid phosphatase type 2A	2 out of 4	69.2093					54.6448	0.0389	fold change	1.38	14.5645	0.0217	fold change	1.58
SPTLC2	9517	serine palmitoyltransferase, long chain base subunit 2	2 out of 4	68.9958					45.6204	0.0037	fold change	1.31	23.3754	0.0138	fold change	1.89
AL080112	NA		2 out of 4	68.9846									16.4636	0.0128	fold change	1.66	52.521	0.0018	fold change	1.85
SPAG9	9043	sperm associated antigen 9	2 out of 4	68.8272									18.1686	0.0068	fold change	1.72	50.6586	0.0107	fold change	1.81
AW973834	NA		2 out of 4	68.8078									11.4025	0.021	fold change	1.43	57.4053	0.0474	fold change	1.95
GLG1	2734	golgi glycoprotein 1	2 out of 4	68.7956					39.4011	0.0442	fold change	1.26					29.3945	0.01	fold change	1.34
RANBP3	8498	RAN binding protein 3	2 out of 4	68.4007					37.092	0.0033	fold change	1.24					31.3087	0.0151	fold change	1.39
LSM14A	26065	LSM14A, SCD6 homolog A (S. cerevisiae)	2 out of 4	68.3171									23.6742	0.0095	fold change	1.9	44.6429	0.0005	fold change	1.7
SRRM2	23524	serine/arginine repetitive matrix 2	2 out of 4	68.2301									20.3832	0.002	fold change	1.79	47.8469	0.0042	fold change	1.76
FLII	2314	flightless I homolog (Drosophila)	2 out of 4	68.0843	54.6902	0.0068	fold change	1.23					13.3941	0.0162	fold change	1.53
RASSF4	83937	Ras association (RalGDS/AF-6) domain family member 4	2 out of 4	67.9789					44.1696	0.0188	fold change	-1.3	42.9923	0.0035	fold change	2.53	69.1563	0.002	fold change	2.28
ATP10B	23120	ATPase, class V, type 10B	2 out of 4	67.8706									18.7547	0.013	fold change	1.74	49.1159	0.0354	fold change	1.78
DPY19L4	286148	dpy-19-like 4 (C. elegans)	2 out of 4	67.8537									15.3327	0.0079	fold change	1.61	52.521	0.0077	fold change	1.85
ACADVL	37	acyl-CoA dehydrogenase, very long chain	2 out of 4	67.7322	57.0894	0.0118	fold change	1.24					10.6428	0.0087	fold change	1.39
CRTC3	64784	CREB regulated transcription coactivator 3	2 out of 4	67.5642									13.8007	0.0032	fold change	1.55	53.7634	0.001	fold change	1.88
215588_x_at	NA		2 out of 4	67.4358									19.0331	0.0084	fold change	1.75	48.4027	0.0163	fold change	1.77
ALAD	210	aminolevulinate dehydratase	2 out of 4	67.3052									14.7842	0.0133	fold change	1.59	52.521	0.0002	fold change	1.85
DICER1	23405	dicer 1, ribonuclease type III	2 out of 4	67.1924									16.0154	0.0302	fold change	1.64	51.1771	0.0119	fold change	1.82
TFE3	7030	transcription factor binding to IGHM enhancer 3	2 out of 4	67.1323					38.1971	0.0283	fold change	1.25					28.9352	0.006	fold change	1.33
RAB9A	9367	RAB9A, member RAS oncogene family	2 out of 4	67.0894									15.0602	0.0147	fold change	1.6	52.0291	0.0002	fold change	1.84
PELI2	57161	pellino E3 ubiquitin protein ligase family member 2	2 out of 4	66.94									15.7629	0.003	fold change	1.63	51.1771	0.0006	fold change	1.82
WFS1	7466	Wolfram syndrome 1 (wolframin)	2 out of 4	66.9285									19.6696	0.0077	fold change	1.77	47.259	0.0003	fold change	1.75
MACF1	23499	microtubule-actin crosslinking factor 1	2 out of 4	66.3236									11.798	0.0347	fold change	1.45	54.5256	0.0011	fold change	1.89
TFDP2	7029	transcription factor Dp-2 (E2F dimerization partner 2)	2 out of 4	65.7846					55.8659	0.0039	fold change	1.39	9.91867	0.0036	fold change	1.35
AK022473	NA		2 out of 4	65.7439									20.0401	0.0102	fold change	1.78	45.7038	0.0131	fold change	1.71
UNC119B	84747	unc-119 homolog B (C. elegans)	2 out of 4	65.6675					50.6073	0.0421	fold change	1.35	15.0602	0.0006	fold change	1.6
NOC3L	64318	nucleolar complex associated 3 homolog (S. cerevisiae)	2 out of 4	65.5637									15.7629	0.0216	fold change	1.63	49.8008	0.0422	fold change	1.79
ZNF22	7570	zinc finger protein 22	2 out of 4	65.5334									10.101	0.0226	fold change	1.36	55.4324	0.0002	fold change	1.91
KIR2DL4	3805	killer cell immunoglobulin-like receptor, two domains, long cytoplasmic tail, 4	2 out of 4	65.398					35.1865	0.0308	fold change	1.22					30.2115	0.0462	fold change	1.36
FERMT2	10979	fermitin family member 2	2 out of 4	65.3529									15.5521	0.0085	fold change	1.62	49.8008	0.0071	fold change	1.79
PMP2	5375	peripheral myelin protein 2	2 out of 4	65.0955	54.6902	0.035	fold change	-1.23					31.1333	0.0164	fold change	2.13	88.6525	0.0008	fold change	3.39
SUN2	25777	Sad1 and UNC84 domain containing 2	2 out of 4	64.9368					48.1696	0.0029	fold change	1.33	16.7673	0.0157	fold change	1.67
POGK	57645	pogo transposable element with KRAB domain	2 out of 4	64.8385									13.1857	0.0353	fold change	1.52	51.6529	0.0049	fold change	1.83
SRPK3	26576	SRSF protein kinase 3	2 out of 4	64.6373									9.57121	0.0157	fold change	1.33	55.0661	0.0199	fold change	1.9
LAMP1	3916	lysosomal-associated membrane protein 1	2 out of 4	64.5249									9.09256	0.0016	fold change	1.3	55.4324	0.0094	fold change	1.91
BG389073	NA		2 out of 4	64.4054									10.9866	0.0187	fold change	1.41	53.4188	0.0025	fold change	1.87
NM_017618	NA		2 out of 4	63.8623									16.0154	0.0061	fold change	1.64	47.8469	0.004	fold change	1.76
TCF3	6929	transcription factor 3 (E2A immunoglobulin enhancer binding factors E12/E47)	2 out of 4	63.8623									16.0154	0.0009	fold change	1.64	47.8469	0.0006	fold change	1.76
NASP	4678	nuclear autoantigenic sperm protein (histone-binding)	2 out of 4	63.8508									13.8007	0.0125	fold change	1.55	50.0501	0.0387	fold change	1.8
TROVE2	6738	TROVE domain family, member 2	2 out of 4	63.7411									21.4041	0.011	fold change	1.83	42.337	0.0003	fold change	1.65
SCAF11	9169	SR-related CTD-associated factor 11	2 out of 4	63.6822									27.5028	0.0061	fold change	2.02	36.1795	0.0064	fold change	1.51
215373_x_at	NA		2 out of 4	63.2662									17.5623	0.0098	fold change	1.7	45.7038	0.0036	fold change	1.71
SREK1	140890	splicing regulatory glutamine/lysine-rich protein 1	2 out of 4	63.2662									17.5623	0.0417	fold change	1.7	45.7038	0.0119	fold change	1.71
ZNF721	170960	zinc finger protein 721	2 out of 4	63.0999									18.457	0.0047	fold change	1.73	44.6429	0.0174	fold change	1.7
WRAP53	55135	WD repeat containing, antisense to TP53	2 out of 4	63.0356					38.1971	0.0352	fold change	1.25					24.8385	0.0497	fold change	1.21
LARS	51520	leucyl-tRNA synthetase	2 out of 4	62.5917									15.3327	0.0004	fold change	1.61	47.259	0.0181	fold change	1.75
220796_x_at	NA		2 out of 4	62.4711									16.7673	0.0086	fold change	1.67	45.7038	0.0202	fold change	1.71
CPOX	1371	coproporphyrinogen oxidase	2 out of 4	62.2638									9.74279	0.0441	fold change	1.34	52.521	0.0342	fold change	1.85
RPS3A	6189	ribosomal protein S3A	2 out of 4	62.1711					53.0786	0.0025	fold change	1.37	9.09256	0.0007	fold change	1.3
APBB2	323	amyloid beta (A4) precursor protein-binding, family B, member 2	2 out of 4	62.0611									11.4025	0.0288	fold change	1.43	50.6586	0.0065	fold change	1.81
MEIS3P1	4213	Meis homeobox 3 pseudogene 1	2 out of 4	62.0153									23.3754	0.0063	fold change	1.89	38.6399	0.0404	fold change	1.57
MAN2A2	4122	mannosidase, alpha, class 2A, member 2	2 out of 4	61.5884									13.1857	0.01	fold change	1.52	48.4027	0.0098	fold change	1.77
UPF3A	65110	UPF3 regulator of nonsense transcripts homolog A (yeast)	2 out of 4	61.1207									12.0048	0.0402	fold change	1.46	49.1159	0.0374	fold change	1.78
PIP4K2A	5305	phosphatidylinositol-5-phosphate 4-kinase, type II, alpha	2 out of 4	60.9971					35.9971	0.0457	fold change	1.23	25	0.022	fold change	1.94
RUFY3	22902	RUN and FYVE domain containing 3	2 out of 4	60.9807									30.7692	0.0024	fold change	2.12	30.2115	0.05	fold change	1.36
Hs.675666	NA		2 out of 4	60.869									20.3832	0.0477	fold change	1.79	40.4858	0.0029	fold change	1.61
AF222691	NA		2 out of 4	60.7362									18.7547	0.0051	fold change	1.74	41.9815	0.0171	fold change	1.64
GOLGA7	51125	golgin A7	2 out of 4	60.4436									10.6428	0.016	fold change	1.39	49.8008	0.0036	fold change	1.79
RAP1A	5906	RAP1A, member of RAS oncogene family	2 out of 4	60.4225					43.1034	0.0061	fold change	1.29	17.319	0.0038	fold change	1.69
KIAA1033	23325	KIAA1033	2 out of 4	60.3975									23.084	0.0051	fold change	1.88	37.3134	0.0025	fold change	1.53
ENOX2	10495	ecto-NOX disulfide-thiol exchanger 2	2 out of 4	59.8517									12.0048	0.0009	fold change	1.46	47.8469	0.0016	fold change	1.76
KCTD9	54793	potassium channel tetramerisation domain containing 9	2 out of 4	59.7983					47.0367	0.0308	fold change	1.32	12.7616	0.0047	fold change	1.5
DDX11	1663	DEAD/H (Asp-Glu-Ala-Asp/His) box helicase 11	2 out of 4	59.7762									13.3941	0.0026	fold change	1.53	46.3822	0.0121	fold change	1.73
214052_x_at	NA		2 out of 4	59.7587									10.6428	0.0464	fold change	1.39	49.1159	0.0187	fold change	1.78
RCBTB1	55213	regulator of chromosome condensation (RCC1) and BTB (POZ) domain containing protein 1	2 out of 4	59.7409									23.084	0.0032	fold change	1.88	36.6569	0.0104	fold change	1.52
PRMT2	3275	protein arginine methyltransferase 2	2 out of 4	59.4067									12.1477	0.0244	fold change	1.47	47.259	0.0007	fold change	1.75
MYL12A	10627	myosin, light chain 12A, regulatory, non-sarcomeric	2 out of 4	59.3746					38.1971	0.0091	fold change	1.25	21.1775	0.0195	fold change	1.82
PRKD2	25865	protein kinase D2	2 out of 4	59.2518					45.6204	0.0127	fold change	1.31	13.6314	0.01	fold change	1.54
214280_x_at	NA		2 out of 4	59.2494									11.4025	0.0325	fold change	1.43	47.8469	0.0095	fold change	1.76
214243_s_at	NA		2 out of 4	59.0429									9.24214	0.0093	fold change	1.31	49.8008	0.0037	fold change	1.79
ZC3H11A	9877	zinc finger CCCH-type containing 11A	2 out of 4	58.9941									17.0126	0.0185	fold change	1.68	41.9815	0.0398	fold change	1.64
215545_at	NA		2 out of 4	58.9941									17.0126	0.0083	fold change	1.68	41.9815	0.0098	fold change	1.64
POLI	11201	polymerase (DNA directed) iota	2 out of 4	58.6842									19.0331	0.0449	fold change	1.75	39.6511	0.0265	fold change	1.59
AL121585	NA		2 out of 4	58.643					48.1696	0.0095	fold change	1.33	10.4734	0.002	fold change	1.38
FYN	2534	FYN oncogene related to SRC, FGR, YES	2 out of 4	58.643					48.1696	0.0044	fold change	1.33	10.4734	0.0119	fold change	1.38
HSPBAP1	79663	HSPB (heat shock 27kDa) associated protein 1	2 out of 4	58.6388									20.3832	0.0087	fold change	1.79	38.2555	0.0218	fold change	1.56
PSMC3IP	29893	PSMC3 interacting protein	2 out of 4	58.5162									9.40026	0.0127	fold change	1.32	49.1159	0.0255	fold change	1.78
CCL5	6352	chemokine (C-C motif) ligand 5	2 out of 4	58.3142	47.1085	0.026	fold change	1.2					11.2057	0.0171	fold change	1.42
BLM	641	Bloom syndrome, RecQ helicase-like	2 out of 4	58.2446									12.5408	0.0205	fold change	1.49	45.7038	0.0016	fold change	1.71
ZNF611	81856	zinc finger protein 611	2 out of 4	58.2446									12.5408	0.0143	fold change	1.49	45.7038	0.0063	fold change	1.71
GATAD1	57798	GATA zinc finger domain containing 1	2 out of 4	58.1136									14.0607	0.0142	fold change	1.56	44.0529	0.0237	fold change	1.69
DIP2A	23181	DIP2 disco-interacting protein 2 homolog A (Drosophila)	2 out of 4	57.9419									15.0602	0.0052	fold change	1.6	42.8816	0.005	fold change	1.66
TIAF1	9220	TGFB1-induced anti-apoptotic factor 1	2 out of 4	57.8516									12.1477	0.012	fold change	1.47	45.7038	0.0015	fold change	1.71
SAP18	10284	Sin3A-associated protein, 18kDa	2 out of 4	57.847									10.9866	0.0306	fold change	1.41	46.8604	0.0091	fold change	1.74
CYBB	1536	cytochrome b-245, beta polypeptide	2 out of 4	57.5589									16.2707	0.0415	fold change	1.65	41.2882	0.0195	fold change	1.63
NPIPL3	23117	nuclear pore complex interacting protein-like 3	2 out of 4	56.9701									17.319	0.0462	fold change	1.69	39.6511	0.0234	fold change	1.59
MTFR1	9650	mitochondrial fission regulator 1	2 out of 4	56.949									12.3062	0.0031	fold change	1.48	44.6429	0.03	fold change	1.7
ARHGAP25	9938	Rho GTPase activating protein 25	2 out of 4	56.7396									12.9567	0.0069	fold change	1.51	43.7828	0.0035	fold change	1.68
AW612403	NA		2 out of 4	56.6126									15.7629	0.0274	fold change	1.63	40.8497	0.0445	fold change	1.62
AU146983	NA		2 out of 4	56.4409									11.798	0.0309	fold change	1.45	44.6429	0.0066	fold change	1.7
SRRM1	10250	serine/arginine repetitive matrix 1	2 out of 4	56.3467									10.6428	0.0081	fold change	1.39	45.7038	0.0302	fold change	1.71
PDE1C	5137	phosphodiesterase 1C, calmodulin-dependent 70kDa	2 out of 4	56.3236									12.5408	0.0459	fold change	1.49	43.7828	0.0104	fold change	1.68
MED12	9968	mediator complex subunit 12	2 out of 4	56.2438									11.6009	0.0004	fold change	1.44	44.6429	0.0111	fold change	1.7
LRRFIP1	9208	leucine rich repeat (in FLII) interacting protein 1	2 out of 4	56.1191									17.8635	0.011	fold change	1.71	38.2555	0.0121	fold change	1.56
207953_at	NA		2 out of 4	56.0892									12.7616	0.0275	fold change	1.5	43.3276	0.0157	fold change	1.67
TMBIM4	51643	transmembrane BAX inhibitor motif containing 4	2 out of 4	56.0761									18.1686	0.0044	fold change	1.72	37.9075	0.0008	fold change	1.55
MSH6	2956	mutS homolog 6 (E. coli)	2 out of 4	56.0673									13.1857	0.0301	fold change	1.52	42.8816	0.0297	fold change	1.66
METTL3	56339	methyltransferase like 3	2 out of 4	55.6129									13.6314	0.0276	fold change	1.54	41.9815	0.0057	fold change	1.64
AK024315	NA		2 out of 4	55.2032									15.5521	0.0058	fold change	1.62	39.6511	0.0055	fold change	1.59
WWOX	51741	WW domain containing oxidoreductase	2 out of 4	55.1214									23.3754	0.0315	fold change	1.89	31.746	0.0127	fold change	1.4
SRRT	51593	serrate RNA effector molecule homolog (Arabidopsis)	2 out of 4	54.8626					45.6204	0.0089	fold change	1.31	9.24214	0.0292	fold change	1.31
LGR5	8549	leucine-rich repeat containing G protein-coupled receptor 5	2 out of 4	54.643					44.1696	0.0133	fold change	1.3	10.4734	0.0136	fold change	1.38
ZRSR2	8233	zinc finger (CCCH type), RNA-binding motif and serine/arginine rich 2	2 out of 4	54.3142									10.9866	0.0133	fold change	1.41	43.3276	0.0331	fold change	1.67
SEPHS1	22929	selenophosphate synthetase 1	2 out of 4	54.3115									23.6742	0.002	fold change	1.9	30.6373	0.0007	fold change	1.37
RPL23AP32	56969	ribosomal protein L23a pseudogene 32	2 out of 4	54.2988									14.3308	0.0063	fold change	1.57	39.968	0.0452	fold change	1.6
XPC	7508	xeroderma pigmentosum, complementation group C	2 out of 4	54.2865									13.8007	0.0001	fold change	1.55	40.4858	0.0073	fold change	1.61
AW301806	NA		2 out of 4	54.2562									10.4734	0.0287	fold change	1.38	43.7828	0.0055	fold change	1.68
DAG1	1605	dystroglycan 1 (dystrophin-associated glycoprotein 1)	2 out of 4	54.0353									13.1857	0.0013	fold change	1.52	40.8497	2.1e-05	fold change	1.62
PAK2	5062	p21 protein (Cdc42/Rac)-activated kinase 2	2 out of 4	54.0288									14.0607	0.0173	fold change	1.56	39.968	0.0066	fold change	1.6
ARAP3	64411	ArfGAP with RhoGAP domain, ankyrin repeat and PH domain 3	2 out of 4	53.9726									15.3327	0.0032	fold change	1.61	38.6399	0.0345	fold change	1.57
TRIM34	53840	tripartite motif containing 34	2 out of 4	53.8838									10.101	0.0074	fold change	1.36	43.7828	0.0175	fold change	1.68
KAT6B	23522	K(lysine) acetyltransferase 6B	2 out of 4	53.7795									11.798	0.0078	fold change	1.45	41.9815	0.016	fold change	1.64
RECK	8434	reversion-inducing-cysteine-rich protein with kazal motifs	2 out of 4	53.4911									20.6612	0.0022	fold change	1.8	32.8299	0.0256	fold change	1.43
DENND4C	55667	DENN/MADD domain containing 4C	2 out of 4	53.3254									24.3902	0.0136	fold change	1.92	28.9352	0.0214	fold change	1.33
AK024606	NA		2 out of 4	53.1537									13.1857	0.0186	fold change	1.52	39.968	0.0014	fold change	1.6
XRCC2	7516	X-ray repair complementing defective repair in Chinese hamster cells 2	2 out of 4	52.9706									14.3308	0.0119	fold change	1.57	38.6399	0.0104	fold change	1.57
STAG1	10274	stromal antigen 1	2 out of 4	52.9706									14.3308	0.0366	fold change	1.57	38.6399	0.0181	fold change	1.57
DVL2	1856	dishevelled, dsh homolog 2 (Drosophila)	2 out of 4	52.9681									10.9866	0.0023	fold change	1.41	41.9815	0.0022	fold change	1.64
S1PR1	1901	sphingosine-1-phosphate receptor 1	2 out of 4	52.8891									11.6009	0.0139	fold change	1.44	41.2882	0.0241	fold change	1.63
C1QTNF3	114899	C1q and tumor necrosis factor related protein 3	2 out of 4	52.8754									9.09256	0.0116	fold change	1.3	43.7828	0.0168	fold change	1.68
NEK1	4750	NIMA (never in mitosis gene a)-related kinase 1	2 out of 4	52.8694									19.3573	0.015	fold change	1.76	33.5121	0.0004	fold change	1.45
217586_x_at	NA		2 out of 4	52.633									13.6314	0.0224	fold change	1.54	39.0016	0.0038	fold change	1.58
IL11RA	3590	interleukin 11 receptor, alpha	2 out of 4	52.6078									12.9567	0.0044	fold change	1.51	39.6511	1.6e-05	fold change	1.59
215067_x_at	NA		2 out of 4	52.6078									12.9567	0.0339	fold change	1.51	39.6511	0.0012	fold change	1.59
PRR11	55771	proline rich 11	2 out of 4	52.5863									14.3308	0.0125	fold change	1.57	38.2555	0.0024	fold change	1.56
GPS2	2874	G protein pathway suppressor 2	2 out of 4	52.4939									11.2057	0.0001	fold change	1.42	41.2882	0.0225	fold change	1.63
214192_at	NA		2 out of 4	52.4906									12.0048	0.0184	fold change	1.46	40.4858	0.006	fold change	1.61
NACA	4666	nascent polypeptide-associated complex alpha subunit	2 out of 4	52.438									10.101	0.006	fold change	1.36	42.337	0.0114	fold change	1.65
HIPK1	204851	homeodomain interacting protein kinase 1	2 out of 4	52.2781									10.2965	0.0063	fold change	1.37	41.9815	0.0062	fold change	1.64
TSR1	55720	TSR1, 20S rRNA accumulation, homolog (S. cerevisiae)	2 out of 4	52.2742									12.3062	0.0212	fold change	1.48	39.968	0.0151	fold change	1.6
PDE4C	5143	phosphodiesterase 4C, cAMP-specific	2 out of 4	52.2679					35.9971	0.0162	fold change	1.23	16.2707	0.0098	fold change	1.65
AU144900	NA		2 out of 4	52.2557									9.91867	0.0361	fold change	1.35	42.337	0.0004	fold change	1.65
TNPO1	3842	transportin 1	2 out of 4	52.1292									20.3832	0.024	fold change	1.79	31.746	0.0403	fold change	1.4
DLG5	9231	discs, large homolog 5 (Drosophila)	2 out of 4	52.1238									9.24214	0.0265	fold change	1.31	42.8816	0.0105	fold change	1.66
TES	26136	testis derived transcript (3 LIM domains)	2 out of 4	52.0328					41.7362	0.0234	fold change	1.28	10.2965	0.0339	fold change	1.37
220720_x_at	NA		2 out of 4	51.9583									12.9567	0.0177	fold change	1.51	39.0016	0.0094	fold change	1.58
ARID1A	8289	AT rich interactive domain 1A (SWI-like)	2 out of 4	51.9082									9.57121	0.0102	fold change	1.33	42.337	0.0019	fold change	1.65
SIX3	6496	SIX homeobox 3	2 out of 4	51.8883					40.4858	0.0046	fold change	1.27	11.4025	0.0256	fold change	1.43
ZNF318	24149	zinc finger protein 318	2 out of 4	51.4724									10.9866	0.0096	fold change	1.41	40.4858	0.009	fold change	1.61
HMGB1	3146	high mobility group box 1	2 out of 4	51.4059					39.4011	0.0083	fold change	1.26	12.0048	0.0067	fold change	1.46
BC002629	NA		2 out of 4	51.3892									10.101	0.046	fold change	1.36	41.2882	0.0145	fold change	1.63
ERCC4	2072	excision repair cross-complementing rodent repair deficiency, complementation group 4	2 out of 4	51.3892									10.101	0.0015	fold change	1.36	41.2882	0.0017	fold change	1.63
SERPINA5	5104	serpin peptidase inhibitor, clade A (alpha-1 antiproteinase, antitrypsin), member 5	2 out of 4	51.3074					41.7362	0.0283	fold change	1.28	9.57121	0.0201	fold change	1.33
RPS17	6218	ribosomal protein S17	2 out of 4	51.1365					41.7362	0.0111	fold change	1.28	9.40026	0.0026	fold change	1.32
FBXO38	81545	F-box protein 38	2 out of 4	51.002					39.4011	0.0315	fold change	1.26	11.6009	0.0019	fold change	1.44
DBT	1629	dihydrolipoamide branched chain transacylase E2	2 out of 4	50.8769									15.0602	0.0077	fold change	1.6	35.8166	0.0029	fold change	1.5
ANKS1A	23294	ankyrin repeat and sterile alpha motif domain containing 1A	2 out of 4	50.8036					39.4011	0.0284	fold change	1.26	11.4025	0.006	fold change	1.43
ARHGEF10L	55160	Rho guanine nucleotide exchange factor (GEF) 10-like	2 out of 4	50.6377									10.9866	0.0033	fold change	1.41	39.6511	0.0002	fold change	1.59
SNTA1	6640	syntrophin, alpha 1	2 out of 4	50.4991									13.1857	0.0466	fold change	1.52	37.3134	0.0389	fold change	1.53
206169_x_at	NA		2 out of 4	50.2883									13.6314	0.0294	fold change	1.54	36.6569	0.0242	fold change	1.52
DNMBP	23268	dynamin binding protein	2 out of 4	50.2776					37.092	0.0123	fold change	1.24	13.1857	0.0019	fold change	1.52
GJB4	127534	gap junction protein, beta 4, 30.3kDa	2 out of 4	50.2286					40.4858	0.0331	fold change	1.27	9.74279	0.0397	fold change	1.34
MPDZ	8777	multiple PDZ domain protein	2 out of 4	50.1245									10.4734	0.0265	fold change	1.38	39.6511	0.0002	fold change	1.59
C2orf68	388969	chromosome 2 open reading frame 68	2 out of 4	49.94									22.007	0.0006	fold change	1.85	27.933	0.045	fold change	1.3
PHLPP2	23035	PH domain and leucine rich repeat protein phosphatase 2	2 out of 4	49.9144					41.7362	0.0319	fold change	1.28	17.8635	5.6e-05	fold change	-1.71	26.0417	0.0215	fold change	1.25
METTL8	79828	methyltransferase like 8	2 out of 4	49.8867									9.91867	0.0453	fold change	1.35	39.968	0.0067	fold change	1.6
MED13L	23389	mediator complex subunit 13-like	2 out of 4	49.8542									12.5408	0.0171	fold change	1.49	37.3134	0.0245	fold change	1.53
NM_025028	NA		2 out of 4	49.798					38.1971	0.0167	fold change	1.25	11.6009	0.004	fold change	1.44
SOGA1	140710	suppressor of glucose, autophagy associated 1	2 out of 4	49.7055									11.798	0.0087	fold change	1.45	37.9075	0.0143	fold change	1.55
DHFR	1719	dihydrofolate reductase	2 out of 4	49.6196									12.3062	0.0105	fold change	1.48	37.3134	0.0095	fold change	1.53
ATF1	466	activating transcription factor 1	2 out of 4	49.5771									17.319	0.0265	fold change	1.69	32.2581	0.0164	fold change	1.41
FAM21C	253725	family with sequence similarity 21, member C	2 out of 4	49.4028					38.1971	0.0426	fold change	1.25	11.2057	0.0179	fold change	1.42
TJP1	7082	tight junction protein 1	2 out of 4	49.2259					55.8659	0.0306	fold change	-1.39	39.2157	0.0004	fold change	2.41	65.8762	0.0063	fold change	2.17
MYO9B	4650	myosin IXB	2 out of 4	49.1133									10.4734	0.0199	fold change	1.38	38.6399	0.034	fold change	1.57
AK027193	NA		2 out of 4	48.5781									14.5645	0.0089	fold change	1.58	34.0136	0.0105	fold change	1.46
PICALM	8301	phosphatidylinositol binding clathrin assembly protein	2 out of 4	48.3574									12.5408	0.0175	fold change	1.49	35.8166	0.0083	fold change	1.5
MALT1	10892	mucosa associated lymphoid tissue lymphoma translocation gene 1	2 out of 4	48.3									10.9866	0.0381	fold change	1.41	37.3134	0.0124	fold change	1.53
GLI2	2736	GLI family zinc finger 2	2 out of 4	48.2991									10.8178	0.0025	fold change	1.4	37.4813	0.0061	fold change	1.54
PHF3	23469	PHD finger protein 3	2 out of 4	48.0743									14.0607	0.0264	fold change	1.56	34.0136	0.0174	fold change	1.46
THOC1	9984	THO complex 1	2 out of 4	48.0667									13.6314	0.0261	fold change	1.54	34.4353	0.0108	fold change	1.47
HNRNPH3	3189	heterogeneous nuclear ribonucleoprotein H3 (2H9)	2 out of 4	47.8428									14.3308	0.026	fold change	1.57	33.5121	0.0148	fold change	1.45
MED13	9969	mediator complex subunit 13	2 out of 4	47.6419									12.3062	0.0405	fold change	1.48	35.3357	0.0088	fold change	1.49
AL080160	NA		2 out of 4	47.57									15.0602	0.0069	fold change	1.6	32.5098	0.02	fold change	1.42
CNOT6	57472	CCR4-NOT transcription complex, subunit 6	2 out of 4	47.2392									14.0607	0.0405	fold change	1.56	33.1785	0.0038	fold change	1.44
OPHN1	4983	oligophrenin 1	2 out of 4	46.9061									13.3941	0.0012	fold change	1.53	33.5121	0.0343	fold change	1.45
ZFAND6	54469	zinc finger, AN1-type domain 6	2 out of 4	46.8456									22.007	0.0192	fold change	1.85	24.8385	0.0384	fold change	1.21
ANKRD10-IT1	100505494	ANKRD10 intronic transcript 1 (non-protein coding)	2 out of 4	46.7752									12.7616	0.0036	fold change	1.5	34.0136	0.0228	fold change	1.46
B4GALT4	8702	UDP-Gal:betaGlcNAc beta 1,4- galactosyltransferase, polypeptide 4	2 out of 4	46.7727									18.1686	0.0329	fold change	1.72	28.6041	0.0128	fold change	1.32
RAD21	5885	RAD21 homolog (S. pombe)	2 out of 4	46.5762					34.27	0.0482	fold change	1.21	12.3062	0.003	fold change	1.48
SCP2	6342	sterol carrier protein 2	2 out of 4	46.4822									16.2707	0.0095	fold change	1.65	30.2115	0.0163	fold change	1.36
MAX	4149	MYC associated factor X	2 out of 4	46.406									9.09256	0.0018	fold change	1.3	37.3134	0.0053	fold change	1.53
MCMBP	79892	minichromosome maintenance complex binding protein	2 out of 4	46.2805									10.101	0.0031	fold change	1.36	36.1795	0.0304	fold change	1.51
CYP3A4	1576	cytochrome P450, family 3, subfamily A, polypeptide 4	2 out of 4	46.2737									12.7616	0.0053	fold change	1.5	33.5121	0.0133	fold change	1.45
TCF7L2	6934	transcription factor 7-like 2 (T-cell specific, HMG-box)	2 out of 4	46.1665									17.5623	0.003	fold change	1.7	28.6041	0.0084	fold change	1.32
PTPN12	5782	protein tyrosine phosphatase, non-receptor type 12	2 out of 4	46.0981									9.91867	0.02	fold change	1.35	36.1795	0.0445	fold change	1.51
ERMAP	114625	erythroblast membrane-associated protein (Scianna blood group)	2 out of 4	45.8116									11.798	0.0014	fold change	1.45	34.0136	0.0402	fold change	1.46
215122_at	NA		2 out of 4	45.5594									9.74279	0.0162	fold change	1.34	35.8166	0.0368	fold change	1.5
ENO3	2027	enolase 3 (beta, muscle)	2 out of 4	45.4367									10.101	0.0008	fold change	1.36	35.3357	0.0002	fold change	1.49
HAUS2	55142	HAUS augmin-like complex, subunit 2	2 out of 4	45.2193									11.2057	0.0316	fold change	1.42	34.0136	0.0463	fold change	1.46
GUSBP11	91316	glucuronidase, beta pseudogene 11	2 out of 4	44.968									14.3308	0.0014	fold change	1.57	30.6373	0.0064	fold change	1.37
ZNF117	51351	zinc finger protein 117	2 out of 4	44.581									11.4025	0.0435	fold change	1.43	33.1785	0.0392	fold change	1.44
ABCD3	5825	ATP-binding cassette, sub-family D (ALD), member 3	2 out of 4	44.2722									14.0607	0.0067	fold change	1.56	30.2115	0.0026	fold change	1.36
PBX3	5090	pre-B-cell leukemia homeobox 3	2 out of 4	44.2654									12.9567	0.0106	fold change	1.51	31.3087	0.0085	fold change	1.39
211042_x_at	NA		2 out of 4	43.8229									13.1857	0.0036	fold change	1.52	30.6373	0.0144	fold change	1.37
FOXN3	1112	forkhead box N3	2 out of 4	43.7193									14.7842	0.0084	fold change	1.59	28.9352	0.0039	fold change	1.33
NM_018513	NA		2 out of 4	43.6774									9.24214	0.0165	fold change	1.31	34.4353	0.0171	fold change	1.47
FBXW12	285231	F-box and WD repeat domain containing 12	2 out of 4	43.594									12.9567	0.0278	fold change	1.51	30.6373	0.0186	fold change	1.37
CDV3	55573	CDV3 homolog (mouse)	2 out of 4	43.5848									9.57121	0.0392	fold change	1.33	34.0136	0.0257	fold change	1.46
TRAF1	7185	TNF receptor-associated factor 1	2 out of 4	43.475									10.2965	0.0132	fold change	1.37	33.1785	0.0391	fold change	1.44
CDC42SE1	56882	CDC42 small effector 1	2 out of 4	43.4638									11.2057	0.0188	fold change	1.42	32.2581	0.0227	fold change	1.41
222358_x_at	NA		2 out of 4	43.2085									12.3062	0.0281	fold change	1.48	30.9023	0.0138	fold change	1.38
NM_022907	NA		2 out of 4	43.1686									14.5645	0.0231	fold change	1.58	28.6041	0.0177	fold change	1.32
210598_at	NA		2 out of 4	42.7326									10.9866	0.0412	fold change	1.41	31.746	0.0424	fold change	1.4
213557_at	NA		2 out of 4	42.5727									9.74279	0.0196	fold change	1.34	32.8299	0.0085	fold change	1.43
KIAA0101	9768	KIAA0101	2 out of 4	42.5727									9.74279	0.0476	fold change	1.34	32.8299	0.019	fold change	1.43
CNNM3	26505	cyclin M3	2 out of 4	42.5666									13.6314	0.0071	fold change	1.54	28.9352	0.0184	fold change	1.33
KIAA0355	9710	KIAA0355	2 out of 4	42.5639									10.8178	0.0227	fold change	1.4	31.746	0.043	fold change	1.4
NUP107	57122	nucleoporin 107kDa	2 out of 4	42.5315									14.3308	0.0491	fold change	1.57	28.2008	0.0376	fold change	1.31
ATXN7	6314	ataxin 7	2 out of 4	42.4284									9.91867	0.0499	fold change	1.35	32.5098	0.0333	fold change	1.42
N21364	NA		2 out of 4	42.3512									12.9567	0.0299	fold change	1.51	29.3945	0.009	fold change	1.34
201026_at	NA		2 out of 4	42.1767									9.91867	0.0016	fold change	1.35	32.2581	0.0422	fold change	1.41
PRKAR2A	5576	protein kinase, cAMP-dependent, regulatory, type II, alpha	2 out of 4	42.1081									11.2057	0.0061	fold change	1.42	30.9023	0.0118	fold change	1.38
X81001	NA		2 out of 4	42.0009									9.74279	0.0387	fold change	1.34	32.2581	0.015	fold change	1.41
NBR1	4077	neighbor of BRCA1 gene 1	2 out of 4	42.0009									9.74279	0.0116	fold change	1.34	32.2581	0.0474	fold change	1.41
TBC1D15	64786	TBC1 domain family, member 15	2 out of 4	41.7821									10.4734	0.0299	fold change	1.38	31.3087	0.006	fold change	1.39
PAFAH2	5051	platelet-activating factor acetylhydrolase 2, 40kDa	2 out of 4	41.6023									9.09256	0.0052	fold change	1.3	32.5098	0.0471	fold change	1.42
PHKA2	5256	phosphorylase kinase, alpha 2 (liver)	2 out of 4	41.5002									9.24214	0.0062	fold change	1.31	32.2581	0.0198	fold change	1.41
SLC26A6	65010	solute carrier family 26, member 6	2 out of 4	41.4097									10.101	0.0144	fold change	1.36	31.3087	0.0171	fold change	1.39
ZNF76	7629	zinc finger protein 76	2 out of 4	41.1463									9.40026	0.0003	fold change	1.32	31.746	0.0005	fold change	1.4
MTCP1NB	100272147	mature T-cell proliferation 1 neighbor	2 out of 4	41.0034									10.101	0.033	fold change	1.36	30.9023	0.0051	fold change	1.38
CA5B	11238	carbonic anhydrase VB, mitochondrial	2 out of 4	40.8543									10.6428	0.0014	fold change	1.39	30.2115	0.0075	fold change	1.36
MFSD11	79157	major facilitator superfamily domain containing 11	2 out of 4	40.8543									10.6428	0.002	fold change	1.39	30.2115	0.036	fold change	1.36
FNTA	2339	farnesyltransferase, CAAX box, alpha	2 out of 4	40.821									9.91867	0.0092	fold change	1.35	30.9023	0.0155	fold change	1.38
NR1H3	10062	nuclear receptor subfamily 1, group H, member 3	2 out of 4	40.508									10.2965	0.0098	fold change	1.37	30.2115	0.0169	fold change	1.36
210765_at	NA		2 out of 4	40.1301									9.91867	0.0239	fold change	1.35	30.2115	0.0388	fold change	1.36
SPG11	80208	spastic paraplegia 11 (autosomal recessive)	2 out of 4	40.1024									14.0607	0.0362	fold change	1.56	26.0417	0.0459	fold change	1.25
SYF2	25949	SYF2 homolog, RNA splicing factor (S. cerevisiae)	2 out of 4	40.0375									9.40026	0.0091	fold change	1.32	30.6373	0.0083	fold change	1.37
AL049260	NA		2 out of 4	40.0373									10.6428	0.0105	fold change	1.39	29.3945	0.0056	fold change	1.34
PLCG1	5335	phospholipase C, gamma 1	2 out of 4	40.0066									11.4025	0.0013	fold change	1.43	28.6041	0.0257	fold change	1.32
NCK1	4690	NCK adaptor protein 1	2 out of 4	39.8913									12.7616	0.0028	fold change	1.5	27.1297	0.0288	fold change	1.28
RB1	5925	retinoblastoma 1	2 out of 4	39.578									10.6428	0.0418	fold change	1.39	28.9352	0.0433	fold change	1.33
ARHGAP12	94134	Rho GTPase activating protein 12	2 out of 4	38.943									12.1477	0.012	fold change	1.47	26.7953	0.0233	fold change	1.27
ZNF434	54925	zinc finger protein 434	2 out of 4	38.3469									9.74279	0.0047	fold change	1.34	28.6041	0.0066	fold change	1.32
EPM2A	7957	epilepsy, progressive myoclonus type 2A, Lafora disease (laforin)	2 out of 4	38.3018									10.101	0.0435	fold change	1.36	28.2008	0.0368	fold change	1.31
EHD1	10938	EH-domain containing 1	2 out of 4	38.001									11.2057	0.0061	fold change	1.42	26.7953	0.0156	fold change	1.27
203539_s_at	NA		2 out of 4	37.8463									9.24214	0.0005	fold change	1.31	28.6041	0.0472	fold change	1.32
217715_x_at	NA		2 out of 4	37.8447									10.2965	0.0188	fold change	1.37	27.5482	0.0085	fold change	1.29
TAZ	6901	tafazzin	2 out of 4	37.6011									9.40026	0.0013	fold change	1.32	28.2008	0.0489	fold change	1.31
AK022038	NA		2 out of 4	36.1955									9.40026	0.0088	fold change	1.32	26.7953	0.0211	fold change	1.27
TUBD1	51174	tubulin, delta 1	2 out of 4	35.8799									10.4734	0.0323	fold change	1.38	25.4065	0.0003	fold change	1.23
LOC100507331	100507331	uncharacterized LOC100507331	2 out of 4	35.8477									10.101	0.0382	fold change	1.36	25.7467	0.037	fold change	1.24
YIPF6	286451	Yip1 domain family, member 6	2 out of 4	35.6692									9.24214	0.017	fold change	1.31	26.4271	0.0182	fold change	1.26
SEC62	7095	SEC62 homolog (S. cerevisiae)	2 out of 4	35.6564									10.8178	0.0021	fold change	1.4	24.8385	0.0009	fold change	1.21
CHD4	1108	chromodomain helicase DNA binding protein 4	2 out of 4	35.0373	57.0894	0.0122	fold change	-1.24	79.3651	0.0082	fold change	1.63	12.7616	0.0004	fold change	1.5
GH1	2688	growth hormone 1	2 out of 4	34.2308									9.09256	0.0016	fold change	1.3	25.1383	0.0047	fold change	1.22
MYO6	4646	myosin VI	2 out of 4	25.0174					44.1696	0.0248	fold change	-1.3	31.7058	0.0049	fold change	2.15	37.4813	0.006	fold change	1.54
OGG1	4968	8-oxoguanine DNA glycosylase	2 out of 4	23.3913					38.1971	0.0104	fold change	-1.25	13.1857	0.0272	fold change	1.52	48.4027	0.0107	fold change	1.77
DST	667	dystonin	2 out of 4	20.2458					59.0319	0.0265	fold change	-1.42	16.4636	0.0281	fold change	1.66	62.8141	0.0372	fold change	2.08
HSD17B14	51171	hydroxysteroid (17-beta) dehydrogenase 14	2 out of 4	17.5722	54.6902	0.0215	fold change	1.23	47.0367	0.033	fold change	-1.32	9.91867	0.0166	fold change	1.35
WSB1	26118	WD repeat and SOCS box containing 1	2 out of 4	17.2409					56.5611	0.0385	fold change	-1.4	20.3832	0.0052	fold change	1.79	53.4188	0.0273	fold change	1.87
MAFF	23764	v-maf musculoaponeurotic fibrosarcoma oncogene homolog F (avian)	1 out of 4	99.8004					99.8004	0.0424	fold change	3.97
TNC	3371	tenascin C	1 out of 4	99.2063													99.2063	0.0141	fold change	7.5
ACTA2	59	actin, alpha 2, smooth muscle, aorta	1 out of 4	99.0707	99.0707	0.0412	fold change	1.71
LOC100505702	100505702	uncharacterized LOC100505702	1 out of 4	98.703	98.703	0.0265	fold change	1.69
KIF1A	547	kinesin family member 1A	1 out of 4	98.6193					98.6193	0.0079	fold change	2.6
PKP2	5318	plakophilin 2	1 out of 4	98.34	98.34	0.0455	fold change	1.61
IFI44L	10964	interferon-induced protein 44-like	1 out of 4	98.2318													98.2318	0.0268	fold change	6.67
TAGLN	6876	transgelin	1 out of 4	97.7995	97.7995	0.0443	fold change	1.57
NDNF	79625	neuron-derived neurotrophic factor	1 out of 4	97.7995	97.7995	0.0383	fold change	1.57
AW241864	NA		1 out of 4	96.7118					96.7118	0.0337	fold change	2.24
H2AFZ	3015	H2A histone family, member Z	1 out of 4	96.2112	96.2112	0.0052	fold change	1.52
KIAA0100	9703	KIAA0100	1 out of 4	95.9693					95.9693	0.0047	fold change	2.18
CRHBP	1393	corticotropin releasing hormone binding protein	1 out of 4	95.8662	95.8662	0.0185	fold change	1.51
RHNO1	83695	RAD9-HUS1-RAD1 interacting nuclear orphan 1	1 out of 4	95.8662	95.8662	0.0412	fold change	1.51
ZMYM5	9205	zinc finger, MYM-type 5	1 out of 4	95.4198					95.4198	0.0346	fold change	2.14
WASL	8976	Wiskott-Aldrich syndrome-like	1 out of 4	95.057					95.057	0.004	fold change	2.12
CYR61	3491	cysteine-rich, angiogenic inducer, 61	1 out of 4	94.8767													94.8767	0.0073	fold change	4.67
ABCA8	10351	ATP-binding cassette, sub-family A (ABC1), member 8	1 out of 4	94.8767									94.8767	0.0001	fold change	6.47
ZNF622	90441	zinc finger protein 622	1 out of 4	94.8443	94.8443	0.0081	fold change	1.48
LHFP	10186	lipoma HMGIC fusion partner	1 out of 4	94.5072	94.5072	8.5e-05	fold change	1.47
LOC653513	653513	phosphodiesterase 4D interacting protein pseudogene	1 out of 4	94.5072	94.5072	0.0021	fold change	1.47
PI16	221476	peptidase inhibitor 16	1 out of 4	94.5072	94.5072	0.0379	fold change	1.47
SDC2	6383	syndecan 2	1 out of 4	93.6786	93.6786	0.0162	fold change	1.46
CDH19	28513	cadherin 19, type 2	1 out of 4	93.633													93.633	0.0075	fold change	4.14
OMD	4958	osteomodulin	1 out of 4	92.4214									92.4214	0.011	fold change	5.93
FSCN1	6624	fascin homolog 1, actin-bundling protein (Strongylocentrotus purpuratus)	1 out of 4	92.4214					92.4214	0.0128	fold change	1.98
DPYSL3	1809	dihydropyrimidinase-like 3	1 out of 4	92.081													92.081	0.0056	fold change	3.7
GPC2	221914	glypican 2	1 out of 4	92.0607	92.0607	6.1e-05	fold change	1.43
PDE4DIP	9659	phosphodiesterase 4D interacting protein	1 out of 4	92.0607	92.0607	0.0154	fold change	1.43
PCDH18	54510	protocadherin 18	1 out of 4	91.2742	91.2742	0.0079	fold change	1.42
ENDOD1	23052	endonuclease domain containing 1	1 out of 4	91.2409					91.2409	0.0173	fold change	1.94
JMJD6	23210	jumonji domain containing 6	1 out of 4	91.0747					91.0747	0.0305	fold change	1.93
OR7A5	26659	olfactory receptor, family 7, subfamily A, member 5	1 out of 4	90.9091													90.9091	0.0285	fold change	3.58
TSPAN2	10100	tetraspanin 2	1 out of 4	90.8084	90.8084	0.0052	fold change	1.41
DPM1	8813	dolichyl-phosphate mannosyltransferase polypeptide 1, catalytic subunit	1 out of 4	90.8084	90.8084	0.0311	fold change	1.41
2021-03-03	115123	membrane-associated ring finger (C3HC4) 3, E3 ubiquitin protein ligase	1 out of 4	90.7441													90.7441	0.0263	fold change	3.57
GEM	2669	GTP binding protein overexpressed in skeletal muscle	1 out of 4	90.2527					90.2527	0.0142	fold change	1.9
USP10	9100	ubiquitin specific peptidase 10	1 out of 4	90.2527					90.2527	0.0138	fold change	1.9
YLPM1	56252	YLP motif containing 1	1 out of 4	89.7666					89.7666	0.012	fold change	1.86
213880_at	NA		1 out of 4	89.7666													89.7666	0.0065	fold change	3.52
PFKFB3	5209	6-phosphofructo-2-kinase/fructose-2,6-biphosphatase 3	1 out of 4	89.6057													89.6057	0.0348	fold change	3.51
GANC	2595	glucosidase, alpha; neutral C	1 out of 4	89.4374	89.4374	0.0004	fold change	1.4
TMEM150C	441027	transmembrane protein 150C	1 out of 4	89.4374	89.4374	0.0287	fold change	1.4
SLC25A5	292	solute carrier family 25 (mitochondrial carrier; adenine nucleotide translocator), member 5	1 out of 4	89.4374	89.4374	0.0065	fold change	1.4
HLA-DRB4	3126	major histocompatibility complex, class II, DR beta 4	1 out of 4	89.1266													89.1266	0.0091	fold change	3.43
DCN	1634	decorin	1 out of 4	88.4956									88.4956	0.0074	fold change	5.18
BCLAF1	9774	BCL2-associated transcription factor 1	1 out of 4	88.4956					88.4956	0.0408	fold change	1.79
IGFBP6	3489	insulin-like growth factor binding protein 6	1 out of 4	88.1088	88.1088	0.0318	fold change	1.39
JAGN1	84522	jagunal homolog 1 (Drosophila)	1 out of 4	88.1088	88.1088	0.003	fold change	1.39
MBTPS2	51360	membrane-bound transcription factor peptidase, site 2	1 out of 4	88.1088	88.1088	0.0331	fold change	1.39
HNRNPUL2	221092	heterogeneous nuclear ribonucleoprotein U-like 2	1 out of 4	87.8735					87.8735	0.0388	fold change	1.77
ECM2	1842	extracellular matrix protein 2, female organ and adipocyte specific	1 out of 4	86.6551									86.6551	0.0124	fold change	4.9
ZFR	51663	zinc finger RNA binding protein	1 out of 4	86.6551					86.6551	0.0184	fold change	1.74
STRAP	11171	serine/threonine kinase receptor associated protein	1 out of 4	86.26	95.3525	0.0177	fold change	1.5					9.09256	0.0363	fold change	-1.3
ALPK3	57538	alpha-kinase 3	1 out of 4	86.256	86.256	0.0027	fold change	1.37
FBXO18	84893	F-box protein, helicase, 18	1 out of 4	86.256	86.256	0.0024	fold change	1.37
ADCYAP1R1	117	adenylate cyclase activating polypeptide 1 (pituitary) receptor type I	1 out of 4	86.256	86.256	0.0011	fold change	1.37
MT1M	4499	metallothionein 1M	1 out of 4	86.2069													86.2069	0.0018	fold change	3.16
PSAT1	29968	phosphoserine aminotransferase 1	1 out of 4	85.1789													85.1789	0.0269	fold change	3.05
LOC151760	151760	uncharacterized LOC151760	1 out of 4	85.1557	85.1557	0.0084	fold change	1.36
GRIP2	80852	glutamate receptor interacting protein 2	1 out of 4	85.1557	85.1557	0.0026	fold change	1.36
TNIK	23043	TRAF2 and NCK interacting kinase	1 out of 4	85.1557	85.1557	0.0066	fold change	1.36
MS4A4A	51338	membrane-spanning 4-domains, subfamily A, member 4A	1 out of 4	85.034									85.034	0.038	fold change	4.72
MRAS	22808	muscle RAS oncogene homolog	1 out of 4	85.034					85.034	0.0322	fold change	1.71
MT1X	4501	metallothionein 1X	1 out of 4	85.034													85.034	0.0031	fold change	3.01
LEPR	3953	leptin receptor	1 out of 4	84.8896									84.8896	0.0302	fold change	4.71
FRZB	2487	frizzled-related protein	1 out of 4	84.7458									84.7458	0.023	fold change	4.7
AQP1	358	aquaporin 1 (Colton blood group)	1 out of 4	84.1751									84.1751	0.0036	fold change	4.65
205872_x_at	NA		1 out of 4	84.1751					84.1751	0.004	fold change	1.7
ISOC1	51015	isochorismatase domain containing 1	1 out of 4	84.1751					84.1751	0.0242	fold change	1.7
AGAP1-IT1	100506749	AGAP1 intronic transcript 1 (non-protein coding)	1 out of 4	83.8181	83.8181	0.0044	fold change	1.35
MRPL22	29093	mitochondrial ribosomal protein L22	1 out of 4	83.612					83.612	0.0099	fold change	1.69
214101_s_at	NA		1 out of 4	83.612					83.612	0.0171	fold change	1.69
EIF4G1	1981	eukaryotic translation initiation factor 4 gamma, 1	1 out of 4	83.612					83.612	0.0362	fold change	1.69
GBP1	2633	guanylate binding protein 1, interferon-inducible	1 out of 4	83.0565													83.0565	0.0077	fold change	2.88
RNF24	11237	ring finger protein 24	1 out of 4	83.0212					92.4214	0.0218	fold change	1.98	9.40026	0.0345	fold change	-1.32
EVI2B	2124	ecotropic viral integration site 2B	1 out of 4	82.9187									82.9187	0.0025	fold change	4.53
SNHG3	8420	small nucleolar RNA host gene 3 (non-protein coding)	1 out of 4	82.7815					82.7815	0.016	fold change	1.68
FLJ13197	79667	uncharacterized FLJ13197	1 out of 4	82.5205	82.5205	0.0291	fold change	1.34
RRAGC	64121	Ras-related GTP binding C	1 out of 4	82.5205	82.5205	0.0354	fold change	1.34
LOC643837	643837	uncharacterized LOC643837	1 out of 4	82.5205	82.5205	0.029	fold change	1.34
CRCP	27297	CGRP receptor component	1 out of 4	82.1018					82.1018	0.0217	fold change	1.67
HS3ST1	9957	heparan sulfate (glucosamine) 3-O-sulfotransferase 1	1 out of 4	82.1018					82.1018	0.0399	fold change	1.67
ZIC1	7545	Zic family member 1	1 out of 4	81.9672									81.9672	0.0015	fold change	4.42
RORA	6095	RAR-related orphan receptor A	1 out of 4	81.6993					81.6993	0.0238	fold change	1.66
KDM4A	9682	lysine (K)-specific demethylase 4A	1 out of 4	81.6993					81.6993	0.0002	fold change	1.66
EDNRB	1910	endothelin receptor type B	1 out of 4	81.6993					81.6993	0.0257	fold change	1.66
CPM	1368	carboxypeptidase M	1 out of 4	81.5661									81.5661	0.0016	fold change	4.37
UQCRC1	7384	ubiquinol-cytochrome c reductase core protein I	1 out of 4	81.3584	96.9105	0.0077	fold change	1.54					15.5521	0.0285	fold change	-1.62
GLP1R	2740	glucagon-like peptide 1 receptor	1 out of 4	81.1399	81.1399	0.0008	fold change	1.33
UAP1	6675	UDP-N-acteylglucosamine pyrophosphorylase 1	1 out of 4	81.1399	81.1399	0.0044	fold change	1.33
CDO1	1036	cysteine dioxygenase, type I	1 out of 4	81.1399	81.1399	0.0197	fold change	1.33
PSMD4	5710	proteasome (prosome, macropain) 26S subunit, non-ATPase, 4	1 out of 4	81.1399	81.1399	0.0044	fold change	1.33
MRPL46	26589	mitochondrial ribosomal protein L46	1 out of 4	81.1399	81.1399	0.0138	fold change	1.33
HSPE1-MOB4	100529241	HSPE1-MOB4 readthrough	1 out of 4	81.1399	81.1399	0.0233	fold change	1.33
INPP5J	27124	inositol polyphosphate-5-phosphatase J	1 out of 4	81.1399	81.1399	0.0074	fold change	1.33
KLHL29	114818	kelch-like 29 (Drosophila)	1 out of 4	81.1399	81.1399	0.0148	fold change	1.33
MAOB	4129	monoamine oxidase B	1 out of 4	81.0373													81.0373	0.0247	fold change	2.74
CD53	963	CD53 molecule	1 out of 4	80.9061					80.9061	0.0293	fold change	1.65
AP3D1	8943	adaptor-related protein complex 3, delta 1 subunit	1 out of 4	80.9061					80.9061	0.0107	fold change	1.65
216005_at	NA		1 out of 4	80.9061													80.9061	0.0217	fold change	2.73
C4A	720	complement component 4A (Rodgers blood group)	1 out of 4	80.3859									80.3859	0.0014	fold change	4.29
213655_at	NA		1 out of 4	80.1282					80.1282	0.0125	fold change	1.64
NM_025032	NA		1 out of 4	80.1282									80.1282	0.0057	fold change	4.27
UBN1	29855	ubinuclein 1	1 out of 4	80.1282					80.1282	0.0068	fold change	1.64
SFTPA2	729238	surfactant protein A2	1 out of 4	80.1282					80.1282	0.002	fold change	1.64
LOC728093	728093	putative POM121-like protein 1-like	1 out of 4	79.1139													79.1139	0.0038	fold change	2.65
BCHE	590	butyrylcholinesterase	1 out of 4	78.6164													78.6164	0.0427	fold change	2.63
PPP1R9B	84687	protein phosphatase 1, regulatory subunit 9B	1 out of 4	78.5139	78.5139	0.0162	fold change	1.32
ASB2	51676	ankyrin repeat and SOCS box containing 2	1 out of 4	78.5139	78.5139	0.0224	fold change	1.32
MIR105-2	406898	microRNA 105-2	1 out of 4	78.5139	78.5139	0.0153	fold change	1.32
ART1	417	ADP-ribosyltransferase 1	1 out of 4	78.5139	78.5139	0.0145	fold change	1.32
CCDC136	64753	coiled-coil domain containing 136	1 out of 4	78.5139	78.5139	0.011	fold change	1.32
CORO1C	23603	coronin, actin binding protein, 1C	1 out of 4	78.5139	78.5139	0.0331	fold change	1.32
PSMC5	5705	proteasome (prosome, macropain) 26S subunit, ATPase, 5	1 out of 4	78.5139	78.5139	0.0095	fold change	1.32
NPR1	4881	natriuretic peptide receptor A/guanylate cyclase A (atrionatriuretic peptide receptor A)	1 out of 4	78.5139	78.5139	0.0016	fold change	1.32
AAMP	14	angio-associated, migratory cell protein	1 out of 4	78.5139	78.5139	0.018	fold change	1.32
RPL28	6158	ribosomal protein L28	1 out of 4	78.4929					78.4929	0.0013	fold change	1.62
DDX17	10521	DEAD (Asp-Glu-Ala-Asp) box helicase 17	1 out of 4	78.4929					78.4929	0.0489	fold change	1.62
GAS1	2619	growth arrest-specific 1	1 out of 4	78.0031									78.0031	0.0199	fold change	4.15
NPL	80896	N-acetylneuraminate pyruvate lyase (dihydrodipicolinate synthase)	1 out of 4	78.0031													78.0031	0.0013	fold change	2.59
CCNB1	891	cyclin B1	1 out of 4	76.6871					76.6871	0.0102	fold change	1.6
TPST2	8459	tyrosylprotein sulfotransferase 2	1 out of 4	76.6871					76.6871	0.0172	fold change	1.6
PSME4	23198	proteasome (prosome, macropain) activator subunit 4	1 out of 4	76.6871					76.6871	0.0056	fold change	1.6
DKFZp686O1327	401014	uncharacterized LOC401014	1 out of 4	75.7277	75.7277	0.0065	fold change	1.31
TRMT112	51504	tRNA methyltransferase 11-2 homolog (S. cerevisiae)	1 out of 4	75.7277	75.7277	0.0001	fold change	1.31
AKR1B10	57016	aldo-keto reductase family 1, member B10 (aldose reductase)	1 out of 4	75.7277	75.7277	0.0256	fold change	1.31
EFHC1	114327	EF-hand domain (C-terminal) containing 1	1 out of 4	75.7277	75.7277	0.0101	fold change	1.31
LMLN-AS1	100873947	LMLN antisense RNA 1	1 out of 4	75.7277	75.7277	0.0365	fold change	1.31
SOX1	6656	SRY (sex determining region Y)-box 1	1 out of 4	75.7277	75.7277	0.0164	fold change	1.31
PRRG1	5638	proline rich Gla (G-carboxyglutamic acid) 1	1 out of 4	75.5287													75.5287	0.0035	fold change	2.49
TMEM144	55314	transmembrane protein 144	1 out of 4	75.4148									75.4148	0.0147	fold change	3.96
NOLC1	9221	nucleolar and coiled-body phosphoprotein 1	1 out of 4	75.1153					85.034	6e-05	fold change	1.71	9.91867	0.015	fold change	-1.35
LYZ	4069	lysozyme	1 out of 4	75.0751									75.0751	0.028	fold change	3.94
ILF3	3609	interleukin enhancer binding factor 3, 90kDa	1 out of 4	74.933					85.034	0.0365	fold change	1.71	10.101	0.0329	fold change	-1.36
SLC44A1	23446	solute carrier family 44, member 1	1 out of 4	74.8503													74.8503	0.0217	fold change	2.47
CACYBP	27101	calcyclin binding protein	1 out of 4	74.793	90.8084	0.0393	fold change	1.41					16.0154	0.0124	fold change	-1.64
IFI44	10561	interferon-induced protein 44	1 out of 4	74.2942													74.2942	0.0367	fold change	2.45
S100A4	6275	S100 calcium binding protein A4	1 out of 4	73.7463									73.7463	0.0175	fold change	3.88
KIT	3815	v-kit Hardy-Zuckerman 4 feline sarcoma viral oncogene homolog	1 out of 4	73.4894	90.8084	0.0216	fold change	1.41					17.319	0.0053	fold change	-1.69
DAXX	1616	death-domain associated protein	1 out of 4	73.4214					73.4214	1.6e-05	fold change	1.56
MFHAS1	9258	malignant fibrous histiocytoma amplified sequence 1	1 out of 4	73.4214					73.4214	0.0395	fold change	1.56
TARDBP	23435	TAR DNA binding protein	1 out of 4	73.1326	73.1326	0.0058	fold change	1.3
NAGK	55577	N-acetylglucosamine kinase	1 out of 4	73.1326	73.1326	0.0307	fold change	1.3
CCDC23	374969	coiled-coil domain containing 23	1 out of 4	73.1326	73.1326	0.0399	fold change	1.3
FLJ11235	54508	uncharacterized FLJ11235	1 out of 4	73.1326	73.1326	0.01	fold change	1.3
TMEM50B	757	transmembrane protein 50B	1 out of 4	73.1326	73.1326	0.0217	fold change	1.3
TUBE1	51175	tubulin, epsilon 1	1 out of 4	73.1326	73.1326	0.0214	fold change	1.3
ZFX	7543	zinc finger protein, X-linked	1 out of 4	73.1326	73.1326	0.0042	fold change	1.3
KLK1	3816	kallikrein 1	1 out of 4	73.1326	73.1326	0.0167	fold change	1.3
FAM115A	9747	family with sequence similarity 115, member A	1 out of 4	73.1018					86.0585	0.0097	fold change	1.73	12.9567	0.0151	fold change	-1.51
PELI1	57162	pellino E3 ubiquitin protein ligase 1	1 out of 4	72.9927													72.9927	0.008	fold change	2.4
CLK1	1195	CDC-like kinase 1	1 out of 4	72.8863													72.8863	0.0207	fold change	2.39
COTL1	23406	coactosin-like 1 (Dictyostelium)	1 out of 4	72.8863													72.8863	0.0006	fold change	2.39
IRF9	10379	interferon regulatory factor 9	1 out of 4	72.4638													72.4638	0.0252	fold change	2.38
SEPP1	6414	selenoprotein P, plasma, 1	1 out of 4	72.1501									72.1501	0.0004	fold change	3.78
SART3	9733	squamous cell carcinoma antigen recognized by T cells 3	1 out of 4	71.9424					71.9424	0.005	fold change	1.54
KIAA0226	9711	KIAA0226	1 out of 4	71.9424					71.9424	0.0036	fold change	1.54
PALM2-AKAP2	445815	PALM2-AKAP2 readthrough	1 out of 4	71.9424					71.9424	0.0128	fold change	1.54
NM_000711	NA		1 out of 4	71.9424					71.9424	0.0481	fold change	1.54
FRMD4B	23150	FERM domain containing 4B	1 out of 4	71.736									71.736	0.0017	fold change	3.75
213734_at	NA		1 out of 4	71.5949					86.6551	0.0177	fold change	1.74	15.0602	0.0264	fold change	-1.6
NDRG2	57447	NDRG family member 2	1 out of 4	71.5308													71.5308	0.0046	fold change	2.35
PPP1R16B	26051	protein phosphatase 1, regulatory subunit 16B	1 out of 4	71.3267					71.3267	0.012	fold change	1.53
ZNHIT1	10467	zinc finger, HIT-type containing 1	1 out of 4	71.3267					71.3267	0.0219	fold change	1.53
MT2A	4502	metallothionein 2A	1 out of 4	71.2251													71.2251	0.0019	fold change	2.34
ANAPC16	119504	anaphase promoting complex subunit 16	1 out of 4	71.1805	71.1805	0.0257	fold change	1.29
AQP3	360	aquaporin 3 (Gill blood group)	1 out of 4	71.1805	71.1805	0.016	fold change	1.29
CXCR7	57007	chemokine (C-X-C motif) receptor 7	1 out of 4	71.1805	71.1805	0.0387	fold change	1.29
MGC16025	85009	uncharacterized LOC85009	1 out of 4	71.1805	71.1805	0.0009	fold change	1.29
C20orf196	149840	chromosome 20 open reading frame 196	1 out of 4	71.1805	71.1805	0.0262	fold change	1.29
ZRANB1	54764	zinc finger, RAN-binding domain containing 1	1 out of 4	71.1805	71.1805	0.0232	fold change	1.29
EED	8726	embryonic ectoderm development	1 out of 4	71.1805	71.1805	0.039	fold change	1.29
GABARAPL2	11345	GABA(A) receptor-associated protein-like 2	1 out of 4	71.1805	71.1805	0.0311	fold change	1.29
MYH16	84176	myosin, heavy chain 16 pseudogene	1 out of 4	71.1805	71.1805	0.0034	fold change	1.29
RNASE6	6039	ribonuclease, RNase A family, k6	1 out of 4	70.6215									70.6215	0.0188	fold change	3.71
PRELP	5549	proline/arginine-rich end leucine-rich repeat protein	1 out of 4	70.4225									70.4225	0.0072	fold change	3.7
214249_at	NA		1 out of 4	70.2247													70.2247	0.0274	fold change	2.3
NUSAP1	51203	nucleolar and spindle associated protein 1	1 out of 4	70.1262					70.1262	0.0274	fold change	1.52
216450_x_at	NA		1 out of 4	70.1262					70.1262	0.0143	fold change	1.52
CTGF	1490	connective tissue growth factor	1 out of 4	70.028									70.028	0.0303	fold change	3.68
ANXA3	306	annexin A3	1 out of 4	69.9301									69.9301	0.0028	fold change	3.67
VPS13D	55187	vacuolar protein sorting 13 homolog D (S. cerevisiae)	1 out of 4	69.7924	86.256	0.0458	fold change	1.37					16.4636	0.0458	fold change	-1.66
KCNJ10	3766	potassium inwardly-rectifying channel, subfamily J, member 10	1 out of 4	69.735													69.735	0.0165	fold change	2.29
PDPK1	5170	3-phosphoinositide dependent protein kinase-1	1 out of 4	69.2521					69.2521	0.0052	fold change	1.51
LRP2BP	55805	LRP2 binding protein	1 out of 4	69.1563													69.1563	0.0042	fold change	2.28
CREB5	9586	cAMP responsive element binding protein 5	1 out of 4	69.1563													69.1563	0.0068	fold change	2.28
LINC00623	728855	long intergenic non-protein coding RNA 623	1 out of 4	68.7947	68.7947	0.0053	fold change	1.28
EPB41L4A-AS1	114915	EPB41L4A antisense RNA 1	1 out of 4	68.7947	68.7947	0.0234	fold change	1.28
B3GNT2	10678	UDP-GlcNAc:betaGal beta-1,3-N-acetylglucosaminyltransferase 2	1 out of 4	68.7947	68.7947	0.0042	fold change	1.28
LUZP1	7798	leucine zipper protein 1	1 out of 4	68.7947	68.7947	0.0388	fold change	1.28
KCNMA1	3778	potassium large conductance calcium-activated channel, subfamily M, alpha member 1	1 out of 4	68.7947	68.7947	0.0482	fold change	1.28
PRKAG2-AS1	100505483	PRKAG2 antisense RNA 1	1 out of 4	68.7947	68.7947	0.0346	fold change	1.28
ZCCHC18	644353	zinc finger, CCHC domain containing 18	1 out of 4	68.7947	68.7947	0.0205	fold change	1.28
DUSP13	51207	dual specificity phosphatase 13	1 out of 4	68.7947	68.7947	0.024	fold change	1.28
ZBTB9	221504	zinc finger and BTB domain containing 9	1 out of 4	68.7947	68.7947	0.0277	fold change	1.28
ZNF705D	728957	zinc finger protein 705D	1 out of 4	68.7947	68.7947	0.0418	fold change	1.28
LOC283177	283177	uncharacterized LOC283177	1 out of 4	68.7947	68.7947	0.0094	fold change	1.28
MYLK3	91807	myosin light chain kinase 3	1 out of 4	68.6813													68.6813	0.0495	fold change	2.27
THNSL2	55258	threonine synthase-like 2 (S. cerevisiae)	1 out of 4	68.5871													68.5871	0.001	fold change	2.26
SPOCK3	50859	sparc/osteonectin, cwcv and kazal-like domains proteoglycan (testican) 3	1 out of 4	68.1199													68.1199	0.0009	fold change	2.25
CSNK1G2	1455	casein kinase 1, gamma 2	1 out of 4	67.9348					67.9348	0.0377	fold change	1.5
P2RY14	9934	purinergic receptor P2Y, G-protein coupled, 14	1 out of 4	67.9348									67.9348	0.0068	fold change	3.51
AKR1B1	231	aldo-keto reductase family 1, member B1 (aldose reductase)	1 out of 4	67.9348					67.9348	0.0083	fold change	1.5
CLEC7A	64581	C-type lectin domain family 7, member A	1 out of 4	67.7507									67.7507	0.0155	fold change	3.5
CXCR4	7852	chemokine (C-X-C motif) receptor 4	1 out of 4	67.7507									67.7507	0.0193	fold change	3.5
TOP1	7150	topoisomerase (DNA) I	1 out of 4	67.5946					76.6871	0.0029	fold change	1.6	9.09256	0.035	fold change	-1.3
GMFB	2764	glia maturation factor, beta	1 out of 4	67.0241													67.0241	0.0337	fold change	2.21
GOLGA2	2801	golgin A2	1 out of 4	66.9344					66.9344	0.0415	fold change	1.49
KRT10	3858	keratin 10	1 out of 4	66.9344					66.9344	0.0047	fold change	1.49
BICD2	23299	bicaudal D homolog 2 (Drosophila)	1 out of 4	66.9344					66.9344	0.0055	fold change	1.49
SSRP1	6749	structure specific recognition protein 1	1 out of 4	66.9344					66.9344	0.0123	fold change	1.49
FOXD1	2297	forkhead box D1	1 out of 4	66.1376									66.1376	0.0138	fold change	3.44
CBS	875	cystathionine-beta-synthase	1 out of 4	65.8762													65.8762	0.0016	fold change	2.17
CDK19	23097	cyclin-dependent kinase 19	1 out of 4	65.8762													65.8762	0.0021	fold change	2.17
HERPUD1	9709	homocysteine-inducible, endoplasmic reticulum stress-inducible, ubiquitin-like domain member 1	1 out of 4	65.7895					65.7895	0.0427	fold change	1.48
ARHGAP35	2909	Rho GTPase activating protein 35	1 out of 4	65.7895					65.7895	0.0276	fold change	1.48
DOK5	55816	docking protein 5	1 out of 4	65.7675	88.1088	0.0015	fold change	1.39					22.3414	0.0303	fold change	-1.86
BCAS2	10286	breast carcinoma amplified sequence 2	1 out of 4	65.7523	78.5139	0.0469	fold change	1.32					12.7616	0.0121	fold change	-1.5
ELP5	23587	elongator acetyltransferase complex subunit 5	1 out of 4	65.5008	65.5008	0.0037	fold change	1.27
MSI1	4440	musashi homolog 1 (Drosophila)	1 out of 4	65.5008	65.5008	0.0046	fold change	1.27
GPX8	493869	glutathione peroxidase 8 (putative)	1 out of 4	65.5008	65.5008	0.0151	fold change	1.27
OTUD1	220213	OTU domain containing 1	1 out of 4	65.5008	65.5008	0.0488	fold change	1.27
KRTAP10-1	386677	keratin associated protein 10-1	1 out of 4	65.5008	65.5008	0.0012	fold change	1.27
ZNF211	10520	zinc finger protein 211	1 out of 4	65.5008	65.5008	0.0042	fold change	1.27
PRDX3	10935	peroxiredoxin 3	1 out of 4	65.5008	65.5008	0.0236	fold change	1.27
HADH	3033	hydroxyacyl-CoA dehydrogenase	1 out of 4	65.5008	65.5008	0.0113	fold change	1.27
HARBI1	283254	harbinger transposase derived 1	1 out of 4	65.5008	65.5008	0.0314	fold change	1.27
APOC2	344	apolipoprotein C-II	1 out of 4	65.3595													65.3595	0.0288	fold change	2.16
PCDH17	27253	protocadherin 17	1 out of 4	65.0195					65.0195	0.0343	fold change	1.47
RAB14	51552	RAB14, member RAS oncogene family	1 out of 4	65.0195					65.0195	0.0172	fold change	1.47
CALD1	800	caldesmon 1	1 out of 4	64.8508									64.8508	0.0104	fold change	3.38
APOD	347	apolipoprotein D	1 out of 4	64.5995									64.5995	0.0003	fold change	3.37
RFX4	5992	regulatory factor X, 4 (influences HLA class II expression)	1 out of 4	64.5161													64.5161	0.0141	fold change	2.12
WDTC1	23038	WD and tetratricopeptide repeats 1	1 out of 4	64.3501					64.3501	0.0173	fold change	1.46
C7orf23	79161	chromosome 7 open reading frame 23	1 out of 4	64.3501					64.3501	0.0263	fold change	1.46
MKNK2	2872	MAP kinase interacting serine/threonine kinase 2	1 out of 4	64.3501					64.3501	0.0408	fold change	1.46
IER5	51278	immediate early response 5	1 out of 4	64.2048					90.7441	0.0358	fold change	1.91	26.5393	0.0164	fold change	-1.99
AA045174	NA		1 out of 4	64.1849									64.1849	0.0019	fold change	3.36
ASCL1	429	achaete-scute complex homolog 1 (Drosophila)	1 out of 4	64.1026									64.1026	0.0011	fold change	3.35
USP2	9099	ubiquitin specific peptidase 2	1 out of 4	63.7946					94.697	0.0364	fold change	2.1					30.9023	0.03	fold change	-1.38
PRRX1	5396	paired related homeobox 1	1 out of 4	63.7755													63.7755	0.0214	fold change	2.1
KAZN	23254	kazrin, periplakin interacting protein	1 out of 4	63.7755													63.7755	0.0005	fold change	2.1
NAIP	4671	NLR family, apoptosis inhibitory protein	1 out of 4	63.5324									63.5324	0.0197	fold change	3.32
OLFML3	56944	olfactomedin-like 3	1 out of 4	63.4518									63.4518	0.0027	fold change	3.31
RBM4	5936	RNA binding motif protein 4	1 out of 4	63.3714					63.3714	0.0195	fold change	1.45
CYP2J2	1573	cytochrome P450, family 2, subfamily J, polypeptide 2	1 out of 4	63.3714													63.3714	0.0014	fold change	2.09
TATDN2	9797	TatD DNase domain containing 2	1 out of 4	63.3714					63.3714	0.0205	fold change	1.45
TARP	445347	TCR gamma alternate reading frame protein	1 out of 4	63.3714													63.3714	0.0052	fold change	2.09
CHERP	10523	calcium homeostasis endoplasmic reticulum protein	1 out of 4	63.3714					63.3714	0.0393	fold change	1.45
AMBRA1	55626	autophagy/beclin-1 regulator 1	1 out of 4	63.1602					78.4929	0.0158	fold change	1.62	15.3327	0.0167	fold change	-1.61
PLXNA2	5362	plexin A2	1 out of 4	63.1249					73.4214	0.0391	fold change	1.56	10.2965	0.0027	fold change	-1.37
MIR3155B	100628560	microRNA mir-3155b	1 out of 4	63.0247	63.0247	0.0025	fold change	1.26
IFRD1	3475	interferon-related developmental regulator 1	1 out of 4	63.0247	63.0247	0.0418	fold change	1.26
SNORD109B	338429	small nucleolar RNA, C/D box 109B	1 out of 4	63.0247	63.0247	0.0104	fold change	1.26
ANXA2P3	305	annexin A2 pseudogene 3	1 out of 4	63.0247	63.0247	0.0213	fold change	1.26
PRSS55	203074	protease, serine, 55	1 out of 4	63.0247	63.0247	0.0277	fold change	1.26
NBAS	51594	neuroblastoma amplified sequence	1 out of 4	63.0247	63.0247	0.0469	fold change	1.26
RPAIN	84268	RPA interacting protein	1 out of 4	63.0247	63.0247	0.0043	fold change	1.26
SIPA1L1	26037	signal-induced proliferation-associated 1 like 1	1 out of 4	63.0247	63.0247	0.0198	fold change	1.26
PCYT1A	5130	phosphate cytidylyltransferase 1, choline, alpha	1 out of 4	63.0247	63.0247	0.0111	fold change	1.26
CXCL3	2921	chemokine (C-X-C motif) ligand 3	1 out of 4	63.0247	63.0247	0.0092	fold change	1.26
MIR3198-1	100423025	microRNA 3198-1	1 out of 4	63.0247	63.0247	0.0021	fold change	1.26
RPL14	9045	ribosomal protein L14	1 out of 4	63.0247	63.0247	0.0064	fold change	1.26
GNPDA2	132789	glucosamine-6-phosphate deaminase 2	1 out of 4	63.0247	63.0247	0.0341	fold change	1.26
SMR3A	26952	submaxillary gland androgen regulated protein 3A	1 out of 4	63.0247	63.0247	0.0159	fold change	1.26
LOC100507419	100507419	uncharacterized LOC100507419	1 out of 4	63.0247	63.0247	0.0065	fold change	1.26
SS18L2	51188	synovial sarcoma translocation gene on chromosome 18-like 2	1 out of 4	62.836	73.1326	0.0218	fold change	1.3					10.2965	0.009	fold change	-1.37
CD302	9936	CD302 molecule	1 out of 4	62.7353									62.7353	0.0081	fold change	3.29
IRAK1	3654	interleukin-1 receptor-associated kinase 1	1 out of 4	62.5													62.5	0.0079	fold change	2.07
FHL5	9457	four and a half LIM domains 5	1 out of 4	62.422									62.422	0.0114	fold change	3.27
FAS	355	Fas (TNF receptor superfamily, member 6)	1 out of 4	62.3441													62.3441	0.0286	fold change	2.06
SNUPN	10073	snurportin 1	1 out of 4	62.2665					62.2665	0.0063	fold change	1.44
AGFG1	3267	ArfGAP with FG repeats 1	1 out of 4	62.2665					62.2665	0.0341	fold change	1.44
PTPRC	5788	protein tyrosine phosphatase, receptor type, C	1 out of 4	62.2665									62.2665	0.008	fold change	3.26
UQCRB	7381	ubiquinol-cytochrome c reductase binding protein	1 out of 4	62.2665					62.2665	0.0452	fold change	1.44
SAR1B	51128	SAR1 homolog B (S. cerevisiae)	1 out of 4	62.2665					62.2665	0.0247	fold change	1.44
NME7	29922	NME/NM23 family member 7	1 out of 4	62.2665					62.2665	0.0303	fold change	1.44
TEX30	93081	testis expressed 30	1 out of 4	62.0879	71.1805	0.0181	fold change	1.29					9.09256	0.0158	fold change	-1.3
NGRN	51335	neugrin, neurite outgrowth associated	1 out of 4	61.9261					72.5689	0.0149	fold change	1.55	10.6428	0.0146	fold change	-1.39
FZD7	8324	frizzled family receptor 7	1 out of 4	61.6523									61.6523	0.0043	fold change	3.22
HLA-DRA	3122	major histocompatibility complex, class II, DR alpha	1 out of 4	61.6523									61.6523	0.0178	fold change	3.22
LRRC37A3	374819	leucine rich repeat containing 37, member A3	1 out of 4	61.5764													61.5764	0.0292	fold change	2.05
MYL9	10398	myosin, light chain 9, regulatory	1 out of 4	61.4251									61.4251	0.0087	fold change	3.21
BG251521	NA		1 out of 4	61.4251									61.4251	0.001	fold change	3.21
IFI16	3428	interferon, gamma-inducible protein 16	1 out of 4	61.1995									61.1995	0.0113	fold change	3.19
COL16A1	1307	collagen, type XVI, alpha 1	1 out of 4	61.1995													61.1995	0.0036	fold change	2.04
TAF4	6874	TAF4 RNA polymerase II, TATA box binding protein (TBP)-associated factor, 135kDa	1 out of 4	61.1995													61.1995	0.0404	fold change	2.04
AW450929	NA		1 out of 4	61.1995													61.1995	0.0062	fold change	2.04
SLC7A11	23657	solute carrier family 7 (anionic amino acid transporter light chain, xc- system), member 11	1 out of 4	60.9013									60.9013	0.0012	fold change	3.18
DSE	29940	dermatan sulfate epimerase	1 out of 4	60.9013									60.9013	0.0286	fold change	3.18
MYBPC1	4604	myosin binding protein C, slow type	1 out of 4	60.9013									60.9013	0.0167	fold change	3.18
TRIM22	10346	tripartite motif containing 22	1 out of 4	60.9013									60.9013	0.0286	fold change	3.18
ZNFX1	57169	zinc finger, NFX1-type containing 1	1 out of 4	60.7977	60.7977	0.0035	fold change	1.25
CTNNBL1	56259	catenin, beta like 1	1 out of 4	60.7977	60.7977	0.0003	fold change	1.25
BCL2L1	598	BCL2-like 1	1 out of 4	60.7977	60.7977	0.0357	fold change	1.25
PHGR1	644844	proline/histidine/glycine-rich 1	1 out of 4	60.7977	60.7977	0.0084	fold change	1.25
BCL2L12	83596	BCL2-like 12 (proline rich)	1 out of 4	60.7977	60.7977	0.0249	fold change	1.25
LINC00115	79854	long intergenic non-protein coding RNA 115	1 out of 4	60.7977	60.7977	0.0373	fold change	1.25
SAT1	6303	spermidine/spermine N1-acetyltransferase 1	1 out of 4	60.7977	60.7977	0.0185	fold change	1.25
CERK	64781	ceramide kinase	1 out of 4	60.7977	60.7977	0.0172	fold change	1.25
ARHGAP24	83478	Rho GTPase activating protein 24	1 out of 4	60.7977	60.7977	0.0066	fold change	1.25
TIMM21	29090	translocase of inner mitochondrial membrane 21 homolog (yeast)	1 out of 4	60.7977	60.7977	0.037	fold change	1.25
CUEDC2	79004	CUE domain containing 2	1 out of 4	60.7977	60.7977	0.0213	fold change	1.25
GPR78	27201	G protein-coupled receptor 78	1 out of 4	60.7977	60.7977	0.0133	fold change	1.25
EMC4	51234	ER membrane protein complex subunit 4	1 out of 4	60.7977	60.7977	0.0035	fold change	1.25
SEC23IP	11196	SEC23 interacting protein	1 out of 4	60.7977	60.7977	0.0445	fold change	1.25
SNORA44	677825	small nucleolar RNA, H/ACA box 44	1 out of 4	60.7977	60.7977	0.0429	fold change	1.25
DCUN1D5	84259	DCN1, defective in cullin neddylation 1, domain containing 5 (S. cerevisiae)	1 out of 4	60.7977	60.7977	0.0392	fold change	1.25
MORN4	118812	MORN repeat containing 4	1 out of 4	60.7977	60.7977	0.0479	fold change	1.25
ZNRD1	30834	zinc ribbon domain containing 1	1 out of 4	60.7977	60.7977	0.0244	fold change	1.25
TMEM14C	51522	transmembrane protein 14C	1 out of 4	60.7977	60.7977	0.0077	fold change	1.25
SUPT7L	9913	suppressor of Ty 7 (S. cerevisiae)-like	1 out of 4	60.7977	60.7977	0.0021	fold change	1.25
EXOC3L4	91828	exocyst complex component 3-like 4	1 out of 4	60.7977	60.7977	0.0031	fold change	1.25
PARK2	5071	parkinson protein 2, E3 ubiquitin protein ligase (parkin)	1 out of 4	60.7977	60.7977	0.0087	fold change	1.25
FAM198B	51313	family with sequence similarity 198, member B	1 out of 4	60.7977	60.7977	0.0486	fold change	1.25
TMPRSS13	84000	transmembrane protease, serine 13	1 out of 4	60.7977	60.7977	0.0134	fold change	1.25
C10orf99	387695	chromosome 10 open reading frame 99	1 out of 4	60.7977	60.7977	0.0481	fold change	1.25
2021-03-06	10299	membrane-associated ring finger (C3HC4) 6, E3 ubiquitin protein ligase	1 out of 4	60.7977	60.7977	0.0089	fold change	1.25
PCF11	51585	PCF11, cleavage and polyadenylation factor subunit, homolog (S. cerevisiae)	1 out of 4	60.6061													60.6061	0.0232	fold change	2.03
ARL6IP5	10550	ADP-ribosylation-like factor 6 interacting protein 5	1 out of 4	60.6061					60.6061	0.0155	fold change	1.43
FAM171A1	221061	family with sequence similarity 171, member A1	1 out of 4	60.6061					60.6061	0.0406	fold change	1.43
JAK1	3716	Janus kinase 1	1 out of 4	60.6061					60.6061	0.0022	fold change	1.43
USP12	219333	ubiquitin specific peptidase 12	1 out of 4	60.6061					60.6061	0.0163	fold change	1.43
SOX11	6664	SRY (sex determining region Y)-box 11	1 out of 4	60.6061													60.6061	0.0145	fold change	2.03
ZNF654	55279	zinc finger protein 654	1 out of 4	60.6061					60.6061	0.0121	fold change	1.43
217523_at	NA		1 out of 4	60.024													60.024	0.0399	fold change	2.02
PIEZO2	63895	piezo-type mechanosensitive ion channel component 2	1 out of 4	59.952									59.952	0.0123	fold change	3.16
HSPA2	3306	heat shock 70kDa protein 2	1 out of 4	59.8086									59.8086	0.0031	fold change	3.15
ERBB3	2065	v-erb-b2 erythroblastic leukemia viral oncogene homolog 3 (avian)	1 out of 4	59.6659									59.6659	0.0101	fold change	3.14
EFEMP1	2202	EGF containing fibulin-like extracellular matrix protein 1	1 out of 4	59.312									59.312	0.0199	fold change	3.13
RASL12	51285	RAS-like, family 12	1 out of 4	59.312									59.312	0.0036	fold change	3.13
AHNAK	79026	AHNAK nucleoprotein	1 out of 4	59.312									59.312	0.0026	fold change	3.13
TGFBRAP1	9392	transforming growth factor, beta receptor associated protein 1	1 out of 4	59.0319					59.0319	0.0019	fold change	1.42
GPR12	2835	G protein-coupled receptor 12	1 out of 4	59.0319					59.0319	0.0033	fold change	1.42
RCC1	1104	regulator of chromosome condensation 1	1 out of 4	59.0319					59.0319	0.0204	fold change	1.42
HADHA	3030	hydroxyacyl-CoA dehydrogenase/3-ketoacyl-CoA thiolase/enoyl-CoA hydratase (trifunctional protein), alpha subunit	1 out of 4	59.0319					59.0319	0.0242	fold change	1.42
COL4A5	1287	collagen, type IV, alpha 5	1 out of 4	58.9623									58.9623	0.0016	fold change	3.12
IGFBP5	3488	insulin-like growth factor binding protein 5	1 out of 4	58.6854									58.6854	0.0075	fold change	3.11
LMO4	8543	LIM domain only 4	1 out of 4	58.6713					92.5926	0.0023	fold change	1.99	33.9213	0.0069	fold change	-2.23
SEMA4D	10507	sema domain, immunoglobulin domain (Ig), transmembrane domain (TM) and short cytoplasmic domain, (semaphorin) 4D	1 out of 4	58.4112													58.4112	0.0021	fold change	1.98
CD58	965	CD58 molecule	1 out of 4	58.3431									58.3431	0.0058	fold change	3.1
NUAK1	9891	NUAK family, SNF1-like kinase, 1	1 out of 4	58.2605					85.7633	0.0051	fold change	1.72	27.5028	0.005	fold change	-2.02
MCM4	4173	minichromosome maintenance complex component 4	1 out of 4	58.1097					78.4929	0.0069	fold change	1.62	20.3832	0.0148	fold change	-1.79
RAB8A	4218	RAB8A, member RAS oncogene family	1 out of 4	57.9374													57.9374	0.0061	fold change	1.96
FMO2	2327	flavin containing monooxygenase 2 (non-functional)	1 out of 4	57.8704									57.8704	0.0064	fold change	3.09
CREM	1390	cAMP responsive element modulator	1 out of 4	57.8035					57.8035	0.0252	fold change	1.41
PMEPA1	56937	prostate transmembrane protein, androgen induced 1	1 out of 4	57.8035					57.8035	0.0153	fold change	1.41
ZNF652	22834	zinc finger protein 652	1 out of 4	57.4713									57.4713	0.003	fold change	3.07
MIR125A	406910	microRNA 125a	1 out of 4	57.0894	57.0894	0.0003	fold change	1.24
LOC100506844	100506844	uncharacterized LOC100506844	1 out of 4	57.0894	57.0894	0.0287	fold change	1.24
OR10Q1	219960	olfactory receptor, family 10, subfamily Q, member 1	1 out of 4	57.0894	57.0894	0.0035	fold change	1.24
PTGIS	5740	prostaglandin I2 (prostacyclin) synthase	1 out of 4	57.0894	57.0894	0.0149	fold change	1.24
ICMT	23463	isoprenylcysteine carboxyl methyltransferase	1 out of 4	57.0894	57.0894	0.049	fold change	1.24
IPO9	55705	importin 9	1 out of 4	57.0894	57.0894	0.0479	fold change	1.24
YOD1	55432	YOD1 OTU deubiquinating enzyme 1 homolog (S. cerevisiae)	1 out of 4	57.0894	57.0894	0.0314	fold change	1.24
COL12A1	1303	collagen, type XII, alpha 1	1 out of 4	57.0894	57.0894	0.0259	fold change	1.24
IDH3B	3420	isocitrate dehydrogenase 3 (NAD+) beta	1 out of 4	57.0894	57.0894	0.0297	fold change	1.24
LOC100216545	100216545	uncharacterized LOC100216545	1 out of 4	57.0894	57.0894	0.0283	fold change	1.24
HSPA12B	116835	heat shock 70kD protein 12B	1 out of 4	57.0894	57.0894	0.0133	fold change	1.24
LOC158960	158960	uncharacterized protein BC009467	1 out of 4	57.0894	57.0894	0.0293	fold change	1.24
MLNR	2862	motilin receptor	1 out of 4	57.0894	57.0894	0.0381	fold change	1.24
AK1	203	adenylate kinase 1	1 out of 4	57.0894	57.0894	0.002	fold change	1.24
MSX1	4487	msh homeobox 1	1 out of 4	57.0776									57.0776	0.0127	fold change	3.05
DCHS1	8642	dachsous 1 (Drosophila)	1 out of 4	56.9476													56.9476	0.0004	fold change	1.94
PHACTR1	221692	phosphatase and actin regulator 1	1 out of 4	56.8021					94.3396	0.0086	fold change	2.09	37.5375	0.0206	fold change	-2.35
TGFB1I1	7041	transforming growth factor beta 1 induced transcript 1	1 out of 4	56.6893									56.6893	0.0037	fold change	3.03
HCLS1	3059	hematopoietic cell-specific Lyn substrate 1	1 out of 4	56.6893									56.6893	0.0443	fold change	3.03
CAMSAP2	23271	calmodulin regulated spectrin-associated protein family, member 2	1 out of 4	56.6379					66.9344	0.009	fold change	1.49	10.2965	0.0352	fold change	-1.37
PTPN1	5770	protein tyrosine phosphatase, non-receptor type 1	1 out of 4	56.5611					56.5611	0.0188	fold change	1.4
BRD4	23476	bromodomain containing 4	1 out of 4	56.5611					56.5611	0.0259	fold change	1.4
207506_at	NA		1 out of 4	56.5611					56.5611	0.0248	fold change	1.4
NM_021651	NA		1 out of 4	56.5611					56.5611	0.0359	fold change	1.4
HTATSF1	27336	HIV-1 Tat specific factor 1	1 out of 4	56.5611					56.5611	0.027	fold change	1.4
TNFSF10	8743	tumor necrosis factor (ligand) superfamily, member 10	1 out of 4	56.4972									56.4972	0.0031	fold change	3.02
CLN8	2055	ceroid-lipofuscinosis, neuronal 8 (epilepsy, progressive with mental retardation)	1 out of 4	56.3698													56.3698	0.03	fold change	1.93
KANSL1L	151050	KAT8 regulatory NSL complex subunit 1-like	1 out of 4	56.3698													56.3698	0.0119	fold change	1.93
CLCA4	22802	chloride channel accessory 4	1 out of 4	56.0538									56.0538	0.0256	fold change	3.01
NET1	10276	neuroepithelial cell transforming 1	1 out of 4	56.0538									56.0538	0.0037	fold change	3.01
BMPR2	659	bone morphogenetic protein receptor, type II (serine/threonine kinase)	1 out of 4	55.8659					55.8659	0.0014	fold change	1.39
POLG	5428	polymerase (DNA directed), gamma	1 out of 4	55.8659					55.8659	0.0072	fold change	1.39
ADCY7	113	adenylate cyclase 7	1 out of 4	55.8659													55.8659	0.0128	fold change	1.92
SLC27A6	28965	solute carrier family 27 (fatty acid transporter), member 6	1 out of 4	55.8659													55.8659	0.013	fold change	1.92
TRIM3	10612	tripartite motif containing 3	1 out of 4	55.838	68.7947	0.0171	fold change	1.28					12.9567	0.0132	fold change	-1.51
HLA-DPA1	3113	major histocompatibility complex, class II, DP alpha 1	1 out of 4	55.7414									55.7414	0.0091	fold change	3
EIF4A1	1973	eukaryotic translation initiation factor 4A1	1 out of 4	55.4324													55.4324	0.0014	fold change	1.91
PVRL3	25945	poliovirus receptor-related 3	1 out of 4	55.3445	75.7277	0.0189	fold change	1.31					20.3832	0.0349	fold change	-1.79
TNS1	7145	tensin 1	1 out of 4	55.2486									55.2486	0.0002	fold change	2.98
ADAM28	10863	ADAM metallopeptidase domain 28	1 out of 4	55.2486									55.2486	0.0079	fold change	2.98
ARIH1	25820	ariadne homolog, ubiquitin-conjugating enzyme E2 binding protein, 1 (Drosophila)	1 out of 4	55.1651	71.1805	0.0463	fold change	1.29					16.0154	0.0099	fold change	-1.64
METTL2B	55798	methyltransferase like 2B	1 out of 4	55.1466					65.7895	0.0461	fold change	1.48	10.6428	0.0037	fold change	-1.39
IER2	9592	immediate early response 2	1 out of 4	55.0661													55.0661	0.0183	fold change	1.9
ERV3-2	57612	endogenous retrovirus group 3, member 2	1 out of 4	55.0661													55.0661	0.0341	fold change	1.9
AL390143	NA		1 out of 4	55.0661													55.0661	0.0096	fold change	1.9
211481_at	NA		1 out of 4	54.7645									54.7645	0.0056	fold change	2.96
CD8B	926	CD8b molecule	1 out of 4	54.6902	54.6902	0.044	fold change	1.23
MAPKAPK5-AS1	51275	MAPKAPK5 antisense RNA 1	1 out of 4	54.6902	54.6902	0.0074	fold change	1.23
SNORA70F	100337591	small nucleolar RNA, H/ACA box 70F	1 out of 4	54.6902	54.6902	0.0153	fold change	1.23
CXCL12	6387	chemokine (C-X-C motif) ligand 12	1 out of 4	54.6902	54.6902	0.0109	fold change	1.23
WDR83	84292	WD repeat domain 83	1 out of 4	54.6902	54.6902	0.0327	fold change	1.23
HOXA-AS4	100874323	HOXA cluster antisense RNA 4	1 out of 4	54.6902	54.6902	0.0379	fold change	1.23
MIR339	442907	microRNA 339	1 out of 4	54.6902	54.6902	0.0437	fold change	1.23
PIGX	54965	phosphatidylinositol glycan anchor biosynthesis, class X	1 out of 4	54.6902	54.6902	0.0128	fold change	1.23
H2AFB1	474382	H2A histone family, member B1	1 out of 4	54.6902	54.6902	0.0096	fold change	1.23
ONECUT2	9480	one cut homeobox 2	1 out of 4	54.6902	54.6902	0.0296	fold change	1.23
MIR512-1	574458	microRNA 512-1	1 out of 4	54.6902	54.6902	0.0418	fold change	1.23
FGFBP1	9982	fibroblast growth factor binding protein 1	1 out of 4	54.6902	54.6902	0.0048	fold change	1.23
OR6F1	343169	olfactory receptor, family 6, subfamily F, member 1	1 out of 4	54.6902	54.6902	0.0225	fold change	1.23
TSPAN18	90139	tetraspanin 18	1 out of 4	54.6902	54.6902	0.0423	fold change	1.23
CCDC12	151903	coiled-coil domain containing 12	1 out of 4	54.6902	54.6902	0.0059	fold change	1.23
LINC00620	285375	long intergenic non-protein coding RNA 620	1 out of 4	54.6902	54.6902	0.017	fold change	1.23
MRPL27	51264	mitochondrial ribosomal protein L27	1 out of 4	54.6902	54.6902	0.0142	fold change	1.23
SLC25A4	291	solute carrier family 25 (mitochondrial carrier; adenine nucleotide translocator), member 4	1 out of 4	54.6669	89.4374	0.0111	fold change	1.4					34.7705	0.0044	fold change	-2.26
ZMIZ1	57178	zinc finger, MIZ-type containing 1	1 out of 4	54.6448					54.6448	0.006	fold change	1.38
NME2	4831	NME/NM23 nucleoside diphosphate kinase 2	1 out of 4	54.6448					54.6448	0.0192	fold change	1.38
ASCC1	51008	activating signal cointegrator 1 complex subunit 1	1 out of 4	54.5256													54.5256	0.0001	fold change	1.89
SH2B2	10603	SH2B adaptor protein 2	1 out of 4	54.5256													54.5256	0.0009	fold change	1.89
SOX5	6660	SRY (sex determining region Y)-box 5	1 out of 4	54.5256													54.5256	0.0076	fold change	1.89
CAV1	857	caveolin 1, caveolae protein, 22kDa	1 out of 4	54.4662									54.4662	0.0132	fold change	2.95
OLFML2A	169611	olfactomedin-like 2A	1 out of 4	54.4662									54.4662	0.011	fold change	2.95
COL6A2	1292	collagen, type VI, alpha 2	1 out of 4	53.7057									53.7057	0.0236	fold change	2.91
WWTR1	25937	WW domain containing transcription regulator 1	1 out of 4	53.7057									53.7057	0.0199	fold change	2.91
LSM12	124801	LSM12 homolog (S. cerevisiae)	1 out of 4	53.617					65.0195	0.0071	fold change	1.47	11.4025	0.0031	fold change	-1.43
ZBTB20	26137	zinc finger and BTB domain containing 20	1 out of 4	53.4759									53.4759	0.0021	fold change	2.9
IQGAP1	8826	IQ motif containing GTPase activating protein 1	1 out of 4	53.4759									53.4759	0.0139	fold change	2.9
ANK1	286	ankyrin 1, erythrocytic	1 out of 4	53.4208	92.0607	0.0215	fold change	1.43									38.6399	0.045	fold change	-1.57
MS4A6A	64231	membrane-spanning 4-domains, subfamily A, member 6A	1 out of 4	53.1915									53.1915	0.0237	fold change	2.89
RPN2	6185	ribophorin II	1 out of 4	53.0786					53.0786	0.0332	fold change	1.37
TGOLN2	10618	trans-golgi network protein 2	1 out of 4	53.0786					53.0786	0.0215	fold change	1.37
OBFC1	79991	oligonucleotide/oligosaccharide-binding fold containing 1	1 out of 4	53.0786					53.0786	0.0425	fold change	1.37
TMEM33	55161	transmembrane protein 33	1 out of 4	53.0786					53.0786	0.0223	fold change	1.37
EN2	2020	engrailed homeobox 2	1 out of 4	53.0786					53.0786	0.0028	fold change	1.37
INTS7	25896	integrator complex subunit 7	1 out of 4	53.0786					53.0786	0.002	fold change	1.37
FKBP5	2289	FK506 binding protein 5	1 out of 4	53.0786					53.0786	0.0061	fold change	1.37
ZNF124	7678	zinc finger protein 124	1 out of 4	53.0223													53.0223	0.025	fold change	1.86
TP53BP2	7159	tumor protein p53 binding protein, 2	1 out of 4	53.0223													53.0223	0.0009	fold change	1.86
SPARC	6678	secreted protein, acidic, cysteine-rich (osteonectin)	1 out of 4	52.7983									52.7983	0.0033	fold change	2.88
RNASE4	6038	ribonuclease, RNase A family, 4	1 out of 4	52.7983									52.7983	0.0137	fold change	2.88
CFLAR	8837	CASP8 and FADD-like apoptosis regulator	1 out of 4	52.7983									52.7983	0.0014	fold change	2.88
PDLIM3	27295	PDZ and LIM domain 3	1 out of 4	52.521													52.521	0.009	fold change	1.85
TJP2	9414	tight junction protein 2	1 out of 4	52.521									52.521	0.0004	fold change	2.87
GIMAP6	474344	GTPase, IMAP family member 6	1 out of 4	52.521									52.521	0.0026	fold change	2.87
CEBPA	1050	CCAAT/enhancer binding protein (C/EBP), alpha	1 out of 4	52.521													52.521	0.0068	fold change	1.85
DUSP10	11221	dual specificity phosphatase 10	1 out of 4	52.521													52.521	0.045	fold change	1.85
215012_at	NA		1 out of 4	52.0291													52.0291	0.0022	fold change	1.84
SS18	6760	synovial sarcoma translocation, chromosome 18	1 out of 4	52.0291													52.0291	0.023	fold change	1.84
RARA	5914	retinoic acid receptor, alpha	1 out of 4	52.0291													52.0291	0.0009	fold change	1.84
PIH1D1	55011	PIH1 domain containing 1	1 out of 4	51.8215	51.8215	0.0427	fold change	1.22
PRRC1	133619	proline-rich coiled-coil 1	1 out of 4	51.8215	51.8215	0.0088	fold change	1.22
PPIEL	728448	peptidylprolyl isomerase E-like pseudogene	1 out of 4	51.8215	51.8215	0.0301	fold change	1.22
POMT1	10585	protein-O-mannosyltransferase 1	1 out of 4	51.8215	51.8215	0.0399	fold change	1.22
PIEZO1	9780	piezo-type mechanosensitive ion channel component 1	1 out of 4	51.8215	51.8215	0.0424	fold change	1.22
HTRA2	27429	HtrA serine peptidase 2	1 out of 4	51.8215	51.8215	0.0166	fold change	1.22
IGLL1	3543	immunoglobulin lambda-like polypeptide 1	1 out of 4	51.8215	51.8215	0.0453	fold change	1.22
XRCC6	2547	X-ray repair complementing defective repair in Chinese hamster cells 6	1 out of 4	51.8215	51.8215	0.0219	fold change	1.22
KLF16	83855	Kruppel-like factor 16	1 out of 4	51.8215	51.8215	0.0058	fold change	1.22
LINC00452	643365	long intergenic non-protein coding RNA 452	1 out of 4	51.8215	51.8215	4.7e-05	fold change	1.22
VWDE	221806	von Willebrand factor D and EGF domains	1 out of 4	51.8215	51.8215	0.0273	fold change	1.22
201456	NA		1 out of 4	51.8215	51.8215	0.0482	fold change	1.22
PRDX5	25824	peroxiredoxin 5	1 out of 4	51.8215	51.8215	0.0108	fold change	1.22
IRX3	79191	iroquois homeobox 3	1 out of 4	51.8215	51.8215	0.0204	fold change	1.22
CMTM1	113540	CKLF-like MARVEL transmembrane domain containing 1	1 out of 4	51.8215	51.8215	0.0096	fold change	1.22
C18orf8	29919	chromosome 18 open reading frame 8	1 out of 4	51.8215	51.8215	0.0061	fold change	1.22
NDN	4692	necdin homolog (mouse)	1 out of 4	51.8215	51.8215	0.0138	fold change	1.22
ANAPC11	51529	anaphase promoting complex subunit 11	1 out of 4	51.8215	51.8215	0.0028	fold change	1.22
PCCA-AS1	100885777	PCCA antisense RNA 1	1 out of 4	51.8215	51.8215	0.028	fold change	1.22
POLR2J4	84820	polymerase (RNA) II (DNA directed) polypeptide J4, pseudogene	1 out of 4	51.8215	51.8215	0.0308	fold change	1.22
CEP104	9731	centrosomal protein 104kDa	1 out of 4	51.7598					51.7598	0.0229	fold change	1.36
FIP1L1	81608	FIP1 like 1 (S. cerevisiae)	1 out of 4	51.7598					51.7598	0.0301	fold change	1.36
NPEPPS	9520	aminopeptidase puromycin sensitive	1 out of 4	51.7598					51.7598	0.0021	fold change	1.36
COBRA1	25920	cofactor of BRCA1	1 out of 4	51.7598					51.7598	0.0272	fold change	1.36
TOP3A	7156	topoisomerase (DNA) III alpha	1 out of 4	51.7598					51.7598	0.0065	fold change	1.36
217144_at	NA		1 out of 4	51.7598					51.7598	0.0352	fold change	1.36
MORC2	22880	MORC family CW-type zinc finger 2	1 out of 4	51.7598					51.7598	0.041	fold change	1.36
ID3	3399	inhibitor of DNA binding 3, dominant negative helix-loop-helix protein	1 out of 4	51.6529									51.6529	0.0089	fold change	2.84
SSFA2	6744	sperm specific antigen 2	1 out of 4	51.2821									51.2821	0.001	fold change	2.83
BIN1	274	bridging integrator 1	1 out of 4	51.1771													51.1771	0.0261	fold change	1.82
TGFBR3	7049	transforming growth factor, beta receptor III	1 out of 4	51.0725									51.0725	0.0146	fold change	2.82
RBM12	10137	RNA binding motif protein 12	1 out of 4	50.879	60.7977	0.0109	fold change	1.25					9.91867	0.0342	fold change	-1.35
OSBPL1A	114876	oxysterol binding protein-like 1A	1 out of 4	50.8306					63.3714	0.014	fold change	1.45	12.5408	0.0059	fold change	-1.49
ZNF395	55893	zinc finger protein 395	1 out of 4	50.6586													50.6586	0.0029	fold change	1.81
LARP6	55323	La ribonucleoprotein domain family, member 6	1 out of 4	50.6586													50.6586	0.0271	fold change	1.81
COL4A6	1288	collagen, type IV, alpha 6	1 out of 4	50.6586													50.6586	0.0124	fold change	1.81
CHST3	9469	carbohydrate (chondroitin 6) sulfotransferase 3	1 out of 4	50.6073					50.6073	0.0162	fold change	1.35
PRDX2	7001	peroxiredoxin 2	1 out of 4	50.6073					50.6073	0.0002	fold change	1.35
SAFB2	9667	scaffold attachment factor B2	1 out of 4	50.6073					50.6073	0.0444	fold change	1.35
PTPN2	5771	protein tyrosine phosphatase, non-receptor type 2	1 out of 4	50.6073					50.6073	0.0224	fold change	1.35
LSAMP	4045	limbic system-associated membrane protein	1 out of 4	50.6073					50.6073	0.0273	fold change	1.35
PUM1	9698	pumilio homolog 1 (Drosophila)	1 out of 4	50.6073					50.6073	0.0432	fold change	1.35
NR2F6	2063	nuclear receptor subfamily 2, group F, member 6	1 out of 4	50.6073					50.6073	0.0001	fold change	1.35
TNFAIP1	7126	tumor necrosis factor, alpha-induced protein 1 (endothelial)	1 out of 4	50.6073					50.6073	0.015	fold change	1.35
2021-09-10	151011	septin 10	1 out of 4	50.2513									50.2513	0.0005	fold change	2.79
CTNNA3	29119	catenin (cadherin-associated protein), alpha 3	1 out of 4	50.0501													50.0501	0.0192	fold change	1.8
ZNF263	10127	zinc finger protein 263	1 out of 4	49.9393					59.0319	0.0356	fold change	1.42	9.09256	0.0167	fold change	-1.3
HSD17B3	3293	hydroxysteroid (17-beta) dehydrogenase 3	1 out of 4	49.8008													49.8008	0.0081	fold change	1.79
CTSH	1512	cathepsin H	1 out of 4	49.8008									49.8008	0.001	fold change	2.76
MYH11	4629	myosin, heavy chain 11, smooth muscle	1 out of 4	49.8008									49.8008	0.0377	fold change	2.76
ABHD4	63874	abhydrolase domain containing 4	1 out of 4	49.5589	49.5589	0.0413	fold change	1.21
SECISBP2	79048	SECIS binding protein 2	1 out of 4	49.5589	49.5589	0.0322	fold change	1.21
C18orf42	642597	chromosome 18 open reading frame 42	1 out of 4	49.5589	49.5589	0.0412	fold change	1.21
LINC00514	283875	long intergenic non-protein coding RNA 514	1 out of 4	49.5589	49.5589	0.0035	fold change	1.21
LOC100506115	100506115	uncharacterized LOC100506115	1 out of 4	49.5589	49.5589	0.0144	fold change	1.21
ELL3	80237	elongation factor RNA polymerase II-like 3	1 out of 4	49.5589	49.5589	0.0195	fold change	1.21
KLK11	11012	kallikrein-related peptidase 11	1 out of 4	49.5589	49.5589	0.0087	fold change	1.21
LOC100506241	100506241	uncharacterized protein FLJ39582-like	1 out of 4	49.5589	49.5589	0.0024	fold change	1.21
TMEM88	92162	transmembrane protein 88	1 out of 4	49.5589	49.5589	0.0193	fold change	1.21
C17orf74	201243	chromosome 17 open reading frame 74	1 out of 4	49.5589	49.5589	0.0018	fold change	1.21
CES1P1	51716	carboxylesterase 1 pseudogene 1	1 out of 4	49.5589	49.5589	0.0005	fold change	1.21
ODF3L2	284451	outer dense fiber of sperm tails 3-like 2	1 out of 4	49.5589	49.5589	0.0218	fold change	1.21
RCC2	55920	regulator of chromosome condensation 2	1 out of 4	49.5589	49.5589	0.0072	fold change	1.21
C19orf21	126353	chromosome 19 open reading frame 21	1 out of 4	49.5589	49.5589	0.0266	fold change	1.21
TMTC1	83857	transmembrane and tetratricopeptide repeat containing 1	1 out of 4	49.5589	49.5589	0.0406	fold change	1.21
SNF8	11267	SNF8, ESCRT-II complex subunit, homolog (S. cerevisiae)	1 out of 4	49.5589	49.5589	0.0197	fold change	1.21
KRT33A	3883	keratin 33A	1 out of 4	49.5589	49.5589	0.0378	fold change	1.21
EPHA8	2046	EPH receptor A8	1 out of 4	49.5589	49.5589	0.0207	fold change	1.21
FRMPD3	84443	FERM and PDZ domain containing 3	1 out of 4	49.5589	49.5589	0.0342	fold change	1.21
ACTG2	72	actin, gamma 2, smooth muscle, enteric	1 out of 4	49.5589	49.5589	0.0147	fold change	1.21
NAV2-AS2	100874014	NAV2 antisense RNA 2	1 out of 4	49.5589	49.5589	0.0144	fold change	1.21
ETV3	2117	ets variant 3	1 out of 4	49.5589	49.5589	0.0112	fold change	1.21
METTL22	79091	methyltransferase like 22	1 out of 4	49.5589	49.5589	0.0114	fold change	1.21
FSTL3	10272	follistatin-like 3 (secreted glycoprotein)	1 out of 4	49.5589	49.5589	0.0224	fold change	1.21
RAB20	55647	RAB20, member RAS oncogene family	1 out of 4	49.5589	49.5589	0.0168	fold change	1.21
151525	NA		1 out of 4	49.5589	49.5589	0.0468	fold change	1.21
LOC100129935	100129935	lectin, galactoside-binding, soluble, 14 pseudogene	1 out of 4	49.5589	49.5589	0.0183	fold change	1.21
PSMD6	9861	proteasome (prosome, macropain) 26S subunit, non-ATPase, 6	1 out of 4	49.5589	49.5589	0.0477	fold change	1.21
PSMG3	84262	proteasome (prosome, macropain) assembly chaperone 3	1 out of 4	49.5589	49.5589	0.0093	fold change	1.21
LOC100170939	100170939	glucuronidase, beta pseudogene	1 out of 4	49.505									49.505	0.0117	fold change	2.75
FXYD5	53827	FXYD domain containing ion transport regulator 5	1 out of 4	49.505									49.505	0.0037	fold change	2.75
RREB1	6239	ras responsive element binding protein 1	1 out of 4	49.505									49.505	0.009	fold change	2.75
FAM129A	116496	family with sequence similarity 129, member A	1 out of 4	49.505									49.505	0.0279	fold change	2.75
SLIT3	6586	slit homolog 3 (Drosophila)	1 out of 4	49.4607					59.0319	0.0373	fold change	1.42	9.57121	0.0041	fold change	-1.33
GFOD2	81577	glucose-fructose oxidoreductase domain containing 2	1 out of 4	49.1967	60.7977	0.0171	fold change	1.25					11.6009	0.0039	fold change	-1.44
FAM222B	55731	family with sequence similarity 222, member B	1 out of 4	49.1642					49.1642	0.0098	fold change	1.34
SF3B2	10992	splicing factor 3b, subunit 2, 145kDa	1 out of 4	49.1642					49.1642	0.0337	fold change	1.34
SNRPG	6637	small nuclear ribonucleoprotein polypeptide G	1 out of 4	49.1642					49.1642	0.0066	fold change	1.34
PATZ1	23598	POZ (BTB) and AT hook containing zinc finger 1	1 out of 4	49.1159													49.1159	0.0009	fold change	1.78
APOE	348	apolipoprotein E	1 out of 4	49.1159													49.1159	0.0417	fold change	1.78
MSL2	55167	male-specific lethal 2 homolog (Drosophila)	1 out of 4	49.1159													49.1159	0.0129	fold change	1.78
SRSF5	6430	serine/arginine-rich splicing factor 5	1 out of 4	49.1159													49.1159	0.041	fold change	1.78
BAIAP3	8938	BAI1-associated protein 3	1 out of 4	49.1159													49.1159	0.029	fold change	1.78
LPPR1	54886	lipid phosphate phosphatase-related protein type 1	1 out of 4	49.1159													49.1159	0.025	fold change	1.78
216813_at	NA		1 out of 4	49.1159													49.1159	0.0403	fold change	1.78
EIF3C	8663	eukaryotic translation initiation factor 3, subunit C	1 out of 4	48.9639	63.0247	0.0201	fold change	1.26					14.0607	0.0358	fold change	-1.56
HERC2P3	283755	hect domain and RLD 2 pseudogene 3	1 out of 4	48.8759									48.8759	0.0045	fold change	2.73
SP100	6672	SP100 nuclear antigen	1 out of 4	48.8759									48.8759	0.0207	fold change	2.73
SVIL	6840	supervillin	1 out of 4	48.5437									48.5437	0.0402	fold change	2.72
PRKX	5613	protein kinase, X-linked	1 out of 4	48.5437									48.5437	0.0068	fold change	2.72
PDE8A	5151	phosphodiesterase 8A	1 out of 4	48.5437									48.5437	0.0005	fold change	2.72
PPM1D	8493	protein phosphatase, Mg2+/Mn2+ dependent, 1D	1 out of 4	48.4027													48.4027	0.0159	fold change	1.77
SCARB2	950	scavenger receptor class B, member 2	1 out of 4	48.4027													48.4027	0.0139	fold change	1.77
LPAR4	2846	lysophosphatidic acid receptor 4	1 out of 4	48.4027													48.4027	0.0176	fold change	1.77
FNTB	2342	farnesyltransferase, CAAX box, beta	1 out of 4	48.4027													48.4027	0.0008	fold change	1.77
PSMA6	5687	proteasome (prosome, macropain) subunit, alpha type, 6	1 out of 4	48.1696					48.1696	0.0038	fold change	1.33
POR	5447	P450 (cytochrome) oxidoreductase	1 out of 4	48.1696					48.1696	0.0438	fold change	1.33
213736_at	NA		1 out of 4	48.1696					48.1696	0.0015	fold change	1.33
MAST2	23139	microtubule associated serine/threonine kinase 2	1 out of 4	48.1696					48.1696	0.0019	fold change	1.33
RIC8B	55188	resistance to inhibitors of cholinesterase 8 homolog B (C. elegans)	1 out of 4	48.1696					48.1696	0.0379	fold change	1.33
SGCB	6443	sarcoglycan, beta (43kDa dystrophin-associated glycoprotein)	1 out of 4	48.1696					48.1696	0.0486	fold change	1.33
RBMX2	51634	RNA binding motif protein, X-linked 2	1 out of 4	48.1696					48.1696	0.0069	fold change	1.33
TCOF1	6949	Treacher Collins-Franceschetti syndrome 1	1 out of 4	48.1696					48.1696	0.0415	fold change	1.33
UBBP2	23668	ubiquitin B pseudogene 2	1 out of 4	48.1696					48.1696	0.0085	fold change	1.33
CSTF3	1479	cleavage stimulation factor, 3' pre-RNA, subunit 3, 77kDa	1 out of 4	47.9968	57.0894	0.011	fold change	1.24					9.09256	0.016	fold change	-1.3
KDR	3791	kinase insert domain receptor (a type III receptor tyrosine kinase)	1 out of 4	47.8927									47.8927	0.017	fold change	2.69
CX3CR1	1524	chemokine (C-X3-C motif) receptor 1	1 out of 4	47.8927									47.8927	0.0197	fold change	2.69
Z95126	NA		1 out of 4	47.8469													47.8469	0.0237	fold change	1.76
217597_x_at	NA		1 out of 4	47.8469													47.8469	0.0174	fold change	1.76
BE223030	NA		1 out of 4	47.8469													47.8469	0.0188	fold change	1.76
ADRA1A	148	adrenoceptor alpha 1A	1 out of 4	47.8469													47.8469	0.0052	fold change	1.76
AL049988	NA		1 out of 4	47.259													47.259	0.0009	fold change	1.75
CUL7	9820	cullin 7	1 out of 4	47.1085	47.1085	0.007	fold change	1.2
GP1BA	2811	glycoprotein Ib (platelet), alpha polypeptide	1 out of 4	47.1085	47.1085	0.0188	fold change	1.2
SLC41A1	254428	solute carrier family 41, member 1	1 out of 4	47.1085	47.1085	0.0199	fold change	1.2
LOC643623	643623	uncharacterized LOC643623	1 out of 4	47.1085	47.1085	0.0385	fold change	1.2
IFNA13	3447	interferon, alpha 13	1 out of 4	47.1085	47.1085	0.0118	fold change	1.2
VMO1	284013	vitelline membrane outer layer 1 homolog (chicken)	1 out of 4	47.1085	47.1085	0.0468	fold change	1.2
OSCAR	126014	osteoclast associated, immunoglobulin-like receptor	1 out of 4	47.1085	47.1085	0.0016	fold change	1.2
SLC6A3	6531	solute carrier family 6 (neurotransmitter transporter, dopamine), member 3	1 out of 4	47.1085	47.1085	0.0262	fold change	1.2
PPP6C	5537	protein phosphatase 6, catalytic subunit	1 out of 4	47.1085	47.1085	0.0393	fold change	1.2
LOC440434	440434	aminopeptidase puromycin sensitive pseudogene	1 out of 4	47.1085	47.1085	0.0138	fold change	1.2
C22orf23	84645	chromosome 22 open reading frame 23	1 out of 4	47.1085	47.1085	0.0318	fold change	1.2
PAWR	5074	PRKC, apoptosis, WT1, regulator	1 out of 4	47.1085	47.1085	0.0232	fold change	1.2
COL11A1	1301	collagen, type XI, alpha 1	1 out of 4	47.1085	47.1085	0.0384	fold change	1.2
RAN	5901	RAN, member RAS oncogene family	1 out of 4	47.1085	47.1085	0.0377	fold change	1.2
TISP43	150527	uncharacterized LOC150527	1 out of 4	47.1085	47.1085	0.0235	fold change	1.2
CHMP2A	27243	charged multivesicular body protein 2A	1 out of 4	47.0367					47.0367	0.0106	fold change	1.32
CDH2	1000	cadherin 2, type 1, N-cadherin (neuronal)	1 out of 4	47.0367					47.0367	0.0354	fold change	1.32
NAPG	8774	N-ethylmaleimide-sensitive factor attachment protein, gamma	1 out of 4	47.0367					47.0367	0.0337	fold change	1.32
SDF2	6388	stromal cell-derived factor 2	1 out of 4	47.0367					47.0367	0.0298	fold change	1.32
ENO1	2023	enolase 1, (alpha)	1 out of 4	47.0367					47.0367	0.0073	fold change	1.32
DKC1	1736	dyskeratosis congenita 1, dyskerin	1 out of 4	47.0367					47.0367	0.0201	fold change	1.32
HSBP1	3281	heat shock factor binding protein 1	1 out of 4	47.0367					47.0367	0.0088	fold change	1.32
TMED9	54732	transmembrane emp24 protein transport domain containing 9	1 out of 4	47.0367					47.0367	0.042	fold change	1.32
STX4	6810	syntaxin 4	1 out of 4	47.0367					47.0367	0.011	fold change	1.32
MTMR14	64419	myotubularin related protein 14	1 out of 4	47.0367					47.0367	0.0178	fold change	1.32
FXC1	26515	fracture callus 1 homolog (rat)	1 out of 4	46.9883	57.0894	0.0084	fold change	1.24					10.101	0.0308	fold change	-1.36
LPAR1	1902	lysophosphatidic acid receptor 1	1 out of 4	46.9043									46.9043	0.025	fold change	2.66
PTRF	284119	polymerase I and transcript release factor	1 out of 4	46.9043									46.9043	0.0014	fold change	2.66
BLNK	29760	B-cell linker	1 out of 4	46.9043									46.9043	0.0051	fold change	2.66
EPS8	2059	epidermal growth factor receptor pathway substrate 8	1 out of 4	46.9043									46.9043	0.0031	fold change	2.66
ALOX5	240	arachidonate 5-lipoxygenase	1 out of 4	46.9043									46.9043	0.0481	fold change	2.66
SOCS6	9306	suppressor of cytokine signaling 6	1 out of 4	46.8604													46.8604	0.0053	fold change	1.74
PRKCI	5584	protein kinase C, iota	1 out of 4	46.7877	68.7947	0.0441	fold change	1.28					22.007	0.0012	fold change	-1.85
PSMB5	5693	proteasome (prosome, macropain) subunit, beta type, 5	1 out of 4	46.486	86.9595	0.0091	fold change	1.38					9.57121	0.0255	fold change	-1.33	30.9023	0.0467	fold change	-1.38
212671_s_at	NA		1 out of 4	46.4684									46.4684	0.0464	fold change	2.65
IKBKB	3551	inhibitor of kappa light polypeptide gene enhancer in B-cells, kinase beta	1 out of 4	46.4684									46.4684	0.0016	fold change	2.65
222357_at	NA		1 out of 4	46.4684									46.4684	0.0075	fold change	2.65
MYO10	4651	myosin X	1 out of 4	46.4684									46.4684	0.0143	fold change	2.65
PI4K2A	55361	phosphatidylinositol 4-kinase type 2 alpha	1 out of 4	46.401					93.8086	0.0284	fold change	2.07	13.3941	0.0021	fold change	-1.53	34.0136	0.0404	fold change	-1.46
SPATA6	54558	spermatogenesis associated 6	1 out of 4	46.3822													46.3822	0.0059	fold change	1.73
FLI1	2313	Friend leukemia virus integration 1	1 out of 4	46.1681									46.1681	0.0055	fold change	2.64
KLRC3	3823	killer cell lectin-like receptor subfamily C, member 3	1 out of 4	46.0405													46.0405	0.0247	fold change	1.72
TMEM123	114908	transmembrane protein 123	1 out of 4	45.9559									45.9559	0.0033	fold change	2.63
WAPAL	23063	wings apart-like homolog (Drosophila)	1 out of 4	45.7038													45.7038	0.006	fold change	1.71
CCNE2	9134	cyclin E2	1 out of 4	45.7038													45.7038	0.0327	fold change	1.71
ZFAND3	60685	zinc finger, AN1-type domain 3	1 out of 4	45.7038													45.7038	5.4e-05	fold change	1.71
LINC00667	339290	long intergenic non-protein coding RNA 667	1 out of 4	45.7038													45.7038	0.0338	fold change	1.71
LRRC8D	55144	leucine rich repeat containing 8 family, member D	1 out of 4	45.7038													45.7038	0.0021	fold change	1.71
206512_at	NA		1 out of 4	45.7038													45.7038	0.0358	fold change	1.71
ADA	100	adenosine deaminase	1 out of 4	45.7038													45.7038	0.0193	fold change	1.71
GCFC1	94104	GC-rich sequence DNA-binding factor 1	1 out of 4	45.7038													45.7038	0.0324	fold change	1.71
LIFR	3977	leukemia inhibitory factor receptor alpha	1 out of 4	45.7038													45.7038	0.0176	fold change	1.71
KIAA0754	643314	KIAA0754	1 out of 4	45.7038													45.7038	0.0002	fold change	1.71
L3MBTL1	26013	l(3)mbt-like 1 (Drosophila)	1 out of 4	45.7038													45.7038	0.0122	fold change	1.71
ZNF473	25888	zinc finger protein 473	1 out of 4	45.6204					45.6204	0.0346	fold change	1.31
FOXO1	2308	forkhead box O1	1 out of 4	45.6204									45.6204	0.0019	fold change	2.62
SART1	9092	squamous cell carcinoma antigen recognized by T cells	1 out of 4	45.6204					45.6204	0.0078	fold change	1.31
ANKRD11	29123	ankyrin repeat domain 11	1 out of 4	45.6204					45.6204	0.0374	fold change	1.31
HNF4A	3172	hepatocyte nuclear factor 4, alpha	1 out of 4	45.6204					45.6204	0.0397	fold change	1.31
C22orf28	51493	chromosome 22 open reading frame 28	1 out of 4	45.6204					45.6204	0.0306	fold change	1.31
RRP8	23378	ribosomal RNA processing 8, methyltransferase, homolog (yeast)	1 out of 4	45.6204					45.6204	0.0089	fold change	1.31
KEAP1	9817	kelch-like ECH-associated protein 1	1 out of 4	45.6204					45.6204	0.0347	fold change	1.31
FBXW11	23291	F-box and WD repeat domain containing 11	1 out of 4	45.6204					45.6204	0.0126	fold change	1.31
EXOSC7	23016	exosome component 7	1 out of 4	45.3232	81.1399	0.0011	fold change	1.33									35.8166	0.0136	fold change	-1.5
COBLL1	22837	COBL-like 1	1 out of 4	45.2899									45.2899	0.0117	fold change	2.61
NOTCH3	4854	notch 3	1 out of 4	45.2899									45.2899	0.0015	fold change	2.61
PTPN13	5783	protein tyrosine phosphatase, non-receptor type 13 (APO-1/CD95 (Fas)-associated phosphatase)	1 out of 4	44.8833									44.8833	0.0051	fold change	2.6
AU147851	NA		1 out of 4	44.8833									44.8833	0.003	fold change	2.6
SLC6A9	6536	solute carrier family 6 (neurotransmitter transporter, glycine), member 9	1 out of 4	44.6429													44.6429	0.0026	fold change	1.7
TGFBR2	7048	transforming growth factor, beta receptor II (70/80kDa)	1 out of 4	44.6429									44.6429	0.0238	fold change	2.59
LPAR6	10161	lysophosphatidic acid receptor 6	1 out of 4	44.6429									44.6429	0.0112	fold change	2.59
EVI2A	2123	ecotropic viral integration site 2A	1 out of 4	44.6429									44.6429	0.0064	fold change	2.59
C1orf106	55765	chromosome 1 open reading frame 106	1 out of 4	44.6429													44.6429	0.0074	fold change	1.7
PEX5	5830	peroxisomal biogenesis factor 5	1 out of 4	44.6429													44.6429	0.0269	fold change	1.7
RIN2	54453	Ras and Rab interactor 2	1 out of 4	44.6429									44.6429	0.0015	fold change	2.59
210276_s_at	NA		1 out of 4	44.6429									44.6429	0.0004	fold change	2.59
LRRC1	55227	leucine rich repeat containing 1	1 out of 4	44.6429									44.6429	0.0043	fold change	2.59
HLA-DMA	3108	major histocompatibility complex, class II, DM alpha	1 out of 4	44.2478									44.2478	0.0217	fold change	2.58
HLA-DMB	3109	major histocompatibility complex, class II, DM beta	1 out of 4	44.2478									44.2478	0.0037	fold change	2.58
BNIP3L	665	BCL2/adenovirus E1B 19kDa interacting protein 3-like	1 out of 4	44.1696					44.1696	0.0036	fold change	1.3
CCND3	896	cyclin D3	1 out of 4	44.1696					44.1696	4.6e-05	fold change	1.3
SLC24A2	25769	solute carrier family 24 (sodium/potassium/calcium exchanger), member 2	1 out of 4	44.1696					44.1696	0.0237	fold change	1.3
LCT	3938	lactase	1 out of 4	44.1696					44.1696	0.0135	fold change	1.3
SCUBE2	57758	signal peptide, CUB domain, EGF-like 2	1 out of 4	44.0529													44.0529	0.0013	fold change	1.69
HERC5	51191	HECT and RLD domain containing E3 ubiquitin protein ligase 5	1 out of 4	43.9754									43.9754	0.022	fold change	2.57
213593_s_at	NA		1 out of 4	43.7828													43.7828	0.003	fold change	1.68
APH1A	51107	anterior pharynx defective 1 homolog A (C. elegans)	1 out of 4	43.7828													43.7828	0.0045	fold change	1.68
ATP5G1	516	ATP synthase, H+ transporting, mitochondrial Fo complex, subunit C1 (subunit 9)	1 out of 4	43.6953	57.0894	0.0393	fold change	1.24					13.3941	0.0349	fold change	-1.53
IFIH1	64135	interferon induced with helicase C domain 1	1 out of 4	43.4783									43.4783	0.0301	fold change	2.55
KCTD5	54442	potassium channel tetramerisation domain containing 5	1 out of 4	43.3276													43.3276	0.0071	fold change	1.67
KIAA1598	57698	KIAA1598	1 out of 4	43.3276													43.3276	0.0436	fold change	1.67
215193_x_at	NA		1 out of 4	43.29									43.29	0.0247	fold change	2.54
VAMP8	8673	vesicle-associated membrane protein 8 (endobrevin)	1 out of 4	43.29									43.29	0.0364	fold change	2.54
TMED5	50999	transmembrane emp24 protein transport domain containing 5	1 out of 4	43.1034					43.1034	0.044	fold change	1.29
AGGF1	55109	angiogenic factor with G patch and FHA domains 1	1 out of 4	43.1034					43.1034	0.0259	fold change	1.29
ATN1	1822	atrophin 1	1 out of 4	43.1034					43.1034	0.0039	fold change	1.29
MRPL33	9553	mitochondrial ribosomal protein L33	1 out of 4	43.1034					43.1034	0.0346	fold change	1.29
AL442084	NA		1 out of 4	43.1034					43.1034	0.0178	fold change	1.29
TMEM100	55273	transmembrane protein 100	1 out of 4	43.1034					43.1034	0.0424	fold change	1.29
NOP56	10528	NOP56 ribonucleoprotein homolog (yeast)	1 out of 4	43.1034					43.1034	0.0271	fold change	1.29
ADD1	118	adducin 1 (alpha)	1 out of 4	43.1034					43.1034	0.0463	fold change	1.29
NDUFA8	4702	NADH dehydrogenase (ubiquinone) 1 alpha subcomplex, 8, 19kDa	1 out of 4	43.0286	57.0894	0.0446	fold change	1.24					14.0607	0.0132	fold change	-1.56
GPR125	166647	G protein-coupled receptor 125	1 out of 4	42.9923									42.9923	0.0121	fold change	2.53
PLXNB3	5365	plexin B3	1 out of 4	42.9923									42.9923	0.0004	fold change	2.53
222310_at	NA		1 out of 4	42.8816													42.8816	0.0045	fold change	1.66
TLE4	7091	transducin-like enhancer of split 4 (E(sp1) homolog, Drosophila)	1 out of 4	42.8816													42.8816	0.0272	fold change	1.66
CPPED1	55313	calcineurin-like phosphoesterase domain containing 1	1 out of 4	42.8816													42.8816	0.0022	fold change	1.66
AKAP17A	8227	A kinase (PRKA) anchor protein 17A	1 out of 4	42.8816													42.8816	0.0151	fold change	1.66
ANK3	288	ankyrin 3, node of Ranvier (ankyrin G)	1 out of 4	42.8816													42.8816	0.0045	fold change	1.66
ANP32E	81611	acidic (leucine-rich) nuclear phosphoprotein 32 family, member E	1 out of 4	42.8816													42.8816	0.0478	fold change	1.66
EFHD1	80303	EF-hand domain family, member D1	1 out of 4	42.517									42.517	0.0012	fold change	2.52
FAM111A	63901	family with sequence similarity 111, member A	1 out of 4	42.517									42.517	0.0026	fold change	2.52
CDH1	999	cadherin 1, type 1, E-cadherin (epithelial)	1 out of 4	42.517									42.517	0.0187	fold change	2.52
FGL2	10875	fibrinogen-like 2	1 out of 4	42.517									42.517	0.0304	fold change	2.52
ZNF3	7551	zinc finger protein 3	1 out of 4	42.337													42.337	0.0006	fold change	1.65
PROX1	5629	prospero homeobox 1	1 out of 4	42.337													42.337	0.0231	fold change	1.65
PLCE1	51196	phospholipase C, epsilon 1	1 out of 4	42.2654									42.2654	0.0057	fold change	2.51
TSPAN6	7105	tetraspanin 6	1 out of 4	42.0168									42.0168	0.0034	fold change	2.5
LCAT	3931	lecithin-cholesterol acyltransferase	1 out of 4	42.0168									42.0168	0.0008	fold change	2.5
LEPREL1	55214	leprecan-like 1	1 out of 4	41.9815													41.9815	0.0297	fold change	1.64
AL109671	NA		1 out of 4	41.9815													41.9815	0.0428	fold change	1.64
PLEKHO2	80301	pleckstrin homology domain containing, family O member 2	1 out of 4	41.9815													41.9815	0.0024	fold change	1.64
PTGER3	5733	prostaglandin E receptor 3 (subtype EP3)	1 out of 4	41.7566	57.0894	0.0323	fold change	1.24					15.3327	0.0449	fold change	-1.61
LARP4B	23185	La ribonucleoprotein domain family, member 4B	1 out of 4	41.7362					41.7362	0.01	fold change	1.28
CYP11A1	1583	cytochrome P450, family 11, subfamily A, polypeptide 1	1 out of 4	41.7362					41.7362	0.027	fold change	1.28
PRPF8	10594	PRP8 pre-mRNA processing factor 8 homolog (S. cerevisiae)	1 out of 4	41.7362					41.7362	0.0353	fold change	1.28
TCIRG1	10312	T-cell, immune regulator 1, ATPase, H+ transporting, lysosomal V0 subunit A3	1 out of 4	41.7362					41.7362	0.022	fold change	1.28
DERL2	51009	derlin 2	1 out of 4	41.7362					41.7362	0.0255	fold change	1.28
PBX1	5087	pre-B-cell leukemia homeobox 1	1 out of 4	41.7362					41.7362	0.0149	fold change	1.28
SUMO2	6613	SMT3 suppressor of mif two 3 homolog 2 (S. cerevisiae)	1 out of 4	41.7362					41.7362	0.03	fold change	1.28
RGS5	8490	regulator of G-protein signaling 5	1 out of 4	41.6667									41.6667	0.0218	fold change	2.49
LUC7L3	51747	LUC7-like 3 (S. cerevisiae)	1 out of 4	41.6667									41.6667	0.0057	fold change	2.49
EGFR	1956	epidermal growth factor receptor	1 out of 4	41.6667									41.6667	0.0039	fold change	2.49
HMG20B	10362	high mobility group 20B	1 out of 4	41.6667									41.6667	0.0005	fold change	2.49
COL1A1	1277	collagen, type I, alpha 1	1 out of 4	41.3907									41.3907	0.0394	fold change	2.48
209312_x_at	NA		1 out of 4	41.3907									41.3907	0.0244	fold change	2.48
LMOD1	25802	leiomodin 1 (smooth muscle)	1 out of 4	41.3907									41.3907	0.0162	fold change	2.48
GFPT2	9945	glutamine-fructose-6-phosphate transaminase 2	1 out of 4	41.2882													41.2882	0.0029	fold change	1.63
LGALS3	3958	lectin, galactoside-binding, soluble, 3	1 out of 4	41.2882													41.2882	0.0158	fold change	1.63
AK022170	NA		1 out of 4	41.2882													41.2882	0.0354	fold change	1.63
C16orf88	400506	chromosome 16 open reading frame 88	1 out of 4	41.2882													41.2882	0.0235	fold change	1.63
MCM7	4176	minichromosome maintenance complex component 7	1 out of 4	41.1523									41.1523	0.0009	fold change	2.47
PLN	5350	phospholamban	1 out of 4	40.9165									40.9165	0.0444	fold change	2.46
CCND1	595	cyclin D1	1 out of 4	40.9165									40.9165	0.0083	fold change	2.46
KLF2	10365	Kruppel-like factor 2 (lung)	1 out of 4	40.9165									40.9165	0.006	fold change	2.46
SELL	6402	selectin L	1 out of 4	40.9165									40.9165	0.0078	fold change	2.46
KCNJ3	3760	potassium inwardly-rectifying channel, subfamily J, member 3	1 out of 4	40.9078					67.9348	0.0472	fold change	1.5	27.027	0.0058	fold change	-2.01
NDST1	3340	N-deacetylase/N-sulfotransferase (heparan glucosaminyl) 1	1 out of 4	40.8497													40.8497	0.0002	fold change	1.62
FAM108B1	51104	family with sequence similarity 108, member B1	1 out of 4	40.8497													40.8497	0.0115	fold change	1.62
EFNA5	1946	ephrin-A5	1 out of 4	40.5063					50.6073	0.0005	fold change	1.35	10.101	0.0147	fold change	-1.36
POLR1E	64425	polymerase (RNA) I polypeptide E, 53kDa	1 out of 4	40.4858					40.4858	0.0008	fold change	1.27
213635_s_at	NA		1 out of 4	40.4858					40.4858	0.001	fold change	1.27
CGGBP1	8545	CGG triplet repeat binding protein 1	1 out of 4	40.4858					40.4858	0.0304	fold change	1.27
SDR39U1	56948	short chain dehydrogenase/reductase family 39U, member 1	1 out of 4	40.4858					40.4858	0.0459	fold change	1.27
ATP5I	521	ATP synthase, H+ transporting, mitochondrial Fo complex, subunit E	1 out of 4	40.4858					40.4858	0.0474	fold change	1.27
PPP6R1	22870	protein phosphatase 6, regulatory subunit 1	1 out of 4	40.4858					40.4858	0.0321	fold change	1.27
THBS4	7060	thrombospondin 4	1 out of 4	40.4858					40.4858	0.0107	fold change	1.27
217307_at	NA		1 out of 4	40.4858					40.4858	0.0195	fold change	1.27
Z39557	NA		1 out of 4	40.4858													40.4858	0.0131	fold change	1.61
216109_at	NA		1 out of 4	40.4858													40.4858	0.0062	fold change	1.61
C10orf2	56652	chromosome 10 open reading frame 2	1 out of 4	40.4858					40.4858	0.0376	fold change	1.27
HDLBP	3069	high density lipoprotein binding protein	1 out of 4	40.4858					40.4858	0.0029	fold change	1.27
GMEB2	26205	glucocorticoid modulatory element binding protein 2	1 out of 4	40.4858					40.4858	0.0288	fold change	1.27
CSF1R	1436	colony stimulating factor 1 receptor	1 out of 4	40.4531									40.4531	0.0032	fold change	2.45
CD74	972	CD74 molecule, major histocompatibility complex, class II invariant chain	1 out of 4	40.4531									40.4531	0.0034	fold change	2.45
DCTN3	11258	dynactin 3 (p22)	1 out of 4	40.1257	54.6902	0.0114	fold change	1.23					14.5645	0.0176	fold change	-1.58
LGALS3BP	3959	lectin, galactoside-binding, soluble, 3 binding protein	1 out of 4	40.0641									40.0641	0.0073	fold change	2.44
FYCO1	79443	FYVE and coiled-coil domain containing 1	1 out of 4	40.0641									40.0641	0.0003	fold change	2.44
SLC27A3	11000	solute carrier family 27 (fatty acid transporter), member 3	1 out of 4	39.6511													39.6511	0.0118	fold change	1.59
BNIP2	663	BCL2/adenovirus E1B 19kDa interacting protein 2	1 out of 4	39.6511													39.6511	0.0087	fold change	1.59
GATAD2A	54815	GATA zinc finger domain containing 2A	1 out of 4	39.6511													39.6511	0.0028	fold change	1.59
GALC	2581	galactosylceramidase	1 out of 4	39.6511													39.6511	0.0038	fold change	1.59
GEMIN8	54960	gem (nuclear organelle) associated protein 8	1 out of 4	39.6511													39.6511	0.0136	fold change	1.59
DVL3	1857	dishevelled, dsh homolog 3 (Drosophila)	1 out of 4	39.6511													39.6511	0.0447	fold change	1.59
210170_at	NA		1 out of 4	39.6511													39.6511	0.0409	fold change	1.59
209994_s_at	NA		1 out of 4	39.4945									39.4945	0.0105	fold change	2.42
ITGB1	3688	integrin, beta 1 (fibronectin receptor, beta polypeptide, antigen CD29 includes MDF2, MSK12)	1 out of 4	39.4945									39.4945	0.0042	fold change	2.42
RASGRP3	25780	RAS guanyl releasing protein 3 (calcium and DAG-regulated)	1 out of 4	39.4945									39.4945	0.0008	fold change	2.42
LOC79015	79015	uncharacterized LOC79015	1 out of 4	39.4011					39.4011	0.0086	fold change	1.26
209978_s_at	NA		1 out of 4	39.4011					39.4011	0.0004	fold change	1.26
USE1	55850	unconventional SNARE in the ER 1 homolog (S. cerevisiae)	1 out of 4	39.4011					39.4011	0.0282	fold change	1.26
PSAP	5660	prosaposin	1 out of 4	39.4011					39.4011	0.023	fold change	1.26
USP4	7375	ubiquitin specific peptidase 4 (proto-oncogene)	1 out of 4	39.4011					39.4011	0.0354	fold change	1.26
UBAP1	51271	ubiquitin associated protein 1	1 out of 4	39.4011					39.4011	0.0158	fold change	1.26
TDRD7	23424	tudor domain containing 7	1 out of 4	39.4011					39.4011	0.0156	fold change	1.26
TMEM43	79188	transmembrane protein 43	1 out of 4	39.4011					39.4011	0.009	fold change	1.26
CECR5	27440	cat eye syndrome chromosome region, candidate 5	1 out of 4	39.4011					39.4011	0.0309	fold change	1.26
KCTD12	115207	potassium channel tetramerisation domain containing 12	1 out of 4	39.2157									39.2157	0.0143	fold change	2.41
WIPF1	7456	WAS/WASL interacting protein family, member 1	1 out of 4	39.2157									39.2157	0.0001	fold change	2.41
TENC1	23371	tensin like C1 domain containing phosphatase (tensin 2)	1 out of 4	39.2157									39.2157	0.0019	fold change	2.41
HAUS6	54801	HAUS augmin-like complex, subunit 6	1 out of 4	39.0016													39.0016	0.0386	fold change	1.58
NUP98	4928	nucleoporin 98kDa	1 out of 4	39.0016													39.0016	0.0282	fold change	1.58
UBXN7	26043	UBX domain protein 7	1 out of 4	39.0016													39.0016	0.0046	fold change	1.58
CTCF	10664	CCCTC-binding factor (zinc finger protein)	1 out of 4	39.0016													39.0016	0.0306	fold change	1.58
WIPI2	26100	WD repeat domain, phosphoinositide interacting 2	1 out of 4	38.9274					48.1696	0.0285	fold change	1.33	9.24214	0.0185	fold change	-1.31
SLC7A8	23428	solute carrier family 7 (amino acid transporter light chain, L system), member 8	1 out of 4	38.9273	54.6902	0.0252	fold change	1.23					15.7629	0.0046	fold change	-1.63
IL13RA1	3597	interleukin 13 receptor, alpha 1	1 out of 4	38.85									38.85	0.0085	fold change	2.4
GM2A	2760	GM2 ganglioside activator	1 out of 4	38.6399													38.6399	0.014	fold change	1.57
RHOB	388	ras homolog family member B	1 out of 4	38.6399													38.6399	0.0033	fold change	1.57
SRSF6	6431	serine/arginine-rich splicing factor 6	1 out of 4	38.6399													38.6399	0.0184	fold change	1.57
RAD52	5893	RAD52 homolog (S. cerevisiae)	1 out of 4	38.6399													38.6399	0.0146	fold change	1.57
CD37	951	CD37 molecule	1 out of 4	38.61									38.61	0.0109	fold change	2.39
HEPH	9843	hephaestin	1 out of 4	38.61									38.61	0.0098	fold change	2.39
DAAM2	23500	dishevelled associated activator of morphogenesis 2	1 out of 4	38.4911									38.4911	0.0166	fold change	2.38
TLR2	7097	toll-like receptor 2	1 out of 4	38.4911									38.4911	0.0397	fold change	2.38
EMX2	2018	empty spiracles homeobox 2	1 out of 4	38.4911									38.4911	0.0189	fold change	2.38
BAZ1B	9031	bromodomain adjacent to zinc finger domain, 1B	1 out of 4	38.2555													38.2555	0.0148	fold change	1.56
GALNS	2588	galactosamine (N-acetyl)-6-sulfate sulfatase	1 out of 4	38.2555													38.2555	0.0157	fold change	1.56
KPNB1	3837	karyopherin (importin) beta 1	1 out of 4	38.1971					38.1971	0.0097	fold change	1.25
TADA2A	6871	transcriptional adaptor 2A	1 out of 4	38.1971					38.1971	0.0302	fold change	1.25
CLTC-IT1	100506863	CLTC intronic transcript 1 (non-protein coding)	1 out of 4	38.1971					38.1971	0.0186	fold change	1.25
CCDC101	112869	coiled-coil domain containing 101	1 out of 4	38.1971					38.1971	0.0219	fold change	1.25
CTLA4	1493	cytotoxic T-lymphocyte-associated protein 4	1 out of 4	38.1971					38.1971	0.0188	fold change	1.25
VGLL4	9686	vestigial like 4 (Drosophila)	1 out of 4	38.1971					38.1971	0.0099	fold change	1.25
WDR45	11152	WD repeat domain 45	1 out of 4	38.1971					38.1971	0.0354	fold change	1.25
WDR83OS	51398	WD repeat domain 83 opposite strand	1 out of 4	38.1971					38.1971	0.017	fold change	1.25
SNRPD3	6634	small nuclear ribonucleoprotein D3 polypeptide 18kDa	1 out of 4	38.1971					38.1971	0.0315	fold change	1.25
SMARCC2	6601	SWI/SNF related, matrix associated, actin dependent regulator of chromatin, subfamily c, member 2	1 out of 4	38.1971					38.1971	0.0185	fold change	1.25
UFC1	51506	ubiquitin-fold modifier conjugating enzyme 1	1 out of 4	38.1971					38.1971	0.0369	fold change	1.25
202938_x_at	NA		1 out of 4	38.1971					38.1971	0.0378	fold change	1.25
E2F6	1876	E2F transcription factor 6	1 out of 4	38.1971					38.1971	0.0196	fold change	1.25
UBE3B	89910	ubiquitin protein ligase E3B	1 out of 4	38.1971					38.1971	0.0052	fold change	1.25
GNB5	10681	guanine nucleotide binding protein (G protein), beta 5	1 out of 4	38.0827	91.2742	0.0302	fold change	1.42					53.1915	0.0066	fold change	-2.89
TLX2	3196	T-cell leukemia homeobox 2	1 out of 4	37.9461	73.1326	0.0429	fold change	1.3	35.1865	0.0197	fold change	-1.22
RING1	6015	ring finger protein 1	1 out of 4	37.9075													37.9075	0.001	fold change	1.55
GLT25D1	79709	glycosyltransferase 25 domain containing 1	1 out of 4	37.9075													37.9075	0.0379	fold change	1.55
ERF	2077	Ets2 repressor factor	1 out of 4	37.9075													37.9075	0.0034	fold change	1.55
NCL	4691	nucleolin	1 out of 4	37.9075													37.9075	0.0029	fold change	1.55
ST5	6764	suppression of tumorigenicity 5	1 out of 4	37.9075													37.9075	0.0226	fold change	1.55
SMEK1	55671	SMEK homolog 1, suppressor of mek1 (Dictyostelium)	1 out of 4	37.9075													37.9075	0.0026	fold change	1.55
ANKRD36	375248	ankyrin repeat domain 36	1 out of 4	37.8788									37.8788	0.0038	fold change	2.36
SMG7	9887	smg-7 homolog, nonsense mediated mRNA decay factor (C. elegans)	1 out of 4	37.8457					50.6073	0.0058	fold change	1.35	12.7616	0.007	fold change	-1.5
IGF1	3479	insulin-like growth factor 1 (somatomedin C)	1 out of 4	37.7609	49.5589	0.0352	fold change	1.21					11.798	0.0225	fold change	-1.45
SPP1	6696	secreted phosphoprotein 1	1 out of 4	37.5375									37.5375	0.046	fold change	2.35
SORT1	6272	sortilin 1	1 out of 4	37.4813													37.4813	0.0283	fold change	1.54
SAP30BP	29115	SAP30 binding protein	1 out of 4	37.3134													37.3134	0.0097	fold change	1.53
GPR75	10936	G protein-coupled receptor 75	1 out of 4	37.3134													37.3134	0.0135	fold change	1.53
CASK	8573	calcium/calmodulin-dependent serine protein kinase (MAGUK family)	1 out of 4	37.3134													37.3134	0.0476	fold change	1.53
SOS1	6654	son of sevenless homolog 1 (Drosophila)	1 out of 4	37.3134													37.3134	0.0293	fold change	1.53
AURKC	6795	aurora kinase C	1 out of 4	37.3134													37.3134	0.0282	fold change	1.53
KANK1	23189	KN motif and ankyrin repeat domains 1	1 out of 4	37.2578									37.2578	0.0013	fold change	2.34
213931_at	NA		1 out of 4	37.2578									37.2578	0.0423	fold change	2.34
TCF12	6938	transcription factor 12	1 out of 4	37.2578									37.2578	0.0013	fold change	2.34
GGA3	23163	golgi-associated, gamma adaptin ear containing, ARF binding protein 3	1 out of 4	37.092					37.092	0.0003	fold change	1.24
ADAR	103	adenosine deaminase, RNA-specific	1 out of 4	37.092					37.092	0.0057	fold change	1.24
215584_at	NA		1 out of 4	37.092					37.092	0.039	fold change	1.24
ADAM8	101	ADAM metallopeptidase domain 8	1 out of 4	37.092					37.092	0.0011	fold change	1.24
MED31	51003	mediator complex subunit 31	1 out of 4	37.092					37.092	0.0053	fold change	1.24
AK026856	NA		1 out of 4	37.092					37.092	0.0047	fold change	1.24
ZNF79	7633	zinc finger protein 79	1 out of 4	37.092					37.092	0.0376	fold change	1.24
201205_at	NA		1 out of 4	37.092					37.092	0.0193	fold change	1.24
NOSIP	51070	nitric oxide synthase interacting protein	1 out of 4	37.092					37.092	0.0194	fold change	1.24
ATP1A2	477	ATPase, Na+/K+ transporting, alpha 2 polypeptide	1 out of 4	36.9549									36.9549	0.0039	fold change	2.33
HEG1	57493	HEG homolog 1 (zebrafish)	1 out of 4	36.9549									36.9549	0.0003	fold change	2.33
EFS	10278	embryonal Fyn-associated substrate	1 out of 4	36.9549									36.9549	0.0049	fold change	2.33
AL049443	NA		1 out of 4	36.9549									36.9549	0.0242	fold change	2.33
WWC1	23286	WW and C2 domain containing 1	1 out of 4	36.6569													36.6569	0.0064	fold change	1.52
ZBTB3	79842	zinc finger and BTB domain containing 3	1 out of 4	36.6569													36.6569	0.0366	fold change	1.52
213575_at	NA		1 out of 4	36.6569													36.6569	0.0011	fold change	1.52
YTHDC1	91746	YTH domain containing 1	1 out of 4	36.6569													36.6569	0.0168	fold change	1.52
SOX12	6666	SRY (sex determining region Y)-box 12	1 out of 4	36.6569													36.6569	0.005	fold change	1.52
FGR	2268	Gardner-Rasheed feline sarcoma viral (v-fgr) oncogene homolog	1 out of 4	36.6569									36.6569	0.011	fold change	2.32
THOP1	7064	thimet oligopeptidase 1	1 out of 4	36.5465					50.6073	0.0262	fold change	1.35	14.0607	0.0002	fold change	-1.56
PLBD1	79887	phospholipase B domain containing 1	1 out of 4	36.3372									36.3372	0.0144	fold change	2.31
214833_at	NA		1 out of 4	36.3372									36.3372	0.001	fold change	2.31
SNAP23	8773	synaptosomal-associated protein, 23kDa	1 out of 4	36.3372									36.3372	0.0056	fold change	2.31
GMPR	2766	guanosine monophosphate reductase	1 out of 4	36.3372									36.3372	0.0103	fold change	2.31
CSRNP2	81566	cysteine-serine-rich nuclear protein 2	1 out of 4	36.2332	54.6902	0.0323	fold change	1.23					18.457	0.0126	fold change	-1.73
ANKRD40	91369	ankyrin repeat domain 40	1 out of 4	36.1795													36.1795	0.0382	fold change	1.51
SLC6A6	6533	solute carrier family 6 (neurotransmitter transporter, taurine), member 6	1 out of 4	36.1795													36.1795	0.0091	fold change	1.51
TMEFF1	8577	transmembrane protein with EGF-like and two follistatin-like domains 1	1 out of 4	36.1251					77.0416	0.0282	fold change	1.61	40.9165	0.0067	fold change	-2.46
CHST10	9486	carbohydrate sulfotransferase 10	1 out of 4	35.9971					35.9971	0.0269	fold change	1.23
CPE	1363	carboxypeptidase E	1 out of 4	35.9971					35.9971	0.0447	fold change	1.23
RNF216	54476	ring finger protein 216	1 out of 4	35.9971					35.9971	0.0113	fold change	1.23
ITGA5	3678	integrin, alpha 5 (fibronectin receptor, alpha polypeptide)	1 out of 4	35.9971					35.9971	0.0149	fold change	1.23
ZFHX3	463	zinc finger homeobox 3	1 out of 4	35.9454									35.9454	0.0043	fold change	2.3
APOLD1	81575	apolipoprotein L domain containing 1	1 out of 4	35.9454									35.9454	0.0466	fold change	2.3
NFKBIA	4792	nuclear factor of kappa light polypeptide gene enhancer in B-cells inhibitor, alpha	1 out of 4	35.9454									35.9454	0.0145	fold change	2.3
ENPP2	5168	ectonucleotide pyrophosphatase/phosphodiesterase 2	1 out of 4	35.9454									35.9454	0.0233	fold change	2.3
GPR56	9289	G protein-coupled receptor 56	1 out of 4	35.8166													35.8166	0.0087	fold change	1.5
MTF1	4520	metal-regulatory transcription factor 1	1 out of 4	35.8166													35.8166	0.0001	fold change	1.5
RBM7	10179	RNA binding motif protein 7	1 out of 4	35.8166													35.8166	0.0155	fold change	1.5
KTN1	3895	kinectin 1 (kinesin receptor)	1 out of 4	35.5366									35.5366	0.0013	fold change	2.29
TGFB1	7040	transforming growth factor, beta 1	1 out of 4	35.5366									35.5366	0.0128	fold change	2.29
SLC2A10	81031	solute carrier family 2 (facilitated glucose transporter), member 10	1 out of 4	35.5366									35.5366	0.0207	fold change	2.29
CREB3L2	64764	cAMP responsive element binding protein 3-like 2	1 out of 4	35.5366									35.5366	0.0047	fold change	2.29
ARHGEF7	8874	Rho guanine nucleotide exchange factor (GEF) 7	1 out of 4	35.3357													35.3357	0.0022	fold change	1.49
PRPF38B	55119	PRP38 pre-mRNA processing factor 38 (yeast) domain containing B	1 out of 4	35.3357													35.3357	0.0167	fold change	1.49
CCNL1	57018	cyclin L1	1 out of 4	35.3357													35.3357	0.0402	fold change	1.49
[truncated: 1,520 more rows]

## Sheet: Downregulated sporadic genes
Supplemental Table S1c: Downregulated genes identified in the meta-analysis of gene expression datasets from sporadic FTD compared to non-demented controls.
[truncated: 5,005 more rows]

[truncated: 1 more sheets: Upregulated sporadic genes]
