# Supplementary material for: Transcriptomic and Network Meta-Analysis of Frontotemporal Dementias
Source: Front Mol Neurosci. 2021 Oct 15;14:747798. doi: 10.3389/fnmol.2021.747798 (PMC8554122; doi:10.3389/fnmol.2021.747798)
Supplement: Supplementary Table 2 — Pathway analysis. [file Table_2.xlsx]

## Sheet: Genes
Table S2: List of genes dysregulated in familial and sporadic FTD in at least 3 out of 4 arrays.
The genes in red are shared between both analysis
	FAMILIAL FTD					SPORADIC FTD
GENE	GENE DESCRIPTION				GENE	GENE DESCRIPTION
ANXA6	annexin A6				PCDH1	protocadherin 1
ICA1	islet cell autoantigen 1, 69kDa				MAPK11	mitogen-activated protein kinase 11
YRDC	yrdC domain containing (E. coli)				ENTPD4	ectonucleoside triphosphate diphosphohydrolase 4
BCKDK	branched chain ketoacid dehydrogenase kinase				PDCD5	programmed cell death 5
ZMIZ2	zinc finger, MIZ-type containing 2				GSTT1	glutathione S-transferase theta 1
FBXL8	F-box and leucine-rich repeat protein 8				RASGRP1	RAS guanyl releasing protein 1 (calcium and DAG-regulated)
MTA1	metastasis associated 1				GP1BB	glycoprotein Ib (platelet), beta polypeptide
PDZD7	PDZ domain containing 7				CACNA1G	calcium channel, voltage-dependent, T type, alpha 1G subunit
CXorf56	chromosome X open reading frame 56				KCNC2	potassium voltage-gated channel, Shaw-related subfamily, member 2
AEBP1	AE binding protein 1				SYT12	synaptotagmin XII
VCAN	versican				SLC39A8	solute carrier family 39 (zinc transporter), member 8
SLC38A2	solute carrier family 38, member 2				FBXL8	F-box and leucine-rich repeat protein 8
SSPN	sarcospan				USP12	ubiquitin specific peptidase 12
TBL1X	transducin (beta)-like 1X-linked				POU3F1	POU class 3 homeobox 1
SYNC	syncoilin, intermediate filament protein				SOX4	SRY (sex determining region Y)-box 4
SASH1	SAM and SH3 domain containing 1				GSK3A	glycogen synthase kinase 3 alpha
GPC4	glypican 4				AL137325
CAPG	capping protein (actin filament), gelsolin-like				GPR162	G protein-coupled receptor 162
RHOQ	ras homolog family member Q				213536_s_at
PHLPP1	PH domain and leucine rich repeat protein phosphatase 1				CACNA1I	calcium channel, voltage-dependent, T type, alpha 1I subunit
CDK2AP1	cyclin-dependent kinase 2 associated protein 1				STC2	stanniocalcin 2
SPEN	spen homolog, transcriptional regulator (Drosophila)				ADARB1	adenosine deaminase, RNA-specific, B1
HIF3A	hypoxia inducible factor 3, alpha subunit				BEGAIN	brain-enriched guanylate kinase-associated homolog (rat)
TAL1	T-cell acute lymphocytic leukemia 1				214191_at
PARD3	par-3 partitioning defective 3 homolog (C. elegans)				WDR76	WD repeat domain 76
ARHGAP6	Rho GTPase activating protein 6				ZFYVE9	zinc finger, FYVE domain containing 9
PPP1CC	protein phosphatase 1, catalytic subunit, gamma isozyme				AV764378
NCAPD2	non-SMC condensin I complex, subunit D2				HOXA10	homeobox A10
SYNCRIP	synaptotagmin binding, cytoplasmic RNA interacting protein				RANBP1	RAN binding protein 1
HEY2	hairy/enhancer-of-split related with YRPW motif 2				215618_at
ITGA7	integrin, alpha 7				DYRK1B	dual-specificity tyrosine-(Y)-phosphorylation regulated kinase 1B
C16orf5	chromosome 16 open reading frame 5				PRRC2A	proline-rich coiled-coil 2A
SRSF7	serine/arginine-rich splicing factor 7				CRHR1	corticotropin releasing hormone receptor 1
KAT6A	K(lysine) acetyltransferase 6A				CNOT4	CCR4-NOT transcription complex, subunit 4
TRIM8	tripartite motif containing 8				PTBP3	polypyrimidine tract binding protein 3
IL6ST	interleukin 6 signal transducer (gp130, oncostatin M receptor)				STBD1	starch binding domain 1
MEGF9	multiple EGF-like-domains 9				RUNDC3B	RUN domain containing 3B
KDM5A	lysine (K)-specific demethylase 5A				HCN2	hyperpolarization activated cyclic nucleotide-gated potassium channel 2
AGFG2	ArfGAP with FG repeats 2				SRC	v-src sarcoma (Schmidt-Ruppin A-2) viral oncogene homolog (avian)
TLR4	toll-like receptor 4				POLRMT	polymerase (RNA) mitochondrial (DNA directed)
CREBBP	CREB binding protein				C14orf79	chromosome 14 open reading frame 79
KDM6A	lysine (K)-specific demethylase 6A				EMD	emerin
GLUL	glutamate-ammonia ligase				ANXA2P1	annexin A2 pseudogene 1
DDX23	DEAD (Asp-Glu-Ala-Asp) box polypeptide 23				HR	hairless homolog (mouse)
TP73-AS1	TP73 antisense RNA 1				BAHD1	bromo adjacent homology domain containing 1
SERBP1	SERPINE1 mRNA binding protein 1				IGHA1	immunoglobulin heavy constant alpha 1
HLA-F-AS1	HLA-F antisense RNA 1				EPHB4	EPH receptor B4
POLDIP3	polymerase (DNA-directed), delta interacting protein 3				SEMA6C	sema domain, transmembrane domain (TM), and cytoplasmic domain, (semaphorin) 6C
TEP1	telomerase-associated protein 1				214851_at
CDC14B	CDC14 cell division cycle 14 homolog B (S. cerevisiae)				PVRL1	poliovirus receptor-related 1 (herpesvirus entry mediator C)
					SLC50A1	solute carrier family 50 (sugar transporter), member 1
					TRIM29	tripartite motif containing 29
					PCNXL2	pecanex-like 2 (Drosophila)
					CHPF	chondroitin polymerizing factor
					NCOR2	nuclear receptor corepressor 2
					SH3BP1	SH3-domain binding protein 1
					KIAA1211L	KIAA1211-like
					PDE4A	phosphodiesterase 4A, cAMP-specific
					PVR	poliovirus receptor
					KCNA2	potassium voltage-gated channel, shaker-related subfamily, member 2
					WFDC8	WAP four-disulfide core domain 8
					CDC42BPA	CDC42 binding protein kinase alpha (DMPK-like)
					RPS6KA4	ribosomal protein S6 kinase, 90kDa, polypeptide 4
					TRIM31	tripartite motif containing 31
					MKL1	megakaryoblastic leukemia (translocation) 1
					DMWD	dystrophia myotonica, WD repeat containing
					ATXN2L	ataxin 2-like
					PQBP1	polyglutamine binding protein 1
					ENPP1	ectonucleotide pyrophosphatase/phosphodiesterase 1
					YIF1B	Yip1 interacting factor homolog B (S. cerevisiae)
					ADORA1	adenosine A1 receptor
					PBX2	pre-B-cell leukemia homeobox 2
					EHD2	EH-domain containing 2
					DKFZP434L187	uncharacterized LOC26082
					SMARCD1	SWI/SNF related, matrix associated, actin dependent regulator of chromatin, subfamily d, member 1
					TAOK2	TAO kinase 2
					VCAN	versican
					NTRK2	neurotrophic tyrosine kinase, receptor, type 2
					BCAN	brevican
					MAOB	monoamine oxidase B
					PLSCR4	phospholipid scramblase 4
					SSPN	sarcospan
					RAB7L1	RAB7, member RAS oncogene family-like 1
					KCNN3	potassium intermediate/small conductance calcium-activated channel, subfamily N, member 3
					GYG2	glycogenin 2
					GALC	galactosylceramidase
					BMPR1A	bone morphogenetic protein receptor, type IA
					TPM1	tropomyosin 1 (alpha)
					PICALM	phosphatidylinositol binding clathrin assembly protein
					ARFIP1	ADP-ribosylation factor interacting protein 1
					RFC1	replication factor C (activator 1) 1, 145kDa
					NBR1	neighbor of BRCA1 gene 1
					GIGYF2	GRB10 interacting GYF protein 2
					ANKFY1	ankyrin repeat and FYVE domain containing 1
					SERHL2	serine hydrolase-like 2

## Sheet: Venn Diagram
[Familial] and [Sporadic]:		[Familial]:		[Sporadic]:
FBXL8		ANXA6		PCDH1
VCAN		ICA1		MAPK11
SSPN		YRDC		ENTPD4
		BCKDK		PDCD5
		ZMIZ2		GSTT1
		MTA1		RASGRP1
		PDZD7		GP1BB
		CXorf56		CACNA1G
		AEBP1		KCNC2
		SLC38A2		SYT12
		TBL1X		SLC39A8
		SYNC		USP12
		SASH1		POU3F1
		GPC4		SOX4
		CAPG		GSK3A
		RHOQ		AL137325
		PHLPP1		GPR162
		CDK2AP1		213536_s_at
		SPEN		CACNA1I
		HIF3A		STC2
		TAL1		ADARB1
		PARD3		BEGAIN
		ARHGAP6		214191_at
		PPP1CC		WDR76
		NCAPD2		ZFYVE9
		SYNCRIP		AV764378
		HEY2		HOXA10
		ITGA7		RANBP1
		C16orf5		215618_at
		SRSF7		DYRK1B
		KAT6A		PRRC2A
		TRIM8		CRHR1
		IL6ST		CNOT4
		MEGF9		PTBP3
		KDM5A		STBD1
		AGFG2		RUNDC3B
		TLR4		HCN2
		CREBBP		SRC
		KDM6A		POLRMT
		GLUL		C14orf79
		DDX23		EMD
		TP73-AS1		ANXA2P1
		SERBP1		HR
		HLA-F-AS1		BAHD1
		POLDIP3		IGHA1
		TEP1		EPHB4
		CDC14B		SEMA6C
				214851_at
				PVRL1
				SLC50A1
				TRIM29
				PCNXL2
				CHPF
				NCOR2
				SH3BP1
				KIAA1211L
				PDE4A
				PVR
				KCNA2
				WFDC8
				CDC42BPA
				RPS6KA4
				TRIM31
				MKL1
				DMWD
				ATXN2L
				PQBP1
				ENPP1
				YIF1B
				ADORA1
				PBX2
				EHD2
				DKFZP434L187
				SMARCD1
				TAOK2
				NTRK2
				BCAN
				MAOB
				PLSCR4
				RAB7L1
				KCNN3
				GYG2
				GALC
				BMPR1A
				TPM1
				PICALM
				ARFIP1
				RFC1
				NBR1
				GIGYF2
				ANKFY1
				SERHL2
