# Supplementary material for: Transcriptomic and Network Meta-Analysis of Frontotemporal Dementias
Source: Front Mol Neurosci. 2021 Oct 15;14:747798. doi: 10.3389/fnmol.2021.747798 (PMC8554122; doi:10.3389/fnmol.2021.747798)
Supplement: Supplementary Table 3 — Transcription factors analysis. [file Table_3.xlsx]

## Sheet: Sheet1
Table S3: Transcription factor and gene interactions analysis
Green: familial TF shared between the 3 databases
Blue: Sporadic TF shared between the 3 databases
Red: TF shared between familial and sporadic FTD
Familial FTD										Sporadic FTD
	ENCODE			JASPAR			ChEA				ENCODE			JASPAR			ChEA
Label	Degree	Betweenness	Label	Degree	Betweenness	Label	Degree	Betweenness		Label	Degree	Betweenness	Label	Degree	Betweenness	Label	Degree	Betweenness
TFDP1	15	666.15	FOXC1	34	1647.74	SOX2	33	723.67		KLF8	25	1518.44	FOXC1	52	2546.18	EGR1	52	1446.25
SP1	14	710.44	GATA2	23	645.36	EGR1	30	622.51		GLIS2	25	972.12	TFAP2A	31	1004.82	SPI1	42	989.45
ZFX	14	617.08	E2F1	16	338.77	SPI1	29	612.45		MAZ	24	1101.12	GATA2	30	838.34	MYC	41	1007.02
MAZ	14	480.22	YY1	14	193.67	POU5F1	28	532.87		ZNF24	20	1221.22	E2F1	29	764.38	RUNX1	41	889.49
KLF9	13	566.25	PPARG	13	334.73	HNF4A	28	531.43		TFDP1	20	940.37	NFKB1	25	632.18	TP63	39	909.81
ZNF76	13	411.02	TP53	12	204.65	MYC	28	494.38		KLF9	20	719.05	USF2	23	429.64	SOX2	39	826.26
SMAD5	12	543.48	FOXL1	12	160.62	TP53	28	423.74		ZBTB7A	20	701.81	TP53	20	421.37	SUZ12	39	642.01
SIN3A	12	499.09	JUN	12	134.2	RUNX1	26	415.07		BCL11B	20	652.72	HINFP	19	239.81	AR	38	1178.19
ATF1	12	470.53	NFIC	11	227.53	NANOG	23	296.31		SP2	20	551.91	PPARG	17	348.78	HNF4A	32	577.67
CREB3L1	11	463.11	TFAP2A	11	150.17	TCF3	22	246.44		IRF1	19	787.05	STAT1	17	332.47	NANOG	32	543.5
IRF1	11	372.54	CREB1	11	117.37	CREM	21	245.61		KLF7	18	608.91	YY1	17	308.26	TP53	31	464.14
ZFP2	11	357.79	USF2	10	163.73	E2F1	20	240.16		CREB3L1	18	583.81	FOXL1	16	313.15	SETDB1	29	404.28
ZBTB11	11	354.12	RELA	10	123.01	AR	20	221.28		ZNF76	18	546.83	RELA	16	215.67	POU5F1	29	396.51
ZBTB7A	10	495.88	NFKB1	10	100.91	TRIM28	20	192.3		IRF4	17	527.55	MAX	13	187.14	MTF2	29	336.84
GTF2E2	10	363.27	SRF	9	108.25	FLI1	19	268.19		EGR1	17	527.55	SRF	13	168.01	STAT3	27	402.36
ETV4	10	350.95	STAT3	9	108.07	TP63	19	266.47		FOXM1	17	527.55	NFIC	13	159.61	GATA2	27	320.72
MXD4	10	342.78	MEF2A	9	107.52	STAT3	19	258.09		REST	17	499.29	JUN	13	158.24	REST	26	335.25
REST	10	339.23	HOXA5	9	97.85	KDM5B	19	218.65		HMGN3	17	494.22	NFYA	13	90.24	FLI1	25	354.59
DMAP1	10	329.31	SREBF1	9	91.66	KLF4	19	213.01		ZNF501	17	484.86	SP1	13	78.84	SMAD4	25	330.77
NR2F6	10	315.86	HNF4A	8	79.62	MITF	18	199		ZNF580	17	429.63	POU2F2	12	161.76	TRIM28	25	311.9
SAP30	10	300.68	PRRX2	8	63.94	SUZ12	17	176.28		SSRP1	17	415.34	SREBF1	12	100.38	EZH2	25	240.4
KDM5B	10	300.68	ELK4	8	48.27	GATA1	17	166.68		SIN3A	16	565.02	ELK4	11	149.03	RNF2	25	213.94
PHF8	10	300.68	POU2F2	7	41.55	ASH2L	17	163.96		ELF1	16	506.07	USF1	11	121.22	CREB1	24	353.24
ZFP37	10	296.17	SP1	7	33.18	PPARD	17	158.65		EZH2	16	491.7	HOXA5	10	106.21	E2F1	24	304.43
BCL11B	10	221.04	HINFP	7	31.55	PPARG	16	200.04		SP1	16	459.71	CREB1	10	71.17	FOXP1	24	291.87
ELF1	9	318.98	TFAP2C	6	48.2	SMAD4	16	148.57		POLR2A	16	446.36	E2F6	10	60.59	CREM	23	267.43
ZNF71	9	314.09	ESR1	6	46.75	FOXP1	15	141.48		BCL11A	16	401.76	TP63	9	122.99	MITF	22	349.66
HDGF	9	278.91	E2F6	6	38.35	SALL4	15	139.54		WT1	15	495.05	SREBF2	9	114.78	KLF4	22	251.97
TGIF2	9	265.62	NFYA	6	37.5	SOX9	15	123.08		MYNN	15	398.04	BRCA1	9	99.45	SRY	22	217.31
ARID4B	8	343.93	BRCA1	6	32.55	SRY	15	115.87		ZBTB11	14	603.38	ARID3A	9	67.13	TFAP2C	22	209.43
CHD1	8	259.67	ELK1	5	46.55	GATA2	14	140.22		CBFB	14	462.25	STAT3	9	50.6	SOX9	21	241.63
ZNF423	8	247.54	FOXF2	5	36.97	CREB1	14	121.48		ZNF324	14	448.64	IRF2	8	70.58	TAL1	21	210.06
KLF11	8	224.9	RUNX2	5	28.36	WT1	14	100.61		E2F5	14	424.69	CEBPB	8	47.76	PPARG	20	221.83
GATAD1	8	220.15	NR2F1	5	22.51	ZFX	14	96.17		SMARCA5	14	424.69	ESR1	7	115.4	GATA1	20	180.68
ZNF580	8	208.57	CEBPB	5	13.94	TFAP2C	13	129.36		ZNF644	14	366.54	ZNF354C	7	48.19	TCF3	20	176.8
ZNF175	8	207.5	KLF5	5	13.41	E2F4	13	101.76		KLF16	14	356.22	FOS	7	47.35	JARID2	20	155.17
ZEB1	8	206.47	PRDM1	4	34.28	KLF1	12	92.15		NRF1	14	286.63	PAX2	7	47.24	SIN3B	19	212.18
ZBTB26	8	202.09	NKX3-2	4	29.43	SETDB1	12	90.69		ZFP2	14	227.89	GATA3	6	64.77	TET1	19	160.38
ZNF101	8	200.48	TEAD1	4	22.29	SIN3B	12	85.19		ATF1	13	388.69	KLF5	6	46.94	E2F4	18	158.52
EGR1	8	194.16	GATA3	4	21.46	EP300	12	80.7		CCNT2	13	304.33	MEF2A	6	46.4	DMRT1	18	155.81
FOXM1	8	194.16	EN1	4	16.35	DMRT1	12	80.18		ZEB1	13	292.8	PRDM1	6	36.14	ZFX	17	183.05
IRF4	8	194.16	MAX	4	15.58	SMAD3	12	72.04		CHD1	13	277.37	EGR1	6	32.14	WT1	17	171.17
ELF3	8	193.95	SREBF2	4	13.88	SMARCA4	11	106.41		ZFX	13	273.48	HNF4A	6	21.89	EP300	17	103.75
RARA	8	183.01	FOXA1	3	17.53	FOXA2	11	72.66		DMAP1	13	260.09	RUNX2	6	18.55	ZNF281	16	139.83
SSRP1	8	179.48	USF1	3	13.2	RUNX2	11	69.24		NR2F1	13	254.64	TEAD1	5	88.64	KDM5B	16	137.75
KLF8	8	171.34	JUND	3	10.69	ESR1	11	69.07		ZNF2	13	237.92	PRRX2	5	34.13	RCOR3	16	108.32
SOX5	8	169.64	IRF2	3	6.53	MTF2	11	66.88		ZNF423	13	234.62	NRF1	5	21.28	MYCN	15	130.7
SP2	8	164.77	PDX1	3	3.88	TCF4	11	64.36		ZNF335	13	230.33	NR3C1	5	13.23	ASH2L	15	119.38
ZNF639	8	164.73	FOS	2	4.62	ZNF281	11	61.96		MXD4	13	191.86	TFAP2C	5	11.76	EOMES	15	116.86
GABPA	7	186.85	ZNF354C	2	3.49	YY1	11	50.8		MXD3	13	191.26	ELK1	4	37.97	SMARCA4	15	104.39
TAF7	7	183.8	STAT1	2	2.63	SOX17	10	74.86		RAD21	12	324.37	SPIB	4	34.58	SALL4	15	99.63
WRNIP1	7	181.63	TP63	2	2.54	OLIG2	10	67.05		CTCF	12	309.88	FOXF2	4	29.62	PPARD	15	90.75
ZNF335	7	171.91	FOXI1	2	2.41	TTF2	10	65.54		KLF11	12	268.19	FOXA1	4	25.51	YAP1	14	76.22
ZNF324	7	171.7	NR3C1	2	1.76	MYBL2	10	64.23		ZNF341	12	246.22	JUND	4	18.61	ERG	13	102.34
MYNN	7	168.77	EGR1	2	1.62	CUX1	10	61.94		ZNF610	12	241	EN1	4	10.69	CUX1	12	160.22
HMGN3	7	167.29	PAX2	2	1.58	NR3C1	9	47.73		ZHX2	12	232.63	ELF5	4	5.36	CCND1	12	87.32
CREM	7	156.29	KLF4	2	1.13	YAP1	9	40		HBP1	12	224.51	ESR2	3	26.55	TCF4	12	79.52
POLR2A	7	154.14	ELF5	2	1.13	TBX5	9	36.29		NR4A1	11	334.6	NKX3-2	3	5.78	YY1	12	78.87
FOXA3	7	151.31	PBX1	1	0	FOXP2	9	29.08		NCOR1	11	266.55	IRF1	2	17.62	ESR1	12	71.86
MXD3	7	143.98	FOXD1	1	0	TET1	8	49.59		ZKSCAN1	11	252.84	FEV	2	7.54	NR3C1	12	69.46
GMEB2	7	141.14	FOXO3	1	0	XRN2	8	49.46		PHF8	11	207.71	NR2F1	2	6.08	RUNX2	12	47.71
DRAP1	7	130.88	REL	1	0	REST	8	34.9		SAP30	11	207.71	SOX17	2	2.97	STAT4	11	74.61
WT1	7	124.12	SRY	1	0	PRDM14	8	33.28		KDM5B	11	207.71	PDX1	2	2.52	FOXO3	11	72.26
HBP1	7	85.15	SPIB	1	0	CCND1	8	32.72		ZBTB26	11	156.98	SOX5	2	1.74	GATA4	11	68.49
CREB1	6	184.86	ARID3A	1	0	MYCN	8	26.37		SP3	11	148.42	REST	1	0	XRN2	11	55.93
NCOR1	6	149.1	NOBOX	1	0	NR0B1	8	23.61		ZBTB33	11	136.55	RREB1	1	0	MECOM	11	54.79
ZNF121	6	142.6	NKX2-5	1	0	TFAP2A	7	36.86		ZNF394	11	133.69	PLAG1	1	0	ESRRB	11	51.33
MLX	6	137.06	NRF1	1	0	FOXP3	7	36.33		CDC5L	10	309.03	PAX6	1	0	RELA	10	63.8
KLF6	6	131.83	SOX5	1	0	HSF1	7	32.54		ZFP37	10	238	NHLH1	1	0	CTNNB1	10	60.56
CCNT2	6	120.93	SOX10	1	0	NFE2L2	7	29.53		SP7	10	179.84	INSM1	1	0	KLF1	10	56.2
KLF16	6	120.14	NFATC2	1	0	ERG	7	29.33		MLX	10	168.39	CTCF	1	0	FOXP2	10	52.48
LEF1	6	119.86	MYB	1	0	SCLY	7	24.02		HMG20B	10	159.08	PBX1	1	0	ELF1	10	47.91
TFE3	6	118.49				NR1I2	7	23.65		NR2F6	10	143.51	HLF	1	0	DNAJC2	10	45.18
PPARG	6	116.34				SMAD2	7	21.63		RFXANK	10	141.9	NFIL3	1	0	SMAD3	10	45.16
KLF7	6	114.03				FOXO3	7	21.01		GLIS1	10	141.79	NR4A2	1	0	RBPJ	10	41.61
ELK1	6	114.02				ATF3	6	41.15		SUZ12	9	637.92	SOX9	1	0	BMI1	10	41.23
KLF1	6	110.13				CEBPB	6	38.38		PRDM1	9	233.78	FOXD1	1	0	DACH1	10	40.21
NFIL3	6	107.52				RCOR3	6	23.52		KLF1	9	217.84	FOXO3	1	0	STAT5A	9	53.01
RXRB	6	90.04				GFI1B	6	22.98		NCOA1	9	189.88	FOXI1	1	0	ATF3	9	40.07
HMG20A	6	89.22				ZNF217	6	22.67		ID3	9	186.64	NKX3-1	1	0	TBX3	9	37.25
TEAD3	6	88.11				TBX3	6	22.49		GTF2F1	9	167.16	REL	1	0	NFE2L2	9	36.51
ZNF610	6	82.8				MECOM	6	22.09		PPARG	9	164.53	SRY	1	0	TBX5	9	36.04
RFXANK	6	80.59				ELF5	6	22		EGR2	9	148.57	SOX10	1	0	BACH1	9	35.52
ZNF24	6	60.37				GATA4	6	21.1		GLI4	9	141.34	TFCP2L1	1	0	NR1I2	9	33.48
ZNF263	6	36.64				RBPJ	6	20.71		KLF6	9	129.28	ZFX	1	0	TCF7	9	26.28
INSM2	5	106.55				PBX1	6	20.28		SMAD5	9	128.3				MYBL2	8	37.77
MEF2D	5	101.73				VDR	6	20.09		ELF3	9	119.28				PAX3	8	30.58
SIRT6	5	98.77				CTNNB1	6	19.09		CTBP2	9	114.69				TEAD4	8	30.02
SMARCA4	5	98.77				ZFP42	6	16.53		ETV4	9	106.53				TFCP2L1	8	29.72
ESRRA	5	98.33				TCF7	5	22.2		HIC1	9	103.73				ZNF217	8	27.19
TFAP4	5	92				BACH1	5	18.23		GATAD1	9	94.01				ELK1	8	25.92
RAD21	5	88.43				SOX11	5	17.43		GABPA	8	181.11				LMO2	8	25.35
ZNF143	5	86.73				PDX1	5	14.47		TAF7	8	177.05				PRDM14	8	23.94
PBX2	5	86.28				RELA	5	14.13		MLLT1	8	166.15				RAD21	8	22.45
ZNF589	5	85.21				JUN	5	13.32		SMAD4	8	134.39				SOX17	8	22.1
SP7	5	84.14				EOMES	5	11.45		ARNT	8	132.37				EED	8	18.42
POLR2H	5	79				SMAD1	5	10.87		DDX20	8	131.22				PBX1	7	29.31
TEAD1	5	76.27				NACC1	5	10.79		HCFC1	8	129.59				SOX11	7	28.02
SMARCE1	5	76.21				POU3F2	5	10.68		TRIM28	8	121.58				TFAP2A	7	27.41
GLI4	5	75.33				RNF2	5	9.26		ZNF623	8	113.83				GATA3	7	25.75
HDAC1	5	73.21				RCOR1	5	8.68		ELK1	8	110.48				OLIG2	7	25.13
FOSL1	5	65.7				PRDM5	5	6.86		INSM2	8	103.59				FOXP3	7	22.58
ZNF197	5	65.7				NUCKS1	4	14.52		TEAD3	8	95.82				NR0B1	7	21.68
RERE	5	65.7				DACH1	4	12.92		DRAP1	8	95.3				POU3F2	7	20.32
ETS1	5	65.02				ELK1	4	12.31		NFYC	8	88.16				JUN	7	20.03
CBFB	5	59.97				SREBF2	4	9.84		GATAD2A	8	87.35				GFI1B	7	18.73
SMAD4	5	56.02				STAT5A	4	8.94		ZNF366	8	86				PHC1	7	16.35
ZNF501	5	55.63				CEBPD	4	8.8		HDGF	8	75.57				RCOR2	7	13.09
NFIA	5	54.06				THAP11	4	7.58		THRB	8	72.3				EWSR1	6	44.23
NR4A1	5	53.58				HOXC9	4	7.48		TARDBP	7	197.29				HOXC9	6	23.25
ZNF2	5	50.24				EZH2	4	7.42		ADNP	7	149.36				VDR	6	19.39
BCL11A	5	45.03				TEAD4	4	6.4		ZNF263	7	134.37				BCL3	6	16.19
L3MBTL2	4	139.48				MYB	4	6.29		GTF2E2	7	124.22				CNOT3	6	13.23
PRDM1	4	134.06				RAD21	4	6.11		PRDM10	7	122.99				SREBF1	6	13.22
E2F5	4	66.5				PHF8	4	5.95		TRIM24	7	119.3				CTCF	6	12.09
SMARCA5	4	66.5				BMI1	4	4.51		HDAC1	7	118.31				CEBPB	6	11.19
GFI1B	4	64.69				CNOT3	4	4.47		FOXJ2	7	107.7				CDX2	6	10.08
ZBTB1	4	55.16				HOXB4	4	4.14		MEF2D	7	100.13				SCLY	5	16.35
YY1	4	54.37				JARID2	4	3.63		ZNF639	7	99.67				ETS1	5	13.9
EBF1	4	54.32				STAT4	3	6.66		NR2C2	7	98.34				SMAD2	5	12.48
NRF1	4	53.27				PAX3	3	5.69		LEF1	7	97.93				TTF2	5	12.39
ZNF558	4	53				ESRRB	3	4.75		SCRT1	7	95.04				ARNT	5	10.49
NR2C2	4	47.95				CTCF	3	4.09		ATF3	7	89.73				FOXA2	5	10.45
ZNF18	4	47.68				ETS1	3	4.04		WRNIP1	7	88.32				TAF7L	5	10.4
HMBOX1	4	47.07				ARNT	3	4.01		ESRRA	7	87.93				NACC1	5	10.2
ID3	4	46.78				DNAJC2	3	3.47		YY1	7	87.87				MYB	5	9.73
BCOR	4	45.25				PAX6	3	3.35		BCOR	7	86.09				PRDM5	4	23.51
PRDM10	4	45				CDX2	3	3.24		CREM	7	85.19				PADI4	4	12.19
DPF2	4	44				NFIB	3	3.12		IKZF1	7	83.44				HOXB4	4	10.41
ZKSCAN1	4	43.46				MEF2A	3	3.01		SMARCE1	7	74.56				THAP11	4	8.26
TBX21	4	42.45				CRX	3	2.98		ZNF71	7	61.83				NFIB	4	7.47
CEBPG	4	41.12				EWSR1	3	2.93		ETS1	7	59.9				TFEB	4	6.98
KLF13	4	40.27				TFCP2L1	3	2.89		GFI1B	7	59.32				SRF	4	6.2
TRIM28	4	39.85				SRF	3	2.73		NFIA	7	54.18				RARG	4	6.07
ZNF394	4	37.33				DROSHA	3	2.71		ZFP64	7	51.52				AHR	4	5.94
CTBP2	4	37.02				MEIS1	3	2.69		RCOR2	7	51.43				HCFC1	4	5.46
IKZF1	4	36.98				LMO2	3	2.59		SOX5	7	49.65				SIN3A	4	5.45
MLLT1	4	36.13				LYL1	3	2.59		ARID4B	7	45.89				MEIS1	4	4.59
KDM1A	4	32.5				ELF1	3	2.22		TFAP4	7	41.77				HIF1A	3	5.62
ZNF366	4	31.7				BCL3	3	2.12		TEAD4	6	144.15				PHF8	3	5
NFRKB	4	31.69				TFEB	3	1.88		FOXA2	6	144.15				DCP1A	3	4.26
THRB	4	30.94				AP1S2	3	1.79		CEBPD	6	144.15				CHD1	3	4.22
SP3	4	29.23				FOXM1	2	2.81		CREB3	6	85.37				RCOR1	3	3.95
GLIS1	4	27.58				IRF8	2	2.01		KLF13	6	81.87				HSF1	3	3.9
ZFP64	4	26.2				HOXD13	2	1.49		RXRB	6	70.49				AP1S2	3	3.76
RCOR2	4	25.9				NR1H3	2	1.4		ZNF382	6	64.64				IRF8	3	3.59
MBD1	4	24.93				GBX2	2	1.39		ZNF18	6	60.99				MEF2A	3	3.39
ZNF341	4	24.44				CHD1	2	1.26		DPF2	6	59.18				LYL1	3	2.96
GLIS2	4	22.46				RARG	2	1.15		RARA	6	59.04				CRX	3	2.61
SUZ12	3	93.06				AHR	2	1.12		SIRT6	6	56.75				SREBF2	3	2.38
BHLHE40	3	40.92				THRA	2	1.11		SMARCA4	6	56.75				ELF5	3	2.17
CEBPA	3	38.86				CLOCK	2	1.01		SOX13	6	56.5				KDM5A	3	1.9
TRIM24	3	36.4				TCF7L2	2	1		GMEB2	6	55.54				DROSHA	3	1.75
NFYC	3	33.49				RCOR2	2	0.54		TEAD1	6	49.26				PAX6	2	2.52
GATA2	3	33.01				EED	2	0.5		ZNF101	6	48.64				IRF1	2	2.3
BACH1	3	29.87				PHC1	2	0.5		HDAC6	6	48.19				PDX1	2	1.91
MIXL1	3	29.87				PADI4	2	0		HDAC2	6	48.19				IKZF1	2	1.48
GATAD2A	3	28.83				SIN3A	1	0		GATA4	6	42.09				GBX2	2	1.18
ZBTB17	3	28.68				TBP	1	0		TGIF2	6	36.06				TBP	2	1.06
EZH2	3	27.56				ZIC3	1	0		FOXA3	6	29.82				ZIC3	2	1.06
ZNF384	3	26.6				CEBPA	1	0		RELA	5	67.23				SALL1	2	1.02
DDX20	3	26.56				GATA3	1	0		PML	5	63.97				ESR2	2	0.9
USF2	3	25.75				ASXL1	1	0		MAFK	5	61.1				ASXL1	2	0.8
TRIM22	3	25.6				DCP1A	1	0		BHLHE40	5	61.07				CHD7	2	0.77
FOXJ2	3	25.52				STAT1	1	0		ETV1	5	57.27				TCF7L2	2	0.68
PKNOX1	3	23.77				HCFC1	1	0		DNMT1	5	56.3				STAT6	2	0.47
EED	3	22.92				SREBF1	1	0		ZBTB1	5	54.79				ZFP42	1	0
ZNF382	3	22.82				NOTCH1	1	0		ZNF175	5	47.05				SMAD1	1	0
ATF3	3	22.2				ESR2	1	0		HES1	5	46.87				KDM6A	1	0
HMG20B	3	21.87				HIF1A	1	0		CREB1	5	45.07				STAT1	1	0
ATF2	3	21.71				HTT	1	0		EBF1	5	44.28				NOTCH1	1	0
ZNF644	3	19.39				MYBL1	1	0		ZNF407	5	43.43				FOXO1	1	0
SCRT1	3	19.14				CIITA	1	0		BCL6	5	41.96				ETS2	1	0
ZNF623	3	18.99								ZBTB40	5	39.33				HOXD13	1	0
ARNT	3	18.94								USF2	5	38.25				THRA	1	0
ATF4	3	18.72								MXI1	5	32.57				CDKN2AIP	1	0
GATA4	3	18.47								TFE3	5	32.55				BCL11B	1	0
SOX13	3	18.34								RFX3	5	25.93
ARID1B	3	18.23								HMG20A	5	25.37
HES1	3	18.01								KDM1A	5	25.19
NR2F1	3	15.25								MBD1	5	13.43
HIC1	3	15.22								TRIM22	4	110.92
POU5F1	3	14.88								MITF	4	55.03
CTCF	3	11.71								SMC3	4	50.83
ZHX2	3	11.54								GATA2	4	48.17
EGR2	3	10.83								RAD51	4	47.17
ZBTB33	3	8.49								SREBF1	4	42.21
MBD2	2	25.64								JUND	4	42.21
MTA2	2	15.27								MTA1	4	39.85
GTF2F1	2	14.51								ZNF207	4	38.5
CTBP1	2	13.36								FOSL2	4	38.25
ZNF207	2	13.24								ZNF121	4	31.04
ZHX1	2	13.24								ARID1B	4	30.14
CBX8	2	13.03								ZNF143	4	29.76
TSHZ1	2	11.2								ZNF8	4	29.65
MAX	2	10.55								PRDM2	4	27.94
ZNF547	2	9.15								NFRKB	4	27.78
MITF	2	8.18								GTF2A2	4	26.51
ZNF83	2	8.18								KDM5A	4	23.65
DNMT1	2	8.18								KLF4	4	23.15
ZNF407	2	8.18								SUPT5H	4	20.07
ETV1	2	8.18								CEBPG	4	17.63
ZBTB40	2	8.18								RNF2	4	16.89
TCF7	2	8.11								EED	4	13.46
MYC	2	7.61								ZNF197	4	12.88
SCRT2	2	7.37								RERE	4	12.88
ZNF584	2	7.31								FOSL1	4	12.88
CREB3	2	7.31								L3MBTL2	4	7.35
RNF2	2	6.5								ZNF239	3	25.95
SUPT5H	2	6.1								DIDO1	3	21.22
PML	2	5.27								MBD2	3	20.48
KLF4	2	5.11								HDAC8	3	18.43
CEBPD	2	4.76								JUNB	3	18.43
TEAD4	2	4.76								ZNF83	3	17.87
FOXA2	2	4.76								RUNX1	3	17.66
JUN	2	4.46								POLR2H	3	17.44
RBBP5	2	4.07								ZNF589	3	17.19
ZNF146	2	3.99								CEBPA	3	16
CEBPB	2	3.88								SPI1	3	14.79
THRAP3	2	3.88								RUNX3	3	14.79
E2F4	2	3.85								ATF4	3	14.27
HCFC1	2	3.5								ZNF641	3	13.9
DIDO1	2	2.57								EP300	3	13.82
CDC5L	2	0								ATF2	3	12.39
MAFK	2	0								BACH1	3	11.86
NFE2	1	0								NFIL3	3	10.29
NR2F2	1	0								TSHZ1	3	9.7
THAP1	1	0								RFX1	3	8.59
HLF	1	0								TBX21	3	6.57
BCL6	1	0								MTA2	3	6.37
RELA	1	0								MAFF	3	6.25
ZNF7	1	0								HMBOX1	3	5.94
TCF7L2	1	0								MBD4	3	5.44
HDAC6	1	0								MYBL2	3	5.44
HDAC2	1	0								HNF4G	3	5.44
MXI1	1	0								YBX1	2	24.23
GATA3	1	0								ZNF488	2	16.27
RCOR1	1	0								TAL1	2	14.87
UBTF	1	0								PKNOX1	2	9.97
ZC3H11A	1	0								ZNF217	2	9.97
ZNF292	1	0								MYC	2	9.24
FOSL2	1	0								GATAD2B	2	8.28
ZNF641	1	0								RCOR1	2	7.83
MNT	1	0								STAT3	2	7.5
DEK	1	0								JUN	2	6.83
ZNF140	1	0								MCM7	2	6.02
MYB	1	0								ZNF584	2	5.95
GTF2A2	1	0								TBX3	2	5.14
TARDBP	1	0								MIXL1	2	4.94
USF1	1	0								ZNF264	2	4.82
RAD51	1	0								SCRT2	2	4.21
IRF2	1	0								CTBP1	2	4.02
ZNF138	1	0								E2F4	2	3.84
GATAD2B	1	0								ZBTB17	2	3.47
CUX1	1	0								STAT1	2	3.34
GTF2B	1	0								ZNF146	2	3.2
FOXK2	1	0								TCF7	2	2.76
TBP	1	0								ZNF202	2	2.59
JUNB	1	0								ZNF512	2	2.27
JUND	1	0								SIN3B	2	2.08
HDAC8	1	0								TSC22D4	2	1.9
ADNP	1	0								ETS2	2	1.9
NCOA1	1	0								IRF2	2	1.9
GATA1	1	0								ZHX1	2	1.9
STAT1	1	0								ZNF7	2	1.8
RUNX3	1	0								POU5F1	2	0.73
SPI1	1	0								FOXA1	1	0
ZNF512	1	0								CHD2	1	0
										ZNF707	1	0
										DEK	1	0
										ZNF138	1	0
										ZNF558	1	0
										SETDB1	1	0
										MAX	1	0
										MEF2C	1	0
										NFE2	1	0
										CEBPZ	1	0
										MCM3	1	0
										MEF2A	1	0
										E2F6	1	0
										BATF	1	0
										SIX5	1	0
										PRDM12	1	0
										CHD4	1	0
										TCF7L2	1	0
										FOXK2	1	0
										ZNF547	1	0
										THRAP3	1	0
										MCM5	1	0
										ETV6	1	0
										ZMIZ1	1	0
										NFE2L2	1	0
										GATA1	1	0
										NR2F2	1	0
										THAP1	1	0
										HHEX	1	0
										NFATC1	1	0
										USF1	1	0
										MTA3	1	0
										CUX1	1	0
										SREBF2	1	0
										GTF2B	1	0
										POU2F2	1	0
										ZNF384	1	0
