# Supplementary material for: Transcriptomic and Network Meta-Analysis of Frontotemporal Dementias
Source: Front Mol Neurosci. 2021 Oct 15;14:747798. doi: 10.3389/fnmol.2021.747798 (PMC8554122; doi:10.3389/fnmol.2021.747798)
Supplement: Supplementary Table 4 — miRNA analysis. [file Table_4.xlsx]

## Sheet: Sheet1
Table S4: miRNA analysis
Familial FTD							Sporadic FTD
	TarBase			miRTarBase				TarBase			miRTarBase
Label	Degree	Betweenness	Label	Degree	Betweenness		Label	Degree	Betweenness	Label	Degree	Betweenness
hsa-mir-1-3p	27	5327.36	hsa-mir-335-5p	12	20340.9		hsa-mir-1-3p	44	9346.92	hsa-mir-335-5p	17	51043.6
hsa-mir-16-5p	23	4732.99	hsa-mir-16-5p	8	14142.4		hsa-mir-124-3p	39	7471.7	hsa-mir-124-3p	17	48776.7
hsa-mir-124-3p	23	3790.54	hsa-mir-615-3p	8	10704.1		hsa-mir-16-5p	34	6588.8	hsa-mir-26b-5p	10	10211.2
hsa-mir-27a-3p	20	3389.15	hsa-mir-92a-3p	8	10312		hsa-let-7b-5p	32	7130.21	hsa-mir-92a-3p	10	9678.65
hsa-mir-107	19	3145.24	hsa-mir-320a	7	12069		hsa-mir-27a-3p	32	6278.74	hsa-mir-93-5p	9	18606.7
hsa-mir-210-3p	18	3003.79	hsa-mir-484	7	11493.7		hsa-mir-34a-5p	28	4552.96	hsa-let-7b-5p	8	11420.8
hsa-mir-374a-5p	18	2366.11	hsa-mir-26b-5p	7	10304.7		hsa-mir-155-5p	27	3818.87	hsa-mir-17-5p	8	6137.64
hsa-mir-129-2-3p	17	2350.33	hsa-mir-4722-5p	7	4073.43		hsa-mir-146a-5p	27	3199.77	hsa-mir-204-5p	7	14470.5
hsa-mir-522-5p	16	2893.11	hsa-mir-877-3p	6	14286.2		hsa-let-7a-5p	23	3068.98	hsa-mir-20a-5p	7	10645
hsa-mir-155-5p	16	2611.34	hsa-mir-218-5p	6	10557.4		hsa-mir-22-3p	22	3375.89	hsa-mir-20b-5p	7	8152.25
hsa-mir-191-5p	16	2245.21	hsa-mir-8485	6	5916.61		hsa-mir-101-3p	22	2563.16	hsa-mir-16-5p	7	7330.22
hsa-mir-20a-5p	15	1768.86	hsa-mir-21-5p	6	4589.7		hsa-mir-1343-3p	20	2027.9	hsa-mir-218-5p	7	6378.2
hsa-mir-182-5p	14	2414.65	hsa-let-7b-5p	6	4351.6		hsa-let-7i-5p	19	2261.02	hsa-mir-1-3p	7	4454.05
hsa-mir-23b-3p	14	2212.02	hsa-mir-940	6	3922.79		hsa-let-7f-5p	19	2230.65	hsa-mir-615-3p	7	2526.06		Shared miRNA
hsa-mir-103a-3p	14	1868.56	hsa-mir-485-5p	6	3712.14		hsa-let-7g-5p	19	2230.65	hsa-mir-4459	6	11912		hsa-mir-335-5p
hsa-let-7b-5p	14	1690.41	hsa-mir-1827	6	3324.58		hsa-mir-147a	18	1533.31	hsa-mir-548c-3p	6	7610.31		hsa-mir-16-5p
hsa-mir-106b-5p	14	1662.56	hsa-mir-4649-3p	6	3324.58		hsa-mir-335-5p	18	1293.6	hsa-mir-98-5p	6	6644.43		hsa-mir-615-3p
hsa-mir-34a-5p	14	1163.59	hsa-mir-106b-5p	6	3114.73		hsa-mir-17-5p	17	2346.44	hsa-mir-106a-5p	6	5319.33		hsa-mir-92a-3p
hsa-mir-93-5p	13	1985.07	hsa-mir-6849-3p	6	2986.31		hsa-mir-24-3p	17	2212.97	hsa-mir-222-3p	6	5181.79		hsa-mir-320a
hsa-mir-195-5p	13	1913.83	hsa-mir-4768-3p	6	2351.92		hsa-mir-7-5p	17	2012.33	hsa-mir-106b-5p	6	5160.39		hsa-mir-484
hsa-mir-335-5p	13	1449.6	hsa-mir-181a-5p	5	8521.66		hsa-mir-182-5p	17	1942.67	hsa-mir-519d-3p	6	5160.39		hsa-mir-26b-5p
hsa-mir-101-3p	13	1327.06	hsa-mir-6134	5	8510.62		hsa-let-7c-5p	17	1836.62	hsa-mir-130b-3p	6	4082.09		hsa-mir-877-3p
hsa-mir-7-5p	13	1074.32	hsa-mir-4284	5	6669.43		hsa-mir-98-5p	17	1781.55	hsa-mir-34a-5p	6	3862.49		hsa-mir-218-5p
hsa-mir-147a	13	962.06	hsa-mir-455-3p	5	6225.83		hsa-mir-195-5p	17	1254.43	hsa-mir-744-5p	6	2815.16		hsa-mir-21-5p
hsa-mir-146a-5p	13	869.95	hsa-mir-6799-5p	5	6015.71		hsa-mir-129-2-3p	16	1824.49	hsa-mir-3613-3p	5	10801.4		hsa-let-7b-5p
hsa-mir-181a-5p	12	2301.95	hsa-mir-320b	5	5805.46		hsa-mir-20a-5p	16	1636.36	hsa-mir-129-5p	5	9282.53		hsa-mir-940
hsa-mir-128-3p	12	1681.65	hsa-mir-559	5	5753.09		hsa-mir-9-5p	16	1313.98	hsa-mir-455-3p	5	7357.41		hsa-mir-106b-5p
hsa-let-7a-5p	12	1674.75	hsa-mir-186-5p	5	4624.01		hsa-mir-122-5p	16	1281.15	hsa-mir-6832-3p	5	7251.3		hsa-mir-181a-5p
hsa-mir-17-5p	12	1081.35	hsa-mir-15a-5p	5	4593.04		hsa-mir-23b-3p	16	1207.29	hsa-mir-30c-5p	5	6978.21		hsa-mir-455-3p
hsa-mir-130a-3p	11	1628.86	hsa-mir-6890-3p	5	4522.87		hsa-mir-522-5p	15	2037.34	hsa-mir-211-5p	5	6709.01		hsa-mir-186-5p
hsa-mir-30a-5p	11	1453.88	hsa-mir-548x-3p	5	3130.11		hsa-mir-103a-3p	15	1181.33	hsa-mir-15b-5p	5	5086.8		hsa-mir-15a-5p
hsa-mir-15a-5p	11	1134.24	hsa-mir-548ae-3p	5	3130.11		hsa-mir-19a-3p	15	1149.3	hsa-mir-484	5	4425.2		hsa-mir-17-5p
hsa-mir-301a-3p	10	1510.87	hsa-mir-548aj-3p	5	3130.11		hsa-let-7e-5p	15	1149.25	hsa-mir-190a-3p	5	4037.11		hsa-mir-93-5p
hsa-mir-30d-5p	10	1458.48	hsa-mir-548am-3p	5	3130.11		hsa-mir-107	15	1064.13	hsa-mir-25-3p	5	3789.84		hsa-mir-124-3p
hsa-mir-130b-3p	10	1451.74	hsa-mir-548ah-3p	5	3130.11		hsa-mir-374a-5p	15	1016.38	hsa-mir-623	5	3560.69		hsa-let-7e-5p
hsa-mir-320a	10	1400.83	hsa-mir-548aq-3p	5	3130.11		hsa-mir-15a-5p	15	936.35	hsa-mir-30c-1-3p	5	3331.8		hsa-mir-26a-5p
hsa-mir-27b-3p	10	1239.24	hsa-mir-548j-3p	5	3130.11		hsa-mir-93-5p	14	1486.23	hsa-mir-155-5p	5	3039.65		hsa-mir-30a-5p
hsa-mir-224-5p	10	1059.18	hsa-mir-17-5p	5	2591.58		hsa-mir-19b-3p	14	1017.17	hsa-mir-19b-3p	5	2954.81		hsa-mir-766-3p
hsa-mir-26a-5p	10	1002.41	hsa-mir-6884-5p	5	2158.39		hsa-mir-181a-5p	13	1460.38	hsa-mir-93-3p	5	2530.4		hsa-mir-15b-5p
hsa-let-7i-5p	10	990.07	hsa-mir-93-5p	5	1814.12		hsa-mir-125b-5p	13	1360.22	hsa-mir-526b-3p	5	2481.82		hsa-mir-320c
hsa-let-7g-5p	10	990.07	hsa-mir-665	5	1255.78		hsa-mir-17-3p	13	1230.93	hsa-mir-324-3p	5	2390.89		hsa-mir-192-5p
hsa-mir-15b-5p	10	813.72	hsa-mir-3929	5	1255.78		hsa-mir-106b-5p	13	1203.38	hsa-mir-6825-5p	5	2205.91		hsa-mir-329-3p
hsa-mir-30e-5p	9	1190.54	hsa-mir-4478	5	1255.78		hsa-mir-27b-3p	13	1081.18	hsa-mir-149-3p	5	1971.95		hsa-mir-362-3p
hsa-mir-22-3p	9	1055.74	hsa-mir-4419b	5	1255.78		hsa-mir-224-5p	13	1048.14	hsa-mir-4728-5p	5	1971.95		hsa-mir-193b-3p
hsa-mir-148b-3p	9	996.22	hsa-mir-6808-5p	5	1255.78		hsa-mir-497-5p	13	924.55	hsa-mir-6785-5p	5	1971.95		hsa-mir-92b-3p
hsa-mir-21-5p	9	926.68	hsa-mir-6893-5p	5	1255.78		hsa-mir-138-5p	12	1241.67	hsa-mir-6883-5p	5	1971.95		hsa-mir-1-3p
hsa-mir-29a-3p	9	917.44	hsa-mir-7160-5p	5	1255.78		hsa-mir-125a-5p	12	1128.86	hsa-let-7c-5p	5	1834.15		hsa-mir-7-5p
hsa-mir-17-3p	9	898.66	hsa-mir-124-3p	4	8738.64		hsa-let-7d-5p	12	1126.94	hsa-mir-125b-5p	4	6953.7		hsa-mir-125b-5p
hsa-mir-19b-3p	9	670.72	hsa-mir-5193	4	7557.21		hsa-mir-130a-3p	12	1071.3	hsa-mir-508-5p	4	6842.62		hsa-mir-331-3p
hsa-mir-19a-3p	9	578.12	hsa-let-7e-5p	4	6885.3		hsa-mir-424-5p	12	855.51	hsa-mir-6085	4	5786.53		hsa-mir-20a-5p
hsa-mir-33a-5p	8	1200.82	hsa-mir-661	4	5843.42		hsa-mir-203a-3p	12	822.97	hsa-mir-6813-5p	4	5786.53		hsa-mir-20b-5p
hsa-mir-30c-5p	8	1036.97	hsa-mir-6880-5p	4	5490.67		hsa-mir-210-3p	12	591.46	hsa-mir-133a-3p	4	4867.54		hsa-mir-129-5p
hsa-mir-30b-5p	8	1036.97	hsa-mir-548s	4	3682.41		hsa-mir-15b-5p	12	525.51	hsa-mir-485-5p	4	4540.2		hsa-mir-660-3p
hsa-mir-1343-3p	8	1023.07	hsa-mir-26a-5p	4	3444.73		hsa-mir-30e-3p	11	859.8	hsa-mir-92a-2-5p	4	4090.79		hsa-mir-93-3p
hsa-mir-24-3p	8	853.74	hsa-mir-30a-5p	4	3434.99		hsa-mir-423-5p	11	821.34	hsa-mir-130a-3p	4	3784.69		hsa-mir-590-3p
hsa-mir-196a-5p	8	804.41	hsa-mir-766-3p	4	3327.8		hsa-mir-449b-5p	11	734.93	hsa-mir-6845-3p	4	3524.7		hsa-mir-450b-5p
hsa-let-7c-5p	8	729.38	hsa-mir-3689d	4	3174.75		hsa-mir-200b-3p	11	587.05	hsa-mir-92b-3p	4	3481.55		hsa-mir-374a-5p
hsa-mir-218-5p	8	634.45	hsa-mir-6851-5p	4	3174.75		hsa-mir-29a-3p	10	874.17	hsa-mir-548t-5p	4	3394.15		hsa-mir-22-3p
hsa-mir-125b-5p	8	583.01	hsa-mir-15b-5p	4	2954.82		hsa-mir-320a	10	847.55	hsa-mir-548az-5p	4	3394.15		hsa-mir-148b-3p
hsa-mir-22-5p	8	476.35	hsa-mir-877-5p	4	2870.31		hsa-mir-186-5p	10	762.26	hsa-mir-24-3p	4	3281.92		hsa-mir-19a-3p
hsa-mir-590-3p	7	868.39	hsa-mir-6741-3p	4	2756.81		hsa-mir-192-5p	10	747.67	hsa-mir-3653-5p	4	3278.59		hsa-mir-24-3p
hsa-mir-23a-3p	7	801.43	hsa-mir-6077	4	2724.2		hsa-mir-218-5p	10	741.07	hsa-mir-3179	4	3052.86		hsa-mir-125a-3p
hsa-mir-148a-3p	7	717.15	hsa-mir-1307-3p	4	2611.05		hsa-mir-29c-3p	10	711.57	hsa-mir-5692a	4	3010.28		hsa-mir-425-5p
hsa-let-7f-5p	7	715.31	hsa-mir-320c	4	2507.85		hsa-mir-143-3p	10	578.47	hsa-mir-4287	4	2902.5		hsa-mir-142-3p
hsa-mir-126-5p	7	694.55	hsa-mir-320d	4	2507.85		hsa-mir-185-5p	10	565.42	hsa-mir-4685-3p	4	2902.5		hsa-mir-19b-3p
hsa-mir-301b-3p	7	678.42	hsa-mir-4429	4	2507.85		hsa-mir-32-5p	10	530.67	hsa-mir-103a-3p	4	2770.22		hsa-mir-296-3p
hsa-mir-133a-3p	7	647.9	hsa-mir-192-5p	4	2292.32		hsa-mir-133a-3p	10	510.84	hsa-mir-760	4	2548.63		hsa-mir-122-5p
hsa-mir-361-5p	7	636.7	hsa-mir-511-3p	4	2172.32		hsa-mir-92a-3p	10	457.64	hsa-mir-765	4	2542.51		hsa-mir-324-3p
hsa-mir-424-5p	7	607.14	hsa-mir-329-3p	4	2132.61		hsa-mir-26a-5p	10	287.01	hsa-mir-5011-5p	4	2439.29		hsa-mir-375
hsa-mir-497-5p	7	569.81	hsa-mir-362-3p	4	2132.61		hsa-mir-106a-5p	9	939.96	hsa-mir-1277-5p	4	2439.29		hsa-mir-103a-3p
hsa-mir-181a-2-3p	7	565.49	hsa-mir-193b-3p	4	2011.46		hsa-mir-452-5p	9	876.71	hsa-mir-10b-5p	4	2416.24		hsa-mir-130b-3p
hsa-mir-940	7	527.31	hsa-mir-92b-3p	4	1870.89		hsa-mir-181b-5p	9	772.32	hsa-mir-7106-5p	4	2398.3		hsa-mir-195-5p
hsa-mir-29c-3p	7	479.16	hsa-mir-1-3p	4	1810.9		hsa-mir-766-3p	9	751.2	hsa-mir-192-5p	4	2252.94		hsa-mir-424-5p
hsa-mir-423-5p	7	468.81	hsa-mir-7703	4	1801.58		hsa-mir-191-5p	9	724.16	hsa-mir-3202	4	2135.4		hsa-mir-497-5p
hsa-mir-375	7	373.77	hsa-mir-7-5p	4	1751.2		hsa-mir-301a-3p	9	713.33	hsa-mir-3609	4	2018.85		hsa-mir-215-5p
hsa-mir-125a-5p	7	357.62	hsa-mir-125b-5p	4	1634.3		hsa-mir-28-5p	9	656.44	hsa-mir-548ah-5p	4	2018.85		hsa-mir-1976
hsa-let-7e-5p	7	355.75	hsa-mir-223-5p	4	1553.2		hsa-mir-30a-3p	9	616.71	hsa-mir-19a-3p	4	1875.31		hsa-mir-548d-3p
hsa-mir-203a-3p	7	348.82	hsa-mir-190a-3p	4	1553.2		hsa-mir-30a-5p	9	494.86	hsa-mir-30b-3p	4	1763.33		hsa-mir-30b-3p
hsa-mir-27a-5p	7	181.52	hsa-mir-6867-5p	4	1553.2		hsa-mir-23a-3p	9	487.15	hsa-mir-3689a-3p	4	1763.33		hsa-mir-25-3p
hsa-mir-181c-5p	6	725.49	hsa-mir-331-3p	4	1076.79		hsa-mir-26b-5p	9	445.8	hsa-mir-3689b-3p	4	1763.33		hsa-mir-30c-2-3p
hsa-mir-103a-2-5p	6	687.16	hsa-mir-20a-5p	4	964.13		hsa-mir-148b-3p	9	397.89	hsa-mir-3689c	4	1763.33		hsa-mir-30c-1-3p
hsa-mir-605-5p	6	652.66	hsa-mir-20b-5p	4	964.13		hsa-mir-92b-3p	9	384.71	hsa-mir-6779-5p	4	1763.33		hsa-mir-1277-5p
hsa-mir-425-5p	6	621.17	hsa-mir-519d-3p	4	964.13		hsa-mir-296-5p	9	352.85	hsa-mir-6780a-5p	4	1763.33		hsa-mir-5690
hsa-mir-340-5p	6	570.57	hsa-mir-548b-5p	4	839.2		hsa-mir-27a-5p	9	319.39	hsa-mir-1273h-5p	4	1763.33		hsa-mir-302c-3p
hsa-mir-18a-5p	6	562.46	hsa-mir-548a-5p	4	839.2		hsa-mir-4726-3p	8	634.76	hsa-mir-4780	4	1337.88		hsa-mir-548o-3p
hsa-mir-1301-3p	6	478.85	hsa-mir-548c-5p	4	839.2		hsa-mir-939-5p	8	620.13	hsa-mir-6780b-3p	4	1337.88		hsa-mir-18a-3p
hsa-mir-145-5p	6	438.95	hsa-mir-548d-5p	4	839.2		hsa-mir-378a-3p	8	615.39	hsa-mir-519c-3p	4	1141.59		hsa-mir-1301-3p
hsa-mir-186-5p	6	427.78	hsa-mir-548j-5p	4	839.2		hsa-mir-128-3p	8	526.92	hsa-mir-519b-3p	4	1141.59		hsa-mir-423-5p
hsa-mir-494-3p	6	419.87	hsa-mir-548h-5p	4	839.2		hsa-mir-2355-5p	8	526.49	hsa-mir-519a-3p	4	1141.59		hsa-mir-128-3p
hsa-mir-29b-3p	6	394	hsa-mir-548i	4	839.2		hsa-mir-21-5p	8	466.15	hsa-mir-149-5p	4	1105.59		hsa-mir-100-5p
hsa-mir-26b-5p	6	380.56	hsa-mir-548w	4	839.2		hsa-mir-20b-5p	8	464.79	hsa-mir-30b-5p	4	853.83		hsa-mir-30c-5p
hsa-mir-98-5p	6	376.6	hsa-mir-548y	4	839.2		hsa-mir-21-3p	8	452.42	hsa-mir-30e-5p	4	853.83		hsa-mir-369-3p
hsa-mir-138-5p	6	319.28	hsa-mir-548ab	4	839.2		hsa-mir-505-5p	8	379.39	hsa-mir-331-3p	4	677.9		hsa-mir-185-5p
hsa-mir-192-5p	6	300.72	hsa-mir-548ak	4	839.2		hsa-mir-10b-5p	8	372.75	hsa-mir-18a-3p	4	580.56		hsa-mir-29a-3p
hsa-mir-2114-5p	6	286.93	hsa-mir-548ap-5p	4	839.2		hsa-mir-320b	8	370.86	hsa-mir-4419a	4	445.21		hsa-mir-1267
hsa-mir-378a-3p	6	283.95	hsa-mir-548aq-5p	4	839.2		hsa-mir-148a-3p	8	368.03	hsa-mir-4510	4	445.21		hsa-mir-374b-5p
hsa-let-7d-5p	6	269.44	hsa-mir-548ar-5p	4	839.2		hsa-mir-449a	8	317.92	hsa-mir-6127	4	445.21		hsa-mir-5006-3p
hsa-mir-671-5p	6	266.74	hsa-mir-548as-5p	4	839.2		hsa-mir-196b-5p	8	317.56	hsa-mir-6129	4	445.21		hsa-mir-507
hsa-mir-374b-5p	6	247.39	hsa-mir-548au-5p	4	839.2		hsa-mir-221-5p	8	300.81	hsa-mir-6130	4	445.21		hsa-mir-17-3p
hsa-mir-106a-5p	6	241.4	hsa-mir-548o-5p	4	839.2		hsa-mir-520f-3p	8	269.05	hsa-mir-6133	4	445.21		hsa-mir-548l
hsa-mir-137	6	237.09	hsa-mir-548am-5p	4	839.2		hsa-mir-671-5p	8	238.29	hsa-mir-6797-5p	4	445.21		hsa-mir-650
hsa-mir-331-3p	6	204.18	hsa-mir-548ay-5p	4	839.2		hsa-mir-196a-5p	8	206.32	hsa-mir-1249-5p	4	445.21		hsa-mir-223-3p
hsa-mir-9-5p	6	201.12	hsa-mir-548ad-5p	4	839.2		hsa-mir-361-3p	7	602.44	hsa-mir-2114-5p	3	4216.48		hsa-mir-146a-5p
hsa-mir-877-3p	5	603.93	hsa-mir-548ae-5p	4	839.2		hsa-mir-181c-5p	7	513.89	hsa-mir-29a-5p	3	3652.04		hsa-mir-146b-5p
hsa-mir-140-5p	5	518.53	hsa-mir-548bb-5p	4	839.2		hsa-mir-25-3p	7	451.71	hsa-mir-3920	3	3652.04		hsa-mir-101-3p
hsa-mir-19a-5p	5	503.76	hsa-mir-129-5p	3	6006.95		hsa-mir-146b-5p	7	444.04	hsa-mir-1247-3p	3	3361.69		hsa-mir-197-3p
hsa-let-7g-3p	5	488.47	hsa-mir-660-3p	3	5404.88		hsa-mir-204-5p	7	440.8	hsa-mir-8485	3	3216.95		hsa-mir-107
hsa-mir-92a-3p	5	438.4	hsa-mir-93-3p	3	5110.93		hsa-mir-29b-3p	7	436.07	hsa-mir-6077	3	2904.17		hsa-mir-204-5p
hsa-mir-34b-5p	5	417.24	hsa-mir-4667-3p	3	4370.7		hsa-mir-30c-5p	7	431.73	hsa-mir-3140-3p	3	2751.57		hsa-mir-211-5p
hsa-mir-320b	5	414.4	hsa-mir-6512-5p	3	4173.6		hsa-mir-18a-5p	7	427.97	hsa-mir-4279	3	2730.54		hsa-mir-30b-5p
hsa-mir-548j-5p	5	411.28	hsa-mir-1184	3	4145.63		hsa-mir-9-3p	7	405.3	hsa-mir-335-3p	3	2694.34		hsa-mir-181b-5p
hsa-mir-532-3p	5	408.5	hsa-mir-6504-3p	3	3854.86		hsa-mir-193b-3p	7	394.31	hsa-mir-548s	3	2505.59		hsa-mir-181c-5p
hsa-mir-141-5p	5	375.17	hsa-mir-590-3p	3	3791.64		hsa-mir-361-5p	7	369.28	hsa-mir-6511a-5p	3	2394.88		hsa-mir-181d-5p
hsa-mir-452-5p	5	370.47	hsa-mir-450b-5p	3	3040.48		hsa-mir-374b-5p	7	362.24	hsa-mir-1910-3p	3	2394.88		hsa-mir-142-5p
hsa-mir-29b-2-5p	5	332.53	hsa-mir-374a-5p	3	2868.34		hsa-mir-34c-5p	7	358.25	hsa-mir-9500	3	2362.74		hsa-mir-340-5p
hsa-mir-3127-3p	5	307.72	hsa-mir-302c-5p	3	2789.16		hsa-mir-320c	7	330.86	hsa-mir-340-5p	3	2326.17		hsa-mir-149-5p
hsa-mir-1306-5p	5	303.24	hsa-mir-4252	3	2680.41		hsa-mir-320d	7	330.86	hsa-mir-4793-3p	3	2320.62		hsa-mir-769-5p
hsa-mir-212-3p	5	294.7	hsa-mir-22-3p	3	2556.36		hsa-mir-10a-5p	7	324.86	hsa-mir-7703	3	2320.62		hsa-mir-30e-5p
hsa-mir-484	5	291.69	hsa-mir-1254	3	2425.57		hsa-mir-3065-3p	7	306.78	hsa-mir-21-5p	3	2294.55		hsa-mir-494-3p
hsa-mir-369-3p	5	281.93	hsa-mir-3116	3	2425.57		hsa-mir-214-3p	7	302.31	hsa-mir-6849-3p	3	2248.79		hsa-mir-548n
hsa-let-7a-3p	5	278.7	hsa-mir-148b-3p	3	2336.37		hsa-mir-30d-3p	7	279.72	hsa-mir-139-3p	3	2194.32		hsa-mir-545-3p
hsa-mir-149-5p	5	260	hsa-mir-19a-3p	3	2334.93		hsa-mir-375	7	276.06	hsa-mir-6807-5p	3	2182.68		hsa-mir-1343-3p
hsa-mir-122-5p	5	246.1	hsa-mir-24-3p	3	2116.24		hsa-mir-200c-3p	7	268.76	hsa-mir-6778-3p	3	2169.19		hsa-mir-130b-5p
hsa-mir-769-5p	5	240.19	hsa-mir-125a-3p	3	2081.56		hsa-mir-19a-5p	7	232.36	hsa-mir-3662	3	2058.3		hsa-mir-1224-5p
hsa-mir-181b-5p	5	200.72	hsa-mir-150-5p	3	2051.33		hsa-mir-153-3p	7	229.84	hsa-mir-4531	3	1990.62		hsa-mir-3605-5p
hsa-mir-181d-5p	5	200.72	hsa-mir-3185	3	1991.64		hsa-mir-31-5p	7	179.5	hsa-mir-4649-5p	3	1943.37		hsa-mir-3679-5p
hsa-mir-502-3p	5	174.53	hsa-mir-571	3	1986.93		hsa-mir-582-3p	6	398.29	hsa-mir-6729-5p	3	1943.37		hsa-mir-222-3p
hsa-mir-126-3p	5	167.4	hsa-mir-425-5p	3	1979.36		hsa-mir-766-5p	6	390.01	hsa-mir-197-3p	3	1933.07		hsa-mir-324-5p
hsa-mir-20b-5p	5	133.43	hsa-mir-4446-5p	3	1925.67		hsa-mir-1254	6	372.53	hsa-mir-4755-5p	3	1931.14		hsa-mir-32-5p
hsa-mir-21-3p	5	123.17	hsa-mir-142-3p	3	1811.97		hsa-mir-331-3p	6	343.22	hsa-mir-5006-3p	3	1931.14		hsa-mir-363-3p
hsa-mir-5008-5p	5	120.21	hsa-mir-19b-3p	3	1745.02		hsa-mir-490-3p	6	331.61	hsa-mir-510-3p	3	1804.85		hsa-mir-367-3p
hsa-mir-221-3p	5	119.32	hsa-mir-1273e	3	1740.02		hsa-mir-18b-5p	6	321.12	hsa-mir-323a-5p	3	1714.27		hsa-mir-130a-3p
hsa-mir-193b-3p	5	70.97	hsa-mir-4789-3p	3	1695.78		hsa-mir-340-5p	6	298.25	hsa-mir-6134	3	1575.23		hsa-mir-301a-3p
hsa-mir-194-5p	4	394.24	hsa-mir-296-3p	3	1683.34		hsa-mir-33a-5p	6	291.6	hsa-mir-3926	3	1574.63		hsa-mir-454-3p
hsa-mir-19b-1-5p	4	394.24	hsa-mir-6807-5p	3	1636.33		hsa-mir-454-3p	6	265.05	hsa-mir-421	3	1544.89		hsa-mir-301b-3p
hsa-mir-660-3p	4	365.14	hsa-mir-122-5p	3	1593.54		hsa-mir-330-5p	6	263.33	hsa-mir-4713-5p	3	1530.53		hsa-mir-196a-5p
hsa-mir-192-3p	4	340.65	hsa-mir-504-3p	3	1593.54		hsa-mir-3179	6	259.48	hsa-mir-6867-3p	3	1494.27		hsa-mir-603
hsa-mir-1910-5p	4	321.45	hsa-mir-324-3p	3	1569.75		hsa-mir-139-5p	6	256.78	hsa-mir-6867-5p	3	1485.79		hsa-mir-10a-5p
hsa-mir-140-3p	4	314.06	hsa-mir-7977	3	1561.21		hsa-mir-429	6	256.64	hsa-mir-1976	3	1450.03		hsa-mir-4793-3p
hsa-mir-628-5p	4	298.7	hsa-mir-375	3	1555.64		hsa-mir-30d-5p	6	236.17	hsa-mir-150-5p	3	1314.92		hsa-mir-34a-5p
hsa-mir-429	4	292.71	hsa-mir-6809-3p	3	1552.48		hsa-mir-338-3p	6	213.34	hsa-mir-186-3p	3	1314.92		hsa-mir-574-5p
hsa-mir-320c	4	287.23	hsa-mir-103a-3p	3	1465.98		hsa-mir-126-5p	6	205.06	hsa-mir-940	3	1307.89		hsa-let-7a-5p
hsa-mir-320d	4	287.23	hsa-mir-548e-5p	3	1433.49		hsa-mir-708-5p	6	200.64	hsa-mir-6808-5p	3	1307.89		hsa-let-7f-5p
hsa-mir-200c-3p	4	279.37	hsa-mir-130b-3p	3	1313.71		hsa-mir-126-3p	6	181.84	hsa-mir-6893-5p	3	1307.89		hsa-mir-27a-3p
hsa-mir-579-3p	4	276.21	hsa-mir-3121-3p	3	1286.73		hsa-mir-194-5p	6	167.7	hsa-mir-423-5p	3	1273.74		hsa-mir-106a-5p
hsa-mir-376c-3p	4	274.88	hsa-mir-4279	3	1258.99		hsa-mir-494-3p	6	160.38	hsa-mir-4313	3	1256.19		hsa-mir-148a-3p
hsa-mir-330-5p	4	270.2	hsa-mir-195-5p	3	1250.16		hsa-mir-19b-1-5p	6	132.97	hsa-mir-6721-5p	3	1251.34		hsa-mir-30d-5p
hsa-mir-545-3p	4	269.75	hsa-mir-424-5p	3	1250.16		hsa-mir-100-5p	5	495.01	hsa-mir-3163	3	1241.86		hsa-mir-147a
hsa-mir-93-3p	4	261	hsa-mir-497-5p	3	1250.16		hsa-mir-504-5p	5	290.17	hsa-mir-378a-5p	3	1229.14		hsa-mir-183-5p
hsa-mir-548h-5p	4	260.59	hsa-mir-6838-5p	3	1250.16		hsa-mir-30c-2-3p	5	244.12	hsa-mir-32-5p	3	1198.11		hsa-mir-210-3p
hsa-mir-582-3p	4	257.34	hsa-mir-215-5p	3	1249.99		hsa-mir-193a-3p	5	238.53	hsa-mir-363-3p	3	1198.11		hsa-mir-212-3p
hsa-mir-489-3p	4	257.09	hsa-mir-18a-5p	3	1201.58		hsa-mir-615-5p	5	224.61	hsa-mir-367-3p	3	1198.11		hsa-mir-214-3p
hsa-mir-135b-5p	4	250.13	hsa-mir-4772-3p	3	1152.19		hsa-mir-452-3p	5	216.68	hsa-mir-7977	3	1144.08		hsa-let-7i-5p
hsa-mir-196b-5p	4	241.05	hsa-mir-4638-5p	3	1151.06		hsa-mir-1293	5	198.35	hsa-mir-185-5p	3	1135.8		hsa-mir-23b-3p
hsa-mir-25-3p	4	240.4	hsa-mir-1976	3	1139.36		hsa-mir-4326	5	197.34	hsa-mir-511-3p	3	1129.93		hsa-mir-132-3p
hsa-mir-28-5p	4	240.27	hsa-mir-3653-5p	3	1139.36		hsa-mir-5008-5p	5	189.13	hsa-mir-215-5p	3	1123.61		hsa-mir-133a-3p
hsa-mir-942-5p	4	223.04	hsa-mir-1304-3p	3	1063.88		hsa-mir-3127-3p	5	188.95	hsa-mir-30c-2-3p	3	1015.48		hsa-mir-152-3p
hsa-mir-3619-5p	4	220.56	hsa-mir-526b-5p	3	908.71		hsa-mir-4525	5	188.9	hsa-mir-887-5p	3	1015.48		hsa-mir-9-5p
hsa-mir-365a-3p	4	217.09	hsa-mir-548d-3p	3	852.23		hsa-mir-942-5p	5	185.13	hsa-mir-6788-5p	3	1015.48		hsa-mir-136-5p
hsa-mir-339-5p	4	213.81	hsa-mir-548z	3	852.23		hsa-mir-1260b	5	181.58	hsa-mir-3689d	3	872.95		hsa-mir-200c-3p
hsa-mir-23c	4	209.14	hsa-mir-548ac	3	852.23		hsa-mir-132-3p	5	181.13	hsa-mir-6851-5p	3	872.95		hsa-mir-155-5p
hsa-mir-9-3p	4	208.43	hsa-mir-548h-3p	3	852.23		hsa-mir-532-3p	5	180.18	hsa-mir-6756-3p	3	868.7		hsa-mir-302a-3p
hsa-mir-4726-3p	4	199.39	hsa-mir-548bb-3p	3	852.23		hsa-mir-1260a	5	179.82	hsa-mir-3148	3	801.4		hsa-mir-361-5p
hsa-mir-10b-5p	4	193.88	hsa-mir-30b-3p	3	741.18		hsa-mir-744-5p	5	179.01	hsa-mir-186-5p	3	801		hsa-mir-362-5p
hsa-mir-320e	4	193.38	hsa-mir-149-3p	3	741.18		hsa-mir-30b-5p	5	172.64	hsa-mir-122-5p	3	800.28		hsa-mir-373-3p
hsa-mir-362-5p	4	191.17	hsa-mir-3689a-3p	3	741.18		hsa-mir-30e-5p	5	172.64	hsa-mir-877-3p	3	785.19		hsa-mir-378a-5p
hsa-mir-629-3p	4	189.11	hsa-mir-3689b-3p	3	741.18		hsa-mir-144-3p	5	167.85	hsa-mir-31-5p	3	776.91		hsa-mir-326
hsa-mir-24-2-5p	4	183.71	hsa-mir-3689c	3	741.18		hsa-mir-93-3p	5	159.15	hsa-mir-1260b	3	752.65		hsa-mir-133b
hsa-mir-454-3p	4	179.27	hsa-mir-4728-5p	3	741.18		hsa-mir-603	5	157.36	hsa-mir-1468-3p	3	751.77		hsa-mir-433-3p
hsa-mir-1267	4	178.75	hsa-mir-6779-5p	3	741.18		hsa-mir-935	5	156.19	hsa-mir-3124-3p	3	747.38		hsa-mir-483-3p
hsa-mir-628-3p	4	177.72	hsa-mir-6780a-5p	3	741.18		hsa-mir-4786-3p	5	154.1	hsa-mir-3175	3	726.27		hsa-mir-489-3p
hsa-mir-873-5p	4	173.66	hsa-mir-6785-5p	3	741.18		hsa-mir-221-3p	5	149.29	hsa-mir-9-5p	3	725.51		hsa-mir-490-3p
hsa-mir-3199	4	172.32	hsa-mir-6883-5p	3	741.18		hsa-mir-212-3p	5	144.37	hsa-mir-193b-3p	3	686.11		hsa-mir-491-5p
hsa-mir-143-3p	4	171.82	hsa-mir-7106-5p	3	741.18		hsa-mir-3619-5p	5	134.5	hsa-mir-4779	3	660.38		hsa-mir-520f-3p
hsa-mir-96-5p	4	170.63	hsa-mir-1273h-5p	3	741.18		hsa-mir-328-3p	5	130.33	hsa-mir-30a-5p	3	645.73		hsa-mir-520a-3p
hsa-mir-382-5p	4	165.63	hsa-mir-6512-3p	3	718.91		hsa-mir-33b-5p	5	121.47	hsa-mir-30d-5p	3	645.73		hsa-mir-526b-3p
hsa-mir-188-5p	4	163.8	hsa-mir-6720-5p	3	718.91		hsa-mir-550a-5p	5	113.79	hsa-mir-1321	3	644.28		hsa-mir-520c-3p
hsa-mir-876-3p	4	160.64	hsa-mir-25-3p	3	706.94		hsa-mir-130b-3p	5	113.1	hsa-mir-4739	3	644.28		hsa-mir-501-5p
hsa-let-7f-1-3p	4	157.32	hsa-mir-30c-2-3p	3	640.42		hsa-mir-941	5	112.89	hsa-mir-4756-5p	3	644.28		hsa-mir-502-5p
hsa-mir-326	4	143.25	hsa-mir-30c-1-3p	3	640.42		hsa-mir-20a-3p	5	102.64	hsa-mir-33a-5p	3	634.8		hsa-mir-504-5p
hsa-mir-125a-3p	4	141.07	hsa-mir-6788-5p	3	640.42		hsa-mir-152-3p	5	102.54	hsa-mir-6799-5p	3	599.95		hsa-mir-505-3p
hsa-mir-766-5p	4	138.6	hsa-mir-6516-5p	3	640.42		hsa-mir-940	5	102.08	hsa-mir-6758-5p	3	577.26		hsa-mir-513a-5p
hsa-mir-4487	4	130.38	hsa-mir-5011-5p	3	525.89		hsa-mir-205-5p	5	100.05	hsa-mir-6856-5p	3	577.26		hsa-mir-576-5p
hsa-mir-338-5p	4	130.24	hsa-mir-1277-5p	3	525.89		hsa-mir-34b-5p	5	95.45	hsa-mir-665	3	557.71		hsa-mir-618
hsa-mir-28-3p	4	119.38	hsa-mir-188-5p	3	326.45		hsa-mir-183-5p	5	92.39	hsa-let-7f-5p	3	554.28		hsa-mir-421
hsa-mir-142-3p	4	108.47	hsa-mir-5690	3	250.16		hsa-mir-503-5p	5	69.35	hsa-mir-140-3p	3	542.71		hsa-mir-542-3p
hsa-mir-151a-3p	4	105.43	hsa-mir-6746-5p	3	250.16		hsa-mir-99a-5p	4	348.08	hsa-mir-148a-3p	3	532.07		hsa-mir-16-2-3p
hsa-mir-30a-3p	4	92.77	hsa-mir-3190-5p	3	191.65		hsa-mir-5581-3p	4	275.85	hsa-mir-4271	3	512.37		hsa-mir-139-3p
hsa-mir-30e-3p	4	92.77	hsa-mir-3926	3	191.65		hsa-mir-2277-3p	4	224.16	hsa-mir-4725-3p	3	512.37		hsa-mir-7-1-3p
hsa-mir-222-3p	4	73.18	hsa-mir-6771-3p	3	191.65		hsa-mir-340-3p	4	207.11	hsa-mir-6780b-5p	3	512.37		hsa-mir-214-5p
hsa-mir-193a-3p	4	72.97	hsa-mir-302c-3p	2	2285.01		hsa-mir-628-5p	4	205.56	hsa-mir-301a-3p	3	475.36		hsa-mir-219a-1-3p
hsa-mir-941	4	66.88	hsa-mir-512-3p	2	2285.01		hsa-mir-2110	4	191.44	hsa-mir-454-3p	3	475.36		hsa-mir-23b-5p
hsa-mir-26b-3p	3	226.6	hsa-mir-548o-3p	2	2086.78		hsa-mir-30c-1-3p	4	173.56	hsa-mir-301b-3p	3	475.36		hsa-mir-186-3p
hsa-mir-574-5p	3	207.63	hsa-mir-411-5p	2	1551.88		hsa-mir-652-3p	4	172.85	hsa-mir-4295	3	475.36		hsa-mir-34b-3p
hsa-mir-186-3p	3	198.27	hsa-mir-516b-5p	2	1476		hsa-mir-129-5p	4	169.57	hsa-mir-3666	3	475.36		hsa-mir-361-3p
hsa-mir-5690	3	188.81	hsa-mir-7156-3p	2	1425.95		hsa-mir-185-3p	4	163.99	hsa-let-7e-5p	3	413.6		hsa-mir-330-5p
hsa-mir-421	3	180.69	hsa-mir-517-5p	2	1407.31		hsa-mir-96-5p	4	161.27	hsa-mir-3150a-3p	3	376.41		hsa-mir-151a-5p
hsa-mir-148b-5p	3	168.05	hsa-mir-18a-3p	2	1406.6		hsa-mir-1226-3p	4	160.4	hsa-mir-6763-5p	3	376.41		hsa-mir-338-5p
hsa-mir-7-1-3p	3	163.1	hsa-mir-543	2	1277.55		hsa-mir-548ar-3p	4	160.1	hsa-mir-23b-3p	3	361.95		hsa-mir-335-3p
hsa-mir-548k	3	162.22	hsa-mir-4272	2	1240.05		hsa-mir-1229-3p	4	157.45	hsa-let-7a-5p	3	213.98		hsa-mir-488-3p
hsa-mir-4685-3p	3	153.84	hsa-mir-1301-3p	2	1222.16		hsa-mir-16-1-3p	4	154.38	hsa-mir-144-3p	2	2239.1		hsa-mir-532-3p
hsa-mir-144-3p	3	152.85	hsa-mir-5698	2	1154.59		hsa-mir-199a-3p	4	148.27	hsa-mir-2681-5p	2	2045.1		hsa-mir-744-5p
hsa-mir-1229-3p	3	151.5	hsa-mir-423-5p	2	1151.73		hsa-mir-324-3p	4	146.15	hsa-mir-4444	2	1856.29		hsa-mir-1229-3p
hsa-mir-342-5p	3	149.14	hsa-mir-128-3p	2	1142.64		hsa-mir-181d-5p	4	145.66	hsa-mir-5683	2	1856.29		hsa-mir-548e-3p
hsa-mir-449b-5p	3	147.07	hsa-mir-6509-5p	2	1120.81		hsa-mir-769-5p	4	140.15	hsa-mir-1252-5p	2	1674.39		hsa-mir-548f-3p
hsa-mir-769-3p	3	143.63	hsa-mir-181b-2-3p	2	1119.81		hsa-mir-1301-3p	4	137.29	hsa-mir-1303	2	1664.03		hsa-mir-3180-3p
hsa-mir-1976	3	131.84	hsa-mir-100-5p	2	1118.34		hsa-mir-362-3p	4	127.53	hsa-mir-8060	2	1656.06		hsa-mir-3187-3p
hsa-mir-142-5p	3	131.28	hsa-mir-5684	2	1089.64		hsa-mir-3657	4	126.79	hsa-mir-4797-5p	2	1635.37		hsa-mir-500b-5p
hsa-mir-33b-5p	3	130.43	hsa-mir-200a-3p	2	1080		hsa-mir-1306-5p	4	124.93	hsa-mir-6888-5p	2	1625.53		hsa-mir-3619-5p
hsa-mir-16-2-3p	3	130.19	hsa-mir-4328	2	1070.19		hsa-mir-876-3p	4	124.9	hsa-mir-4795-5p	2	1615.1		hsa-mir-3928-3p
hsa-mir-200b-3p	3	129.46	hsa-mir-6507-3p	2	1070.19		hsa-mir-450a-5p	4	119.52	hsa-mir-580-3p	2	1561.73		hsa-mir-4738-3p
hsa-mir-92b-3p	3	126.49	hsa-mir-30c-5p	2	1041.53		hsa-mir-23b-5p	4	119.5	hsa-mir-578	2	1546.96		hsa-mir-4766-3p
hsa-mir-4664-5p	3	125.89	hsa-mir-369-3p	2	1027.87		hsa-mir-29b-1-5p	4	119.17	hsa-mir-5010-3p	2	1544.89		hsa-mir-5010-3p
hsa-mir-150-3p	3	125.37	hsa-mir-185-5p	2	1024.12		hsa-mir-4487	4	118.39	hsa-mir-1231	2	1499.12		hsa-mir-766-5p
hsa-mir-660-5p	3	123.01	hsa-mir-29a-3p	2	970.33		hsa-mir-4286	4	116.57	hsa-mir-501-5p	2	1498.35
hsa-mir-744-5p	3	122.96	hsa-mir-208a-5p	2	967.82		hsa-mir-186-3p	4	116.24	hsa-mir-101-3p	2	1430.82
hsa-mir-129-5p	3	117.57	hsa-mir-208b-5p	2	967.82		hsa-mir-1287-5p	4	113.52	hsa-mir-2392	2	1424.28
hsa-mir-135a-5p	3	117.52	hsa-mir-2355-3p	2	962.22		hsa-mir-181a-2-3p	4	109.43	hsa-mir-6884-3p	2	1424.28
hsa-mir-324-3p	3	117.34	hsa-mir-4789-5p	2	962.22		hsa-mir-103a-2-5p	4	108.1	hsa-mir-4666b	2	1380.97
hsa-let-7f-2-3p	3	117.34	hsa-mir-6747-3p	2	919.25		hsa-mir-484	4	104.83	hsa-mir-588	2	1338.07
hsa-mir-18b-5p	3	116.81	hsa-mir-6778-3p	2	919.25		hsa-mir-425-5p	4	103.8	hsa-mir-3187-3p	2	1338.07
hsa-mir-3615	3	115.57	hsa-mir-6796-3p	2	919.25		hsa-mir-18a-3p	4	94.02	hsa-mir-4435	2	1338.07
hsa-mir-627-5p	3	113.63	hsa-mir-6811-3p	2	886.84		hsa-mir-579-3p	4	93.38	hsa-mir-4701-5p	2	1338.07
hsa-mir-603	3	110.35	hsa-mir-367-5p	2	885.15		hsa-mir-335-3p	4	91.46	hsa-mir-34a-3p	2	1305.07
hsa-mir-185-3p	3	109.36	hsa-mir-1267	2	885.15		hsa-mir-365a-3p	4	91.1	hsa-mir-4450	2	1250.04
hsa-mir-197-3p	3	109.26	hsa-mir-656-3p	2	845.58		hsa-mir-589-5p	4	90.82	hsa-mir-6857-5p	2	1250.04
hsa-mir-548c-5p	3	105.96	hsa-mir-374b-5p	2	834.96		hsa-mir-377-3p	4	90.22	hsa-mir-4762-3p	2	1234.26
hsa-mir-548d-5p	3	105.96	hsa-mir-6500-3p	2	830.61		hsa-mir-141-3p	4	89.1	hsa-mir-3192-3p	2	1234.26
hsa-mir-548o-5p	3	105.96	hsa-mir-3194-3p	2	807.99		hsa-mir-4664-5p	4	88.86	hsa-mir-127-5p	2	1214
hsa-mir-548am-5p	3	105.96	hsa-mir-802	2	807.81		hsa-mir-1292-5p	4	83.32	hsa-mir-302c-3p	2	1172.57
hsa-mir-29b-1-5p	3	101.84	hsa-mir-5680	2	807.81		hsa-mir-676-3p	4	81.41	hsa-mir-6873-5p	2	1149.68
hsa-mir-1287-5p	3	100.88	hsa-mir-4766-5p	2	788.58		hsa-mir-1914-3p	4	79.55	hsa-mir-497-5p	2	1147.83
hsa-mir-2110	3	98.73	hsa-mir-6499-3p	2	788.58		hsa-mir-3180-3p	4	79.02	hsa-mir-6853-5p	2	1124.96
hsa-mir-1307-3p	3	98.26	hsa-mir-4699-3p	2	787.19		hsa-mir-22-5p	4	76.99	hsa-mir-128-3p	2	1118.64
hsa-mir-2277-3p	3	98.26	hsa-mir-744-3p	2	774.97		hsa-mir-3679-5p	4	71.79	hsa-mir-383-3p	2	1118.64
hsa-mir-23b-5p	3	98.25	hsa-mir-4755-5p	2	767.41		hsa-mir-363-3p	4	69.63	hsa-mir-3185	2	1095.45
hsa-mir-760	3	97.14	hsa-mir-5006-3p	2	767.41		hsa-mir-367-3p	4	69.63	hsa-mir-5584-5p	2	1064.23
hsa-mir-365b-3p	3	96.14	hsa-mir-507	2	742.23		hsa-mir-449c-5p	4	69.43	hsa-mir-3190-5p	2	1052.41
hsa-mir-20a-3p	3	95.79	hsa-mir-557	2	742.23		hsa-mir-629-3p	4	69.24	hsa-mir-222-5p	2	1044.22
hsa-mir-1908-5p	3	95.12	hsa-mir-3680-3p	2	742.23		hsa-mir-1296-5p	4	59.29	hsa-mir-582-3p	2	1044.22
hsa-mir-488-3p	3	85.72	hsa-mir-5003-3p	2	742.23		hsa-mir-545-3p	4	58.33	hsa-mir-3153	2	1027.3
hsa-mir-376a-5p	3	82.14	hsa-mir-7847-3p	2	699.25		hsa-mir-627-5p	4	55.91	hsa-mir-6733-5p	2	1027.3
hsa-mir-335-3p	3	81.39	hsa-mir-3133	2	696.54		hsa-mir-301b-3p	4	48.25	hsa-mir-6739-5p	2	1027.3
hsa-mir-632	3	80.3	hsa-mir-190a-5p	2	694.03		hsa-mir-4783-3p	3	123.73	hsa-mir-4772-3p	2	1024.15
hsa-mir-148a-5p	3	79.18	hsa-mir-4257	2	692.58		hsa-mir-760	3	105.33	hsa-mir-6791-3p	2	1024.15
hsa-mir-1226-3p	3	76.04	hsa-mir-3614-5p	2	692.58		hsa-mir-2114-5p	3	98.62	hsa-mir-6829-3p	2	1024.15
hsa-mir-183-5p	3	73.46	hsa-mir-1323	2	680.85		hsa-mir-500a-3p	3	95.93	hsa-mir-766-5p	2	1020.06
hsa-let-7b-3p	3	69.69	hsa-mir-942-5p	2	659.07		hsa-mir-590-3p	3	95.93	hsa-mir-1304-3p	2	1008.37
hsa-mir-3187-3p	3	61.93	hsa-mir-4775	2	608.36		hsa-mir-1288-3p	3	95.89	hsa-mir-107	2	992.17
hsa-mir-449a	3	57.87	hsa-mir-17-3p	2	607.8		hsa-mir-4685-3p	3	92.59	hsa-mir-6506-5p	2	977.63
hsa-mir-432-5p	3	55.95	hsa-mir-548l	2	603.69		hsa-mir-500a-5p	3	89.14	hsa-mir-619-5p	2	977.63
hsa-mir-16-1-3p	3	53.56	hsa-mir-3942-5p	2	603.69		hsa-mir-378a-5p	3	87.02	hsa-mir-8080	2	977.63
hsa-mir-132-3p	3	49.36	hsa-mir-4501	2	603.69		hsa-mir-499a-3p	3	76.91	hsa-mir-4252	2	975.91
hsa-mir-550a-3-5p	3	47.21	hsa-mir-3177-5p	2	603.69		hsa-mir-873-5p	3	75.63	hsa-mir-548x-3p	2	970.61
hsa-mir-32-3p	3	43.69	hsa-mir-4703-5p	2	603.69		hsa-mir-873-3p	3	72.25	hsa-mir-548ae-3p	2	970.61
hsa-mir-99b-5p	3	37.5	hsa-mir-5697	2	595.07		hsa-mir-320e	3	69.93	hsa-mir-548aj-3p	2	970.61
hsa-mir-18a-3p	3	34.55	hsa-mir-625-5p	2	588.87		hsa-mir-548d-3p	3	69.41	hsa-mir-548am-3p	2	970.61
hsa-mir-561-3p	3	30.92	hsa-mir-650	2	588.87		hsa-mir-342-5p	3	69.04	hsa-mir-548ah-3p	2	970.61
hsa-mir-501-3p	3	26.24	hsa-mir-3612	2	588.87		hsa-mir-874-3p	3	69	hsa-mir-548aq-3p	2	970.61
hsa-mir-5010-3p	3	20.6	hsa-mir-6511a-5p	2	588.87		hsa-mir-499a-5p	3	68.86	hsa-mir-548j-3p	2	970.61
hsa-mir-342-3p	2	112.97	hsa-mir-1910-3p	2	588.87		hsa-mir-877-5p	3	64.17	hsa-mir-34c-3p	2	960.94
hsa-mir-4999-5p	2	112.97	hsa-mir-223-3p	2	586.24		hsa-mir-1910-5p	3	64.15	hsa-mir-1197	2	960.94
hsa-mir-146b-5p	2	77.5	hsa-mir-4308	2	583.94		hsa-mir-3157-3p	3	64.15	hsa-mir-221-3p	2	940.87
hsa-mir-3179	2	77.5	hsa-mir-7158-5p	2	581.81		hsa-mir-3158-3p	3	64.15	hsa-mir-5003-3p	2	939.47
hsa-mir-502-5p	2	77.5	hsa-mir-146a-5p	2	578.94		hsa-mir-625-5p	3	64.15	hsa-mir-6513-3p	2	938
hsa-mir-576-5p	2	77.5	hsa-mir-146b-5p	2	578.94		hsa-mir-548n	3	63.23	hsa-mir-6787-3p	2	938
hsa-mir-185-5p	2	77.46	hsa-mir-101-3p	2	569.34		hsa-mir-421	3	61.7	hsa-mir-4434	2	908.67
hsa-mir-4326	2	77.46	hsa-mir-1264	2	561.15		hsa-mir-1277-5p	3	61.02	hsa-mir-4516	2	908.67
hsa-mir-4511	2	77.46	hsa-mir-4635	2	561.15		hsa-mir-1305	3	61.02	hsa-mir-5703	2	908.67
hsa-mir-1295a	2	75.28	hsa-mir-1303	2	560.28		hsa-mir-1243	3	60.79	hsa-mir-6885-3p	2	908.67
hsa-mir-183-3p	2	75.28	hsa-mir-449b-3p	2	560.28		hsa-mir-345-5p	3	59.39	hsa-mir-6827-5p	2	903.32
hsa-mir-29a-5p	2	75.28	hsa-mir-552-5p	2	539.87		hsa-mir-181b-3p	3	58.52	hsa-mir-1237-3p	2	890.87
hsa-mir-181b-3p	2	67.53	hsa-mir-2681-5p	2	531.13		hsa-mir-501-5p	3	58.46	hsa-mir-377-5p	2	880.66
hsa-mir-30c-1-3p	2	67.53	hsa-mir-4534	2	522.89		hsa-mir-4661-5p	3	56.3	hsa-mir-6086	2	880.66
hsa-mir-34b-3p	2	67.53	hsa-mir-8082	2	522.89		hsa-mir-324-5p	3	55.75	hsa-mir-4753-5p	2	875.22
hsa-mir-5581-5p	2	67.53	hsa-mir-325	2	522.06		hsa-mir-181a-3p	3	52.76	hsa-mir-6768-3p	2	875.22
hsa-mir-766-3p	2	67.53	hsa-mir-628-3p	2	522.06		hsa-mir-141-5p	3	50.97	hsa-mir-1224-5p	2	874.33
hsa-mir-3691-5p	2	67.33	hsa-mir-935	2	522.06		hsa-mir-4690-5p	3	50.76	hsa-mir-4775	2	866.01
hsa-mir-548o-3p	2	67.33	hsa-mir-197-3p	2	505.85		hsa-mir-3928-3p	3	50.63	hsa-mir-15a-5p	2	849.4
hsa-mir-423-3p	2	67.33	hsa-mir-5582-3p	2	504.44		hsa-mir-142-3p	3	48.72	hsa-mir-195-5p	2	849.4
hsa-mir-2355-5p	2	66.31	hsa-mir-107	2	502.49		hsa-mir-520a-5p	3	48.24	hsa-mir-5189-3p	2	840.28
hsa-mir-301a-5p	2	66.31	hsa-mir-3173-3p	2	494		hsa-mir-136-5p	3	48.09	hsa-mir-142-5p	2	833.17
hsa-mir-34c-5p	2	66.31	hsa-mir-6891-5p	2	494		hsa-mir-4792	3	46.27	hsa-mir-5590-3p	2	833.17
hsa-mir-449c-5p	2	66.31	hsa-mir-204-5p	2	489.45		hsa-mir-193a-5p	3	44.47	hsa-mir-6858-3p	2	832.1
hsa-mir-589-5p	2	66.31	hsa-mir-211-5p	2	489.45		hsa-mir-647	3	43.81	hsa-mir-608	2	821.58
hsa-mir-10a-5p	2	66.02	hsa-mir-30b-5p	2	488.26		hsa-mir-296-3p	3	43.47	hsa-mir-4651	2	821.58
hsa-mir-598-3p	2	66.02	hsa-mir-181b-5p	2	486.99		hsa-mir-200a-3p	3	43.17	hsa-mir-766-3p	2	816.6
hsa-mir-188-3p	2	56.71	hsa-mir-181c-5p	2	486.99		hsa-mir-148a-5p	3	42.24	hsa-mir-6512-3p	2	816.6
hsa-mir-345-5p	2	50.63	hsa-mir-181d-5p	2	486.99		hsa-let-7a-3p	3	41.97	hsa-mir-6720-5p	2	816.6
hsa-mir-362-3p	2	50.63	hsa-mir-142-5p	2	469.57		hsa-mir-215-5p	3	40.4	hsa-mir-373-3p	2	814.96
hsa-mir-582-5p	2	50.1	hsa-mir-340-5p	2	469.57		hsa-mir-660-5p	3	38.51	hsa-mir-505-3p	2	805.22
hsa-mir-4793-3p	2	49.36	hsa-mir-5590-3p	2	469.57		hsa-mir-561-5p	3	37.82	hsa-mir-1273g-3p	2	788.26
hsa-mir-328-3p	2	48.66	hsa-mir-8071	2	469.28		hsa-mir-7-1-3p	3	37.76	hsa-mir-573	2	776.67
hsa-mir-548at-5p	2	48.66	hsa-mir-149-5p	2	469.27		hsa-mir-501-3p	3	37.53	hsa-mir-1253	2	776.67
hsa-mir-151a-5p	2	48.66	hsa-mir-510-5p	2	466.19		hsa-mir-450b-5p	3	37.3	hsa-mir-3616-5p	2	776.67
hsa-mir-624-3p	2	48.66	hsa-mir-1257	2	466.19		hsa-mir-5010-3p	3	35.9	hsa-mir-338-5p	2	771.84
hsa-mir-20b-3p	2	48.22	hsa-mir-1247-3p	2	466.19		hsa-mir-653-5p	3	34.52	hsa-mir-3688-3p	2	771.84
hsa-mir-32-5p	2	48.05	hsa-mir-200b-3p	2	461.89		hsa-mir-548k	3	34.23	hsa-mir-4469	2	771.84
hsa-mir-3679-5p	2	48.05	hsa-mir-769-5p	2	458.26		hsa-mir-548l	3	34.23	hsa-mir-7113-3p	2	771.84
hsa-mir-504-5p	2	47.72	hsa-mir-4325	2	457.52		hsa-mir-199a-5p	3	33.44	hsa-mir-3646	2	745.04
hsa-mir-450b-5p	2	44.73	hsa-mir-30e-5p	2	455.64		hsa-mir-199b-5p	3	33.44	hsa-mir-3620-3p	2	738.3
hsa-mir-3127-5p	2	44.73	hsa-mir-6887-3p	2	455.64		hsa-mir-1271-3p	3	32.61	hsa-mir-4524a-3p	2	717.62
hsa-mir-3928-3p	2	44.73	hsa-mir-4310	2	442.1		hsa-mir-605-5p	3	31.35	hsa-mir-661	2	715.75
hsa-mir-1305	2	44.3	hsa-mir-7157-5p	2	442.1		hsa-mir-4766-3p	3	30.35	hsa-mir-1273a	2	715.75
hsa-mir-139-3p	2	44.3	hsa-mir-4719	2	429.76		hsa-mir-302a-3p	3	29.79	hsa-mir-4486	2	715.75
hsa-mir-5008-3p	2	44.3	hsa-mir-494-3p	2	426.88		hsa-mir-615-3p	3	29.71	hsa-mir-939-3p	2	715.75
hsa-mir-1260a	2	43.86	hsa-mir-510-3p	2	426.88		hsa-mir-382-5p	3	27.87	hsa-mir-561-3p	2	708.66
hsa-mir-595	2	43.86	hsa-mir-548n	2	391.73		hsa-mir-188-5p	3	27.59	hsa-mir-3184-5p	2	703.35
hsa-mir-378c	2	43.21	hsa-mir-545-3p	2	380.21		hsa-mir-365b-3p	3	26.78	hsa-mir-4768-3p	2	683.48
hsa-mir-491-5p	2	43.1	hsa-mir-328-3p	2	378.23		hsa-mir-33a-3p	3	26.73	hsa-mir-210-3p	2	635.15
hsa-mir-548a-5p	2	43.1	hsa-mir-302a-5p	2	377.32		hsa-mir-137	3	25.75	hsa-mir-603	2	635.15
hsa-mir-641	2	43.1	hsa-mir-6770-5p	2	377.32		hsa-mir-142-5p	3	25.73	hsa-mir-3941	2	635.15
hsa-mir-130b-5p	2	41.96	hsa-mir-141-3p	2	371.29		hsa-mir-149-5p	3	23.68	hsa-mir-3156-5p	2	631.16
hsa-mir-4286	2	41.29	hsa-mir-1343-3p	2	357.03		hsa-mir-1908-5p	3	21.74	hsa-mir-7161-3p	2	631.16
hsa-mir-199a-5p	2	39.75	hsa-mir-6742-3p	2	357.03		hsa-mir-34a-3p	3	21.63	hsa-mir-638	2	624.27
hsa-mir-199b-5p	2	39.75	hsa-mir-6783-3p	2	357.03		hsa-mir-550a-3-5p	3	21.07	hsa-mir-769-3p	2	624.27
hsa-mir-141-3p	2	38.52	hsa-mir-3191-5p	2	346.1		hsa-mir-92a-1-5p	3	20.81	hsa-mir-450b-3p	2	624.27
hsa-mir-505-3p	2	38.52	hsa-mir-4438	2	341.3		hsa-mir-491-5p	3	19.71	hsa-mir-4713-3p	2	624.27
hsa-mir-450a-5p	2	36.04	hsa-mir-5095	2	341.3		hsa-mir-3157-5p	3	19.32	hsa-mir-3183	2	610.75
hsa-mir-548au-5p	2	34.7	hsa-mir-7151-3p	2	341.3		hsa-mir-3200-3p	3	16.2	hsa-mir-4680-5p	2	610.75
hsa-mir-500a-5p	2	34.7	hsa-mir-4768-5p	2	340.32		hsa-mir-542-3p	2	41.66	hsa-mir-4723-3p	2	610.75
hsa-mir-298	2	34.12	hsa-mir-6833-3p	2	340.32		hsa-mir-3199	2	38.93	hsa-mir-6769b-3p	2	610.75
hsa-mir-15a-3p	2	33.47	hsa-mir-4684-5p	2	335.58		hsa-mir-4793-3p	2	38.82	hsa-mir-7111-3p	2	610.75
hsa-mir-3929	2	33.47	hsa-mir-4694-3p	2	333.46		hsa-mir-576-5p	2	36.84	hsa-mir-320a	2	607.01
hsa-mir-1180-3p	2	33.12	hsa-mir-4634	2	328.13		hsa-mir-1267	2	34.67	hsa-mir-361-3p	2	604.18
hsa-mir-378g	2	33.02	hsa-mir-466	2	325.49		hsa-mir-374b-3p	2	33.12	hsa-mir-3942-5p	2	579.52
hsa-mir-647	2	32.3	hsa-mir-4643	2	325.49		hsa-mir-143-5p	2	32.76	hsa-mir-4703-5p	2	579.52
hsa-mir-885-5p	2	31.92	hsa-mir-3120-5p	2	324.09		hsa-mir-125a-3p	2	31.19	hsa-mir-1185-5p	2	563.96
hsa-mir-24-1-5p	2	31.38	hsa-mir-6888-3p	2	324.09		hsa-mir-4521	2	29.6	hsa-mir-3679-5p	2	563.96
hsa-mir-99a-3p	2	30.79	hsa-mir-509-5p	2	322.03		hsa-mir-769-3p	2	29.13	hsa-mir-30a-3p	2	563.36
hsa-mir-324-5p	2	30.03	hsa-mir-509-3-5p	2	322.03		hsa-mir-624-3p	2	27.41	hsa-mir-30e-3p	2	563.36
hsa-mir-132-5p	2	30.03	hsa-mir-4418	2	322.03		hsa-mir-5690	2	27.21	hsa-mir-30d-3p	2	563.36
hsa-mir-152-3p	2	28.99	hsa-mir-182-5p	2	318.58		hsa-mir-618	2	26.88	hsa-mir-6790-3p	2	563.36
hsa-mir-875-3p	2	28.66	hsa-mir-130b-5p	2	318.58		hsa-mir-222-3p	2	26.84	hsa-mir-6821-3p	2	563.36
hsa-mir-1207-5p	2	28.01	hsa-mir-4753-3p	2	318.58		hsa-mir-552-3p	2	26.84	hsa-mir-548a-3p	2	563.11
hsa-mir-1226-5p	2	26.92	hsa-mir-4459	2	312.68		hsa-mir-29b-2-5p	2	26.63	hsa-mir-548e-3p	2	563.11
hsa-mir-455-5p	2	23.84	hsa-mir-4646-5p	2	312.68		hsa-mir-222-5p	2	25.97	hsa-mir-548f-3p	2	563.11
hsa-mir-589-3p	2	23.84	hsa-mir-1224-5p	2	312.5		hsa-mir-422a	2	25.82	hsa-mir-548ar-3p	2	563.11
hsa-mir-873-3p	2	23.24	hsa-mir-1185-5p	2	312.5		hsa-mir-641	2	25.3	hsa-mir-548az-3p	2	563.11
hsa-mir-346	2	22.43	hsa-mir-3605-5p	2	312.5		hsa-let-7f-1-3p	2	25.28	hsa-mir-4755-3p	2	557.97
hsa-mir-532-5p	2	22.43	hsa-mir-3679-5p	2	312.5		hsa-mir-424-3p	2	25.28	hsa-mir-3649	2	551.07
hsa-mir-642a-5p	2	22.43	hsa-mir-3915	2	312.5		hsa-mir-650	2	24.97	hsa-mir-425-5p	2	527.81
hsa-mir-939-5p	2	22.3	hsa-mir-4689	2	312.5		hsa-mir-3187-3p	2	24.39	hsa-mir-6795-3p	2	491.3
hsa-mir-204-3p	2	21.8	hsa-mir-6858-5p	2	312.5		hsa-mir-1180-3p	2	24.03	hsa-mir-6760-5p	2	489.31
hsa-mir-136-5p	2	21.46	hsa-mir-3192-5p	2	295.23		hsa-mir-616-5p	2	24.03	hsa-mir-4533	2	486.14
hsa-mir-222-5p	2	21.46	hsa-mir-6731-5p	2	295.23		hsa-mir-548j-5p	2	23.77	hsa-mir-889-3p	2	479.08
hsa-mir-4517	2	21.23	hsa-mir-6878-5p	2	295.23		hsa-mir-561-3p	2	23.77	hsa-mir-4710	2	464.66
hsa-mir-1283	2	21.05	hsa-mir-8085	2	295.23		hsa-mir-4698	2	23.72	hsa-mir-4792	2	464.66
hsa-mir-215-5p	2	20.34	hsa-mir-222-3p	2	294		hsa-mir-486-3p	2	23.61	hsa-mir-7855-5p	2	464.66
hsa-mir-331-5p	2	20.3	hsa-mir-324-5p	2	284.49		hsa-mir-301a-5p	2	23.32	hsa-mir-4786-5p	2	447.97
hsa-mir-3685	2	20.27	hsa-mir-1262	2	282.75		hsa-mir-548o-3p	2	23.23	hsa-mir-650	2	447.92
hsa-mir-31-5p	2	20.27	hsa-mir-4701-3p	2	282.75		hsa-mir-548an	2	23.23	hsa-mir-3612	2	447.92
hsa-mir-214-5p	2	19.85	hsa-mir-6736-5p	2	282.75		hsa-mir-15a-3p	2	22.68	hsa-mir-3160-3p	2	447.2
hsa-mir-612	2	19.85	hsa-mir-32-5p	2	276.04		hsa-mir-660-3p	2	22.55	hsa-mir-4639-3p	2	447.2
hsa-mir-193b-5p	2	19.23	hsa-mir-363-3p	2	276.04		hsa-mir-29a-5p	2	21.48	hsa-mir-6794-3p	2	447.2
hsa-mir-550a-5p	2	19.23	hsa-mir-367-3p	2	276.04		hsa-mir-1294	2	21.48	hsa-mir-499a-3p	2	444.48
hsa-mir-497-3p	2	18.55	hsa-mir-508-5p	2	262.45		hsa-mir-5682	2	21.3	hsa-mir-499b-3p	2	444.48
hsa-mir-635	2	18.55	hsa-mir-130a-3p	2	254.52		hsa-mir-518f-5p	2	20.47	hsa-mir-6732-5p	2	442.97
hsa-mir-1260b	2	18.14	hsa-mir-301a-3p	2	254.52		hsa-mir-1179	2	20.42	hsa-mir-181d-5p	2	431.42
hsa-mir-378a-5p	2	17.49	hsa-mir-454-3p	2	254.52		hsa-mir-1913	2	20.42	hsa-mir-2110	2	425.08
hsa-mir-27b-5p	2	17.31	hsa-mir-301b-3p	2	254.52		hsa-mir-339-3p	2	20.24	hsa-mir-152-3p	2	424.95
hsa-mir-652-5p	2	16.92	hsa-mir-4295	2	254.52		hsa-mir-30b-3p	2	20.12	hsa-mir-148b-3p	2	424.95
hsa-mir-214-3p	2	16.5	hsa-mir-3666	2	254.52		hsa-mir-362-5p	2	20.12	hsa-mir-877-5p	2	409.99
hsa-mir-483-3p	2	16.03	hsa-mir-196a-5p	2	241.16		hsa-mir-500b-5p	2	20.12	hsa-mir-432-3p	2	409.28
hsa-mir-485-3p	2	15.61	hsa-mir-3125	2	217.07		hsa-mir-556-5p	2	19.44	hsa-mir-1193	2	409.28
hsa-mir-1202	2	15.56	hsa-mir-3916	2	217.07		hsa-mir-4738-3p	2	19.19	hsa-mir-558	2	405.2
hsa-mir-154-5p	2	15.48	hsa-mir-6859-5p	2	217.07		hsa-mir-512-5p	2	19.19	hsa-mir-140-5p	2	399.11
hsa-mir-30c-2-3p	2	14.54	hsa-mir-603	2	211.58		hsa-mir-24-2-5p	2	19	hsa-mir-3127-3p	2	399.11
hsa-mir-1304-3p	2	14.24	hsa-mir-3941	2	211.58		hsa-mir-548b-3p	2	19	hsa-mir-4767	2	396.56
hsa-mir-4786-3p	2	13.98	hsa-mir-3135b	2	203.06		hsa-mir-378d	2	18.81	hsa-mir-7-5p	2	392.1
hsa-mir-520c-3p	2	13.24	hsa-mir-10a-5p	2	201.84		hsa-mir-378i	2	18.81	hsa-mir-4719	2	392.1
hsa-mir-526b-3p	2	12.15	hsa-mir-4729	2	183.98		hsa-mir-147b	2	18.48	hsa-mir-328-5p	2	389.34
hsa-mir-512-5p	2	11.93	hsa-mir-6866-3p	2	179.33		hsa-mir-198	2	18.38	hsa-mir-6885-5p	2	389.34
hsa-mir-556-5p	2	11.58	hsa-mir-6165	2	177.14		hsa-mir-933	2	18.38	hsa-mir-4723-5p	2	388.8
hsa-mir-193a-5p	2	11.38	hsa-mir-377-5p	2	173.71		hsa-mir-511-5p	2	17.77	hsa-mir-5698	2	388.8
hsa-mir-495-3p	2	11.38	hsa-mir-4793-3p	2	173.71		hsa-mir-3619-3p	2	17.42	hsa-mir-6870-5p	2	388.8
hsa-mir-330-3p	2	11.13	hsa-mir-1273g-3p	2	173.71		hsa-mir-323a-5p	2	17.12	hsa-mir-7111-5p	2	388.8
hsa-mir-4690-5p	2	10.89	hsa-mir-6086	2	173.71		hsa-mir-589-3p	2	17.09	hsa-mir-3122	2	381.89
hsa-mir-136-3p	2	10.82	hsa-mir-548p	2	167.84		hsa-mir-4429	2	16.92	hsa-mir-3913-5p	2	381.89
hsa-mir-1246	2	9.17	hsa-mir-4659a-3p	2	125.23		hsa-mir-3127-5p	2	16.75	hsa-mir-450a-1-3p	2	381.89
hsa-mir-374a-3p	2	8.73	hsa-mir-4659b-3p	2	125.23		hsa-mir-518a-3p	2	16.68	hsa-mir-6513-5p	2	381.89
hsa-mir-4766-3p	2	8.73	hsa-mir-34a-5p	2	115.88		hsa-mir-520a-3p	2	16.51	hsa-mir-6089	2	380.46
hsa-mir-499a-3p	2	8.16	hsa-mir-216a-5p	2	105.68		hsa-mir-330-3p	2	15.94	hsa-mir-625-5p	2	380.06
hsa-mir-517a-3p	2	7.53	hsa-mir-6736-3p	2	105.68		hsa-mir-34b-3p	2	15.59	hsa-mir-4447	2	380.06
hsa-mir-100-3p	2	7.24	hsa-mir-6787-3p	2	105.68		hsa-mir-1306-3p	2	14.77	hsa-mir-4472	2	380.06
hsa-mir-205-5p	2	7.1	hsa-mir-574-5p	2	67.3		hsa-mir-3613-3p	2	14.77	hsa-mir-532-3p	2	364.05
hsa-mir-1271-3p	2	6.86	hsa-mir-6771-5p	2	19.11		hsa-mir-374a-3p	2	14.66	hsa-mir-2116-3p	2	364.05
hsa-mir-503-5p	2	6.51	hsa-let-7a-5p	1	0		hsa-mir-4473	2	14.23	hsa-mir-203a-3p	2	361.43
hsa-mir-501-5p	2	5.43	hsa-let-7f-5p	1	0		hsa-mir-597-5p	2	14.07	hsa-mir-506-3p	2	342.77
hsa-mir-548an	2	5.03	hsa-mir-27a-3p	1	0		hsa-mir-99b-3p	2	13.78	hsa-mir-3714	2	342.77
hsa-mir-3194-5p	2	4.52	hsa-mir-96-5p	1	0		hsa-mir-19b-2-5p	2	13.71	hsa-mir-3910	2	342.77
hsa-mir-105-5p	2	3.88	hsa-mir-105-5p	1	0		hsa-mir-378c	2	13.18	hsa-mir-580-5p	2	340.24
hsa-mir-338-3p	2	3.66	hsa-mir-106a-5p	1	0		hsa-mir-130b-5p	2	13.06	hsa-mir-214-5p	2	339.69
hsa-mir-520f-3p	2	3.35	hsa-mir-199a-5p	1	0		hsa-mir-544a	2	12.88	hsa-mir-4284	2	339.69
hsa-mir-571	2	2.83	hsa-mir-148a-3p	1	0		hsa-mir-876-5p	2	12.88	hsa-mir-6514-3p	2	339.69
hsa-mir-1304-5p	2	1.27	hsa-mir-30d-5p	1	0		hsa-mir-5006-3p	2	12.83	hsa-mir-6811-3p	2	339.69
hsa-mir-100-5p	1	0	hsa-mir-147a	1	0		hsa-mir-2355-3p	2	12.8	hsa-mir-6847-3p	2	339.69
hsa-mir-223-3p	1	0	hsa-mir-183-5p	1	0		hsa-mir-604	2	12.68	hsa-mir-6090	2	335.78
hsa-mir-190a-5p	1	0	hsa-mir-199b-5p	1	0		hsa-mir-877-3p	2	12.46	hsa-mir-10a-5p	2	330.14
hsa-mir-363-3p	1	0	hsa-mir-210-3p	1	0		hsa-mir-3943	2	12.45	hsa-mir-7-1-3p	2	330.1
hsa-mir-519d-3p	1	0	hsa-mir-212-3p	1	0		hsa-mir-489-3p	2	12.26	hsa-mir-7-2-3p	2	330.1
hsa-mir-194-3p	1	0	hsa-mir-214-3p	1	0		hsa-mir-1307-3p	2	11.66	hsa-mir-876-3p	2	323.98
hsa-mir-296-3p	1	0	hsa-mir-224-5p	1	0		hsa-mir-455-5p	2	11.18	hsa-mir-4446-5p	2	316.19
hsa-mir-455-3p	1	0	hsa-let-7i-5p	1	0		hsa-mir-582-5p	2	10.79	hsa-mir-3938	2	313.42
hsa-mir-1303	1	0	hsa-mir-23b-3p	1	0		hsa-mir-135a-5p	2	9.95	hsa-mir-4793-5p	2	313.42
hsa-mir-548i	1	0	hsa-mir-132-3p	1	0		hsa-mir-369-3p	2	9.95	hsa-mir-130b-5p	2	312.66
hsa-mir-1825	1	0	hsa-mir-133a-3p	1	0		hsa-mir-217	2	9.9	hsa-mir-3125	2	307.18
hsa-mir-548w	1	0	hsa-mir-143-3p	1	0		hsa-mir-671-3p	2	9.84	hsa-mir-3916	2	307.18
hsa-mir-3605-5p	1	0	hsa-mir-152-3p	1	0		hsa-mir-339-5p	2	9.8	hsa-mir-6859-5p	2	307.18
hsa-mir-548y	1	0	hsa-mir-9-5p	1	0		hsa-mir-485-5p	2	9.78	hsa-mir-296-3p	2	300.31
hsa-mir-548ak	1	0	hsa-mir-9-3p	1	0		hsa-mir-642a-5p	2	8.36	hsa-mir-15b-3p	2	295.58
hsa-mir-216a-5p	1	0	hsa-mir-125a-5p	1	0		hsa-mir-483-3p	2	7.83	hsa-mir-4668-5p	2	295.36
hsa-mir-379-5p	1	0	hsa-mir-126-5p	1	0		hsa-mir-1224-5p	2	7.8	hsa-mir-629-3p	2	292.15
hsa-mir-576-3p	1	0	hsa-mir-134-5p	1	0		hsa-mir-373-3p	2	7.54	hsa-mir-520g-3p	2	289.89
hsa-mir-634	1	0	hsa-mir-136-5p	1	0		hsa-mir-376a-5p	2	7.38	hsa-mir-520h	2	289.89
hsa-mir-657	1	0	hsa-mir-154-5p	1	0		hsa-mir-99b-5p	2	5.4	hsa-mir-3978	2	286.14
hsa-mir-675-5p	1	0	hsa-mir-200c-3p	1	0		hsa-mir-2467-5p	2	5.28	hsa-mir-7515	2	284.34
hsa-mir-23a-5p	1	0	hsa-mir-155-5p	1	0		hsa-mir-574-5p	2	5.08	hsa-mir-3158-5p	2	281.86
hsa-mir-1282	1	0	hsa-mir-302a-3p	1	0		hsa-mir-140-5p	2	5.01	hsa-mir-4328	2	278.97
hsa-mir-1293	1	0	hsa-mir-361-5p	1	0		hsa-mir-432-5p	2	4.8	hsa-mir-135a-5p	2	277.81
hsa-mir-196a-3p	1	0	hsa-mir-362-5p	1	0		hsa-mir-548ak	2	4.57	hsa-mir-4421	2	277.65
hsa-mir-340-3p	1	0	hsa-mir-365a-3p	1	0		hsa-mir-548w	2	4.57	hsa-mir-5699-3p	2	277.65
hsa-mir-376a-3p	1	0	hsa-mir-302b-5p	1	0		hsa-mir-1207-5p	2	4.33	hsa-mir-3691-3p	2	271.83
hsa-mir-376b-3p	1	0	hsa-mir-302b-3p	1	0		hsa-mir-455-3p	2	3.5	hsa-mir-3065-5p	2	271.79
hsa-mir-520a-5p	1	0	hsa-mir-302d-3p	1	0		hsa-mir-211-5p	1	0	hsa-mir-6749-3p	2	271.79
hsa-mir-552-3p	1	0	hsa-mir-372-3p	1	0		hsa-mir-133b	1	0	hsa-mir-7159-5p	2	271.79
hsa-mir-935	1	0	hsa-mir-373-3p	1	0		hsa-mir-526b-3p	1	0	hsa-mir-6124	2	258.22
hsa-mir-1296-5p	1	0	hsa-mir-377-3p	1	0		hsa-mir-129-1-3p	1	0	hsa-mir-141-5p	2	244.26
hsa-mir-106b-3p	1	0	hsa-mir-378a-5p	1	0		hsa-mir-151a-5p	1	0	hsa-mir-515-5p	2	224.27
hsa-mir-1224-3p	1	0	hsa-mir-383-5p	1	0		hsa-mir-411-3p	1	0	hsa-mir-519e-5p	2	224.27
hsa-mir-125b-1-3p	1	0	hsa-mir-340-3p	1	0		hsa-mir-224-3p	1	0	hsa-mir-5695	2	224.27
hsa-mir-1288-3p	1	0	hsa-mir-342-3p	1	0		hsa-mir-675-5p	1	0	hsa-mir-519d-5p	2	224.27
hsa-mir-15b-3p	1	0	hsa-mir-323a-3p	1	0		hsa-mir-140-3p	1	0	hsa-mir-513a-3p	2	224.04
hsa-mir-1914-3p	1	0	hsa-mir-326	1	0		hsa-mir-628-3p	1	0	hsa-mir-513c-3p	2	224.04
hsa-mir-19b-2-5p	1	0	hsa-mir-151a-3p	1	0		hsa-mir-145-5p	1	0	hsa-mir-3606-3p	2	224.04
hsa-mir-2467-5p	1	0	hsa-mir-133b	1	0		hsa-mir-196a-3p	1	0	hsa-mir-223-5p	2	220.59
hsa-mir-296-5p	1	0	hsa-mir-423-3p	1	0		hsa-mir-23c	1	0	hsa-mir-574-5p	2	220.59
hsa-mir-30b-3p	1	0	hsa-mir-18b-5p	1	0		hsa-mir-376a-3p	1	0	hsa-mir-1296-3p	2	210.12
hsa-mir-3176	1	0	hsa-mir-429	1	0		hsa-mir-376b-3p	1	0	hsa-mir-324-5p	2	209.91
hsa-mir-3180-3p	1	0	hsa-mir-433-3p	1	0		hsa-mir-488-3p	1	0	hsa-mir-4257	2	205.96
hsa-mir-34a-3p	1	0	hsa-mir-452-3p	1	0		hsa-mir-632	1	0	hsa-mir-4722-5p	2	205.96
hsa-mir-361-3p	1	0	hsa-mir-483-3p	1	0		hsa-mir-517a-3p	1	0	hsa-mir-4316	2	205.85
hsa-mir-3677-5p	1	0	hsa-mir-488-5p	1	0		hsa-mir-1295a	1	0	hsa-mir-6783-5p	2	205.85
hsa-mir-4425	1	0	hsa-mir-489-3p	1	0		hsa-mir-1304-5p	1	0	hsa-mir-548as-3p	2	202.78
hsa-mir-4429	1	0	hsa-mir-490-3p	1	0		hsa-mir-4511	1	0	hsa-mir-486-3p	2	200.02
hsa-mir-4738-3p	1	0	hsa-mir-491-5p	1	0		hsa-mir-487b-3p	1	0	hsa-mir-1207-5p	2	200.02
hsa-mir-4783-3p	1	0	hsa-mir-432-5p	1	0		hsa-mir-99a-3p	1	0	hsa-mir-1909-3p	2	200.02
hsa-mir-4803	1	0	hsa-mir-495-3p	1	0		hsa-mir-1270	1	0	hsa-mir-4763-3p	2	200.02
hsa-mir-486-5p	1	0	hsa-mir-512-5p	1	0		hsa-mir-16-2-3p	1	0	hsa-mir-6722-3p	2	200.02
hsa-mir-490-3p	1	0	hsa-mir-520e	1	0		hsa-mir-625-3p	1	0	hsa-mir-6731-5p	2	193
hsa-mir-490-5p	1	0	hsa-mir-520f-3p	1	0		hsa-mir-219a-2-3p	1	0	hsa-mir-8085	2	193
hsa-mir-505-5p	1	0	hsa-mir-519c-5p	1	0		hsa-mir-1825	1	0	hsa-mir-3190-3p	2	189.96
hsa-mir-5094	1	0	hsa-mir-520a-3p	1	0		hsa-mir-3613-5p	1	0	hsa-mir-663a	2	186.86
hsa-mir-5100	1	0	hsa-mir-526b-3p	1	0		hsa-mir-502-5p	1	0	hsa-mir-1908-5p	2	186.86
hsa-mir-542-3p	1	0	hsa-mir-518f-5p	1	0		hsa-mir-520h	1	0	hsa-mir-3180-3p	2	186.86
hsa-mir-548q	1	0	hsa-mir-520b	1	0		hsa-mir-127-5p	1	0	hsa-mir-3196	2	186.86
hsa-mir-550a-3p	1	0	hsa-mir-526a	1	0		hsa-mir-329-3p	1	0	hsa-mir-3180	2	186.86
hsa-mir-5581-3p	1	0	hsa-mir-520c-3p	1	0		hsa-mir-652-5p	1	0	hsa-mir-6787-5p	2	186.86
hsa-mir-5699-3p	1	0	hsa-mir-518c-5p	1	0		hsa-mir-346	1	0	hsa-mir-6816-5p	2	186.86
hsa-mir-587	1	0	hsa-mir-524-5p	1	0		hsa-mir-548a-5p	1	0	hsa-mir-6840-3p	2	184.76
hsa-mir-597-5p	1	0	hsa-mir-520d-5p	1	0		hsa-mir-548at-5p	1	0	hsa-mir-3178	2	183.23
hsa-mir-618	1	0	hsa-mir-520d-3p	1	0		hsa-mir-548h-5p	1	0	hsa-mir-3191-3p	2	183.15
hsa-mir-650	1	0	hsa-mir-520g-3p	1	0		hsa-mir-592	1	0	hsa-mir-4476	2	174.47
hsa-mir-664a-5p	1	0	hsa-mir-520h	1	0		hsa-mir-1271-5p	1	0	hsa-mir-6876-5p	2	174.47
hsa-mir-708-5p	1	0	hsa-mir-501-5p	1	0		hsa-mir-4306	1	0	hsa-mir-1915-3p	2	167.05
hsa-mir-765	1	0	hsa-mir-502-5p	1	0		hsa-mir-212-5p	1	0	hsa-mir-6764-5p	2	167.05
hsa-mir-1271-5p	1	0	hsa-mir-503-5p	1	0		hsa-mir-3174	1	0	hsa-mir-874-5p	2	164.9
hsa-mir-1276	1	0	hsa-mir-504-5p	1	0		hsa-mir-5581-5p	1	0	hsa-mir-1301-3p	2	163.35
hsa-mir-221-5p	1	0	hsa-mir-505-3p	1	0		hsa-mir-3912-3p	1	0	hsa-mir-1827	2	160.78
hsa-mir-2355-3p	1	0	hsa-mir-513a-5p	1	0		hsa-mir-532-5p	1	0	hsa-mir-6499-3p	2	160.78
hsa-mir-302c-3p	1	0	hsa-mir-493-3p	1	0		hsa-mir-5699-3p	1	0	hsa-mir-6884-5p	2	160.78
hsa-mir-3065-5p	1	0	hsa-mir-539-5p	1	0		hsa-mir-583	1	0	hsa-mir-6516-5p	2	160.78
hsa-mir-378d	1	0	hsa-mir-562	1	0		hsa-mir-587	1	0	hsa-mir-145-3p	2	154.16
hsa-mir-378i	1	0	hsa-mir-564	1	0		hsa-mir-612	1	0	hsa-mir-342-5p	2	148.97
hsa-mir-4707-5p	1	0	hsa-mir-567	1	0		hsa-mir-635	1	0	hsa-mir-4664-5p	2	148.97
hsa-mir-493-3p	1	0	hsa-mir-576-5p	1	0		hsa-mir-744-3p	1	0	hsa-mir-4311	2	141.63
hsa-mir-513a-5p	1	0	hsa-mir-577	1	0		hsa-mir-888-3p	1	0	hsa-mir-539-5p	2	134.23
hsa-mir-95-3p	1	0	hsa-mir-578	1	0		hsa-mir-372-3p	1	0	hsa-mir-548aw	2	134.23
hsa-mir-187-5p	1	0	hsa-mir-579-3p	1	0		hsa-mir-183-3p	1	0	hsa-mir-548g-5p	2	134.23
hsa-mir-34c-3p	1	0	hsa-mir-582-5p	1	0		hsa-mir-219a-1-3p	1	0	hsa-mir-548x-5p	2	134.23
hsa-mir-433-3p	1	0	hsa-mir-548a-3p	1	0		hsa-mir-3145-3p	1	0	hsa-mir-548aj-5p	2	134.23
hsa-mir-1285-3p	1	0	hsa-mir-588	1	0		hsa-mir-3173-3p	1	0	hsa-mir-548f-5p	2	134.23
hsa-mir-129-1-3p	1	0	hsa-mir-589-3p	1	0		hsa-mir-323a-3p	1	0	hsa-mir-4747-5p	2	132.05
hsa-mir-1292-5p	1	0	hsa-mir-550a-3p	1	0		hsa-mir-338-5p	1	0	hsa-mir-5196-5p	2	132.05
hsa-mir-146a-3p	1	0	hsa-mir-592	1	0		hsa-mir-34c-3p	1	0	hsa-mir-146a-5p	2	131.71
hsa-mir-1909-5p	1	0	hsa-mir-599	1	0		hsa-mir-4484	1	0	hsa-mir-4796-3p	2	127.05
hsa-mir-323a-3p	1	0	hsa-mir-600	1	0		hsa-mir-545-5p	1	0	hsa-mir-33b-5p	2	113.63
hsa-mir-431-3p	1	0	hsa-mir-601	1	0		hsa-mir-5582-3p	1	0	hsa-mir-326	2	110.99
hsa-mir-4423-3p	1	0	hsa-mir-607	1	0		hsa-mir-584-5p	1	0	hsa-mir-593-3p	2	110.25
hsa-mir-4482-5p	1	0	hsa-mir-608	1	0		hsa-mir-802	1	0	hsa-mir-6818-3p	2	110.25
hsa-mir-4491	1	0	hsa-mir-548c-3p	1	0		hsa-mir-922	1	0	hsa-mir-6895-3p	2	110.25
hsa-mir-507	1	0	hsa-mir-618	1	0		hsa-mir-936	1	0	hsa-mir-205-5p	2	70.44
hsa-mir-518a-5p	1	0	hsa-mir-620	1	0		hsa-mir-1283	1	0	hsa-mir-491-5p	2	17.32
hsa-mir-527	1	0	hsa-mir-622	1	0		hsa-mir-187-3p	1	0	hsa-mir-939-5p	2	17.32
hsa-mir-548aa	1	0	hsa-mir-623	1	0		hsa-mir-196b-3p	1	0	hsa-mir-1343-5p	2	17.32
hsa-mir-548d-3p	1	0	hsa-mir-626	1	0		hsa-mir-371a-5p	1	0	hsa-let-7d-5p	1	0
hsa-mir-548t-3p	1	0	hsa-mir-630	1	0		hsa-mir-373-5p	1	0	hsa-mir-17-3p	1	0
hsa-mir-615-3p	1	0	hsa-mir-631	1	0		hsa-mir-376c-3p	1	0	hsa-mir-22-3p	1	0
hsa-mir-888-3p	1	0	hsa-mir-632	1	0		hsa-mir-520c-3p	1	0	hsa-mir-26a-5p	1	0
hsa-mir-625-3p	1	0	hsa-mir-633	1	0		hsa-let-7b-3p	1	0	hsa-mir-27a-3p	1	0
hsa-mir-329-3p	1	0	hsa-mir-642a-5p	1	0		hsa-mir-1281	1	0	hsa-mir-29a-3p	1	0
hsa-mir-370-3p	1	0	hsa-mir-643	1	0		hsa-mir-23a-5p	1	0	hsa-mir-99a-5p	1	0
hsa-mir-451a	1	0	hsa-mir-651-5p	1	0		hsa-mir-507	1	0	hsa-mir-100-5p	1	0
hsa-mir-509-3-5p	1	0	hsa-mir-652-3p	1	0		hsa-mir-513c-5p	1	0	hsa-mir-29b-3p	1	0
hsa-mir-509-5p	1	0	hsa-mir-655-3p	1	0		hsa-mir-520d-5p	1	0	hsa-mir-196a-5p	1	0
hsa-mir-526b-5p	1	0	hsa-mir-549a	1	0		hsa-let-7i-3p	1	0	hsa-mir-199a-3p	1	0
hsa-mir-584-5p	1	0	hsa-mir-657	1	0		hsa-mir-1299	1	0	hsa-mir-147a	1	0
hsa-mir-604	1	0	hsa-mir-421	1	0		hsa-mir-27b-5p	1	0	hsa-mir-181a-5p	1	0
hsa-mir-617	1	0	hsa-mir-363-5p	1	0		hsa-mir-28-3p	1	0	hsa-mir-181b-5p	1	0
hsa-mir-2278	1	0	hsa-mir-542-3p	1	0		hsa-mir-497-3p	1	0	hsa-mir-181c-5p	1	0
hsa-mir-3158-3p	1	0	hsa-mir-765	1	0		hsa-mir-708-3p	1	0	hsa-mir-183-5p	1	0
hsa-mir-4659a-3p	1	0	hsa-mir-297	1	0		hsa-mir-151a-3p	1	0	hsa-mir-212-3p	1	0
hsa-mir-590-5p	1	0	hsa-mir-26a-1-3p	1	0		hsa-mir-181c-3p	1	0	hsa-mir-214-3p	1	0
hsa-mir-379-3p	1	0	hsa-mir-33a-3p	1	0		hsa-mir-4677-3p	1	0	hsa-mir-223-3p	1	0
hsa-mir-499a-5p	1	0	hsa-mir-92a-2-5p	1	0		hsa-mir-5680	1	0	hsa-let-7g-5p	1	0
hsa-mir-1281	1	0	hsa-mir-96-3p	1	0		hsa-mir-495-3p	1	0	hsa-let-7i-5p	1	0
hsa-mir-1468-5p	1	0	hsa-mir-100-3p	1	0		hsa-mir-1226-5p	1	0	hsa-mir-27b-3p	1	0
hsa-mir-145-3p	1	0	hsa-mir-101-5p	1	0		hsa-mir-214-5p	1	0	hsa-mir-132-3p	1	0
hsa-mir-181c-3p	1	0	hsa-mir-106a-3p	1	0		hsa-mir-3176	1	0	hsa-mir-138-5p	1	0
hsa-mir-182-3p	1	0	hsa-mir-16-2-3p	1	0		hsa-mir-326	1	0	hsa-mir-142-3p	1	0
hsa-mir-199a-3p	1	0	hsa-mir-139-3p	1	0		hsa-mir-493-5p	1	0	hsa-mir-145-5p	1	0
hsa-mir-199b-3p	1	0	hsa-mir-7-1-3p	1	0		hsa-mir-548b-5p	1	0	hsa-mir-191-5p	1	0
hsa-mir-217	1	0	hsa-mir-7-2-3p	1	0		hsa-mir-378b	1	0	hsa-mir-136-5p	1	0
hsa-mir-218-1-3p	1	0	hsa-mir-183-3p	1	0		hsa-mir-3065-5p	1	0	hsa-mir-193a-3p	1	0
hsa-mir-219a-1-3p	1	0	hsa-mir-214-5p	1	0		hsa-mir-409-3p	1	0	hsa-mir-206	1	0
hsa-mir-299-3p	1	0	hsa-mir-219a-1-3p	1	0		hsa-mir-617	1	0	hsa-mir-200c-3p	1	0
hsa-mir-3613-3p	1	0	hsa-mir-23b-5p	1	0		hsa-mir-433-3p	1	0	hsa-mir-302a-3p	1	0
hsa-mir-367-3p	1	0	hsa-mir-143-5p	1	0		hsa-mir-451a	1	0	hsa-mir-34b-5p	1	0
hsa-mir-374c-5p	1	0	hsa-mir-136-3p	1	0		hsa-mir-576-3p	1	0	hsa-mir-34c-5p	1	0
hsa-mir-381-3p	1	0	hsa-mir-146a-3p	1	0		hsa-mir-651-5p	1	0	hsa-mir-361-5p	1	0
hsa-mir-4421	1	0	hsa-mir-150-3p	1	0		hsa-mir-101-5p	1	0	hsa-mir-362-5p	1	0
hsa-mir-488-5p	1	0	hsa-mir-186-3p	1	0		hsa-mir-125b-2-3p	1	0	hsa-mir-302b-3p	1	0
hsa-mir-493-5p	1	0	hsa-mir-195-3p	1	0		hsa-mir-218-1-3p	1	0	hsa-mir-302c-5p	1	0
hsa-mir-498	1	0	hsa-mir-200c-5p	1	0		hsa-mir-146b-3p	1	0	hsa-mir-302d-3p	1	0
hsa-mir-5006-3p	1	0	hsa-mir-194-3p	1	0		hsa-mir-1976	1	0	hsa-mir-369-3p	1	0
hsa-mir-513b-5p	1	0	hsa-mir-34b-3p	1	0		hsa-mir-412-3p	1	0	hsa-mir-372-3p	1	0
hsa-mir-520a-3p	1	0	hsa-mir-26a-2-3p	1	0		hsa-mir-5008-3p	1	0	hsa-mir-373-5p	1	0
hsa-mir-541-3p	1	0	hsa-mir-361-3p	1	0		hsa-mir-665	1	0	hsa-mir-374a-5p	1	0
hsa-mir-548n	1	0	hsa-mir-302d-5p	1	0		hsa-mir-223-3p	1	0	hsa-mir-375	1	0
hsa-mir-557	1	0	hsa-mir-330-5p	1	0		hsa-mir-10b-3p	1	0	hsa-mir-377-3p	1	0
hsa-mir-5682	1	0	hsa-mir-151a-5p	1	0		hsa-mir-216a-5p	1	0	hsa-mir-382-5p	1	0
hsa-mir-575	1	0	hsa-mir-338-5p	1	0		hsa-mir-10a-3p	1	0	hsa-mir-338-3p	1	0
hsa-mir-607	1	0	hsa-mir-335-3p	1	0		hsa-mir-138-1-3p	1	0	hsa-mir-339-5p	1	0
hsa-mir-655-3p	1	0	hsa-mir-20b-3p	1	0		hsa-mir-302c-3p	1	0	hsa-mir-133b	1	0
hsa-let-7d-3p	1	0	hsa-mir-486-3p	1	0		hsa-mir-502-3p	1	0	hsa-mir-346	1	0
hsa-mir-219a-2-3p	1	0	hsa-mir-488-3p	1	0		hsa-mir-1269b	1	0	hsa-mir-196b-5p	1	0
hsa-mir-1185-1-3p	1	0	hsa-mir-532-3p	1	0		hsa-mir-18b-3p	1	0	hsa-mir-424-5p	1	0
hsa-mir-1185-2-3p	1	0	hsa-mir-92b-5p	1	0		hsa-mir-3677-5p	1	0	hsa-mir-448	1	0
hsa-mir-1231	1	0	hsa-mir-589-5p	1	0		hsa-mir-490-5p	1	0	hsa-mir-449a	1	0
hsa-mir-138-2-3p	1	0	hsa-mir-593-3p	1	0		hsa-mir-588	1	0	hsa-mir-431-5p	1	0
hsa-mir-200a-3p	1	0	hsa-mir-629-5p	1	0		hsa-let-7g-3p	1	0	hsa-mir-433-3p	1	0
hsa-mir-204-5p	1	0	hsa-mir-298	1	0		hsa-mir-509-3-5p	1	0	hsa-mir-329-3p	1	0
hsa-mir-211-5p	1	0	hsa-mir-892a	1	0		hsa-mir-509-5p	1	0	hsa-mir-410-3p	1	0
hsa-mir-422a	1	0	hsa-mir-891b	1	0		hsa-mir-924	1	0	hsa-mir-483-3p	1	0
hsa-mir-573	1	0	hsa-mir-889-3p	1	0		hsa-mir-219a-5p	1	0	hsa-mir-488-5p	1	0
hsa-mir-619-3p	1	0	hsa-mir-875-5p	1	0		hsa-mir-1234-3p	1	0	hsa-mir-489-3p	1	0
hsa-mir-7-2-3p	1	0	hsa-mir-875-3p	1	0		hsa-mir-139-3p	1	0	hsa-mir-490-3p	1	0
hsa-mir-139-5p	1	0	hsa-mir-190b	1	0		hsa-mir-3605-5p	1	0	hsa-mir-511-5p	1	0
hsa-mir-18b-3p	1	0	hsa-mir-744-5p	1	0		hsa-mir-4708-3p	1	0	hsa-mir-146b-5p	1	0
hsa-mir-339-3p	1	0	hsa-mir-885-5p	1	0		hsa-mir-493-3p	1	0	hsa-mir-202-3p	1	0
hsa-mir-4422	1	0	hsa-mir-885-3p	1	0		hsa-mir-887-3p	1	0	hsa-mir-494-3p	1	0
hsa-mir-452-3p	1	0	hsa-mir-937-3p	1	0		hsa-mir-194-3p	1	0	hsa-mir-520e	1	0
hsa-mir-4705	1	0	hsa-mir-944	1	0		hsa-mir-4422	1	0	hsa-mir-520f-3p	1	0
hsa-mir-500b-5p	1	0	hsa-mir-523-5p	1	0		hsa-mir-492	1	0	hsa-mir-520a-5p	1	0
hsa-mir-548b-3p	1	0	hsa-mir-518e-5p	1	0		hsa-mir-664b-3p	1	0	hsa-mir-520a-3p	1	0
hsa-mir-548l	1	0	hsa-mir-522-5p	1	0		hsa-mir-138-2-3p	1	0	hsa-mir-526b-5p	1	0
hsa-mir-551b-3p	1	0	hsa-mir-519a-5p	1	0		hsa-mir-188-3p	1	0	hsa-mir-525-5p	1	0
hsa-mir-583	1	0	hsa-mir-519b-5p	1	0		hsa-mir-199b-3p	1	0	hsa-mir-523-3p	1	0
hsa-mir-99b-3p	1	0	hsa-mir-520c-5p	1	0		hsa-mir-26a-1-3p	1	0	hsa-mir-520b	1	0
hsa-mir-219a-5p	1	0	hsa-mir-518d-5p	1	0		hsa-mir-26a-2-3p	1	0	hsa-mir-520c-3p	1	0
hsa-mir-30d-3p	1	0	hsa-mir-1225-3p	1	0		hsa-mir-3611	1	0	hsa-mir-520d-3p	1	0
hsa-mir-153-3p	1	0	hsa-mir-1226-5p	1	0		hsa-mir-3615	1	0	hsa-mir-502-5p	1	0
hsa-mir-4661-5p	1	0	hsa-mir-1228-3p	1	0		hsa-mir-3685	1	0	hsa-mir-504-5p	1	0
hsa-mir-500a-3p	1	0	hsa-mir-1229-3p	1	0		hsa-mir-197-3p	1	0	hsa-mir-513a-5p	1	0
hsa-mir-615-5p	1	0	hsa-mir-1231	1	0		hsa-mir-148b-5p	1	0	hsa-mir-507	1	0
hsa-mir-4523	1	0	hsa-mir-1233-3p	1	0		hsa-mir-150-5p	1	0	hsa-mir-510-5p	1	0
hsa-mir-154-3p	1	0	hsa-mir-1271-5p	1	0		hsa-mir-548c-5p	1	0	hsa-mir-299-5p	1	0
hsa-mir-1913	1	0	hsa-mir-1205	1	0		hsa-mir-548i	1	0	hsa-mir-544a	1	0
hsa-mir-224-3p	1	0	hsa-mir-1206	1	0		hsa-mir-548y	1	0	hsa-mir-545-3p	1	0
hsa-mir-3130-5p	1	0	hsa-mir-548e-3p	1	0		hsa-mir-144-5p	1	0	hsa-mir-554	1	0
hsa-mir-383-5p	1	0	hsa-mir-548k	1	0		hsa-mir-485-3p	1	0	hsa-mir-555	1	0
hsa-mir-487a-3p	1	0	hsa-mir-1297	1	0		hsa-mir-548a-3p	1	0	hsa-mir-557	1	0
hsa-mir-539-5p	1	0	hsa-mir-1302	1	0		hsa-mir-548e-3p	1	0	hsa-mir-564	1	0
hsa-mir-629-5p	1	0	hsa-mir-1304-5p	1	0		hsa-mir-548f-3p	1	0	hsa-mir-567	1	0
hsa-mir-1297	1	0	hsa-mir-548f-3p	1	0		hsa-mir-146a-3p	1	0	hsa-mir-571	1	0
hsa-mir-1277-5p	1	0	hsa-mir-1245a	1	0		hsa-mir-149-3p	1	0	hsa-mir-575	1	0
hsa-mir-147b	1	0	hsa-mir-1251-5p	1	0		hsa-mir-197-5p	1	0	hsa-mir-576-5p	1	0
hsa-mir-3662	1	0	hsa-mir-1253	1	0		hsa-mir-200c-5p	1	0	hsa-mir-581	1	0
hsa-mir-377-5p	1	0	hsa-mir-1258	1	0		hsa-mir-3194-5p	1	0	hsa-mir-583	1	0
hsa-mir-4524a-5p	1	0	hsa-mir-548g-3p	1	0		hsa-mir-4804-5p	1	0	hsa-mir-587	1	0
hsa-mir-937-3p	1	0	hsa-mir-1261	1	0		hsa-mir-505-3p	1	0	hsa-mir-591	1	0
hsa-mir-130a-5p	1	0	hsa-mir-1263	1	0		hsa-mir-513a-5p	1	0	hsa-mir-593-5p	1	0
hsa-mir-373-3p	1	0	hsa-mir-1269a	1	0		hsa-mir-518c-5p	1	0	hsa-mir-595	1	0
hsa-mir-302a-3p	1	0	hsa-mir-1270	1	0		hsa-mir-5586-3p	1	0	hsa-mir-596	1	0
hsa-mir-1224-5p	1	0	hsa-mir-1275	1	0		hsa-mir-566	1	0	hsa-mir-599	1	0
hsa-mir-1255a	1	0	hsa-mir-1276	1	0		hsa-mir-663a	1	0	hsa-mir-602	1	0
hsa-mir-409-3p	1	0	hsa-mir-302e	1	0		hsa-mir-920	1	0	hsa-mir-605-5p	1	0
hsa-mir-653-5p	1	0	hsa-mir-302f	1	0		hsa-let-7f-2-3p	1	0	hsa-mir-607	1	0
hsa-mir-744-3p	1	0	hsa-mir-1279	1	0		hsa-mir-135b-5p	1	0	hsa-mir-616-5p	1	0
hsa-mir-92a-1-5p	1	0	hsa-mir-1284	1	0		hsa-mir-1537-3p	1	0	hsa-mir-618	1	0
hsa-mir-1269b	1	0	hsa-mir-1288-3p	1	0		hsa-mir-4803	1	0	hsa-mir-619-3p	1	0
hsa-mir-1306-3p	1	0	hsa-mir-1252-5p	1	0		hsa-mir-518d-5p	1	0	hsa-mir-620	1	0
hsa-mir-133b	1	0	hsa-mir-664a-3p	1	0		hsa-mir-520c-5p	1	0	hsa-mir-622	1	0
hsa-mir-3140-3p	1	0	hsa-mir-1825	1	0		hsa-mir-526a	1	0	hsa-mir-633	1	0
hsa-mir-3689a-3p	1	0	hsa-mir-1470	1	0		hsa-mir-3168	1	0	hsa-mir-643	1	0
hsa-mir-411-3p	1	0	hsa-mir-1914-5p	1	0					hsa-mir-644a	1	0
hsa-mir-454-5p	1	0	hsa-mir-1914-3p	1	0					hsa-mir-548d-3p	1	0
hsa-mir-542-5p	1	0	hsa-mir-2113	1	0					hsa-mir-449b-5p	1	0
hsa-mir-545-5p	1	0	hsa-mir-2054	1	0					hsa-mir-653-5p	1	0
hsa-mir-606	1	0	hsa-mir-761	1	0					hsa-mir-654-5p	1	0
hsa-mir-616-5p	1	0	hsa-mir-2116-3p	1	0					hsa-mir-656-3p	1	0
hsa-mir-664a-3p	1	0	hsa-mir-548q	1	0					hsa-mir-658	1	0
hsa-mir-708-3p	1	0	hsa-mir-2276-3p	1	0					hsa-mir-542-3p	1	0
hsa-mir-758-3p	1	0	hsa-mir-2681-3p	1	0					hsa-mir-671-5p	1	0
hsa-mir-378b	1	0	hsa-mir-2861	1	0					hsa-mir-454-5p	1	0
hsa-mir-548e-3p	1	0	hsa-mir-3118	1	0					hsa-mir-769-5p	1	0
hsa-mir-548f-3p	1	0	hsa-mir-3119	1	0					hsa-mir-297	1	0
hsa-mir-548z	1	0	hsa-mir-3122	1	0					hsa-mir-21-3p	1	0
hsa-mir-127-3p	1	0	hsa-mir-3123	1	0					hsa-mir-23a-5p	1	0
			hsa-mir-3127-5p	1	0					hsa-mir-25-5p	1	0
			hsa-mir-3134	1	0					hsa-mir-32-3p	1	0
			hsa-mir-3137	1	0					hsa-mir-29b-2-5p	1	0
			hsa-mir-3138	1	0					hsa-mir-16-2-3p	1	0
			hsa-mir-3140-3p	1	0					hsa-mir-129-1-3p	1	0
			hsa-mir-3141	1	0					hsa-mir-181c-3p	1	0
			hsa-mir-3143	1	0					hsa-mir-187-5p	1	0
			hsa-mir-548u	1	0					hsa-mir-199b-3p	1	0
			hsa-mir-3145-3p	1	0					hsa-mir-219a-1-3p	1	0
			hsa-mir-3148	1	0					hsa-mir-221-5p	1	0
			hsa-mir-3151-5p	1	0					hsa-mir-23b-5p	1	0
			hsa-mir-3155a	1	0					hsa-mir-124-5p	1	0
			hsa-mir-3161	1	0					hsa-mir-125a-3p	1	0
			hsa-mir-3163	1	0					hsa-mir-125b-2-3p	1	0
			hsa-mir-3164	1	0					hsa-mir-129-2-3p	1	0
			hsa-mir-3166	1	0					hsa-mir-185-3p	1	0
			hsa-mir-3180-3p	1	0					hsa-mir-195-3p	1	0
			hsa-mir-3183	1	0					hsa-mir-155-3p	1	0
			hsa-mir-3184-5p	1	0					hsa-mir-34b-3p	1	0
			hsa-mir-3187-3p	1	0					hsa-mir-362-3p	1	0
			hsa-mir-320e	1	0					hsa-mir-367-5p	1	0
			hsa-mir-3191-3p	1	0					hsa-mir-379-3p	1	0
			hsa-mir-3196	1	0					hsa-mir-330-5p	1	0
			hsa-mir-3198	1	0					hsa-mir-151a-5p	1	0
			hsa-mir-3201	1	0					hsa-mir-483-5p	1	0
			hsa-mir-3065-3p	1	0					hsa-mir-488-3p	1	0
			hsa-mir-4293	1	0					hsa-mir-491-3p	1	0
			hsa-mir-4301	1	0					hsa-mir-500a-5p	1	0
			hsa-mir-4298	1	0					hsa-mir-92b-5p	1	0
			hsa-mir-4309	1	0					hsa-mir-556-3p	1	0
			hsa-mir-4307	1	0					hsa-mir-576-3p	1	0
			hsa-mir-4313	1	0					hsa-mir-590-3p	1	0
			hsa-mir-4314	1	0					hsa-mir-624-3p	1	0
			hsa-mir-4251	1	0					hsa-mir-628-5p	1	0
			hsa-mir-4255	1	0					hsa-mir-411-3p	1	0
			hsa-mir-4326	1	0					hsa-mir-298	1	0
			hsa-mir-4266	1	0					hsa-mir-891a-5p	1	0
			hsa-mir-4268	1	0					hsa-mir-892a	1	0
			hsa-mir-4264	1	0					hsa-mir-450b-5p	1	0
			hsa-mir-4270	1	0					hsa-mir-891b	1	0
			hsa-mir-4271	1	0					hsa-mir-541-5p	1	0
			hsa-mir-4288	1	0					hsa-mir-541-3p	1	0
			hsa-mir-4292	1	0					hsa-mir-876-5p	1	0
			hsa-mir-4330	1	0					hsa-mir-885-3p	1	0
			hsa-mir-500b-5p	1	0					hsa-mir-873-5p	1	0
			hsa-mir-3607-5p	1	0					hsa-mir-374b-5p	1	0
			hsa-mir-3611	1	0					hsa-mir-216b-5p	1	0
			hsa-mir-3616-3p	1	0					hsa-mir-920	1	0
			hsa-mir-3619-5p	1	0					hsa-mir-936	1	0
			hsa-mir-3620-3p	1	0					hsa-mir-1224-3p	1	0
			hsa-mir-3646	1	0					hsa-mir-1225-5p	1	0
			hsa-mir-3650	1	0					hsa-mir-1225-3p	1	0
			hsa-mir-3652	1	0					hsa-mir-1228-5p	1	0
			hsa-mir-3658	1	0					hsa-mir-1229-3p	1	0
			hsa-mir-3660	1	0					hsa-mir-1234-3p	1	0
			hsa-mir-3661	1	0					hsa-mir-1238-3p	1	0
			hsa-mir-3662	1	0					hsa-mir-513b-5p	1	0
			hsa-mir-3665	1	0					hsa-mir-513c-5p	1	0
			hsa-mir-3671	1	0					hsa-mir-1264	1	0
			hsa-mir-3675-3p	1	0					hsa-mir-320c	1	0
			hsa-mir-3679-3p	1	0					hsa-mir-1323	1	0
			hsa-mir-3681-3p	1	0					hsa-mir-1178-3p	1	0
			hsa-mir-3688-3p	1	0					hsa-mir-1180-3p	1	0
			hsa-mir-3691-5p	1	0					hsa-mir-1184	1	0
			hsa-mir-3180	1	0					hsa-mir-1203	1	0
			hsa-mir-3907	1	0					hsa-mir-1205	1	0
			hsa-mir-3908	1	0					hsa-mir-1207-3p	1	0
			hsa-mir-3913-5p	1	0					hsa-mir-1290	1	0
			hsa-mir-3919	1	0					hsa-mir-1293	1	0
			hsa-mir-3924	1	0					hsa-mir-1294	1	0
			hsa-mir-3925-5p	1	0					hsa-mir-1297	1	0
			hsa-mir-676-5p	1	0					hsa-mir-548l	1	0
			hsa-mir-676-3p	1	0					hsa-mir-1243	1	0
			hsa-mir-3928-3p	1	0					hsa-mir-1251-5p	1	0
			hsa-mir-3943	1	0					hsa-mir-1261	1	0
			hsa-mir-374c-5p	1	0					hsa-mir-548n	1	0
			hsa-mir-642b-3p	1	0					hsa-mir-548m	1	0
			hsa-mir-548aa	1	0					hsa-mir-548o-3p	1	0
			hsa-mir-4420	1	0					hsa-mir-1266-5p	1	0
			hsa-mir-4422	1	0					hsa-mir-1267	1	0
			hsa-mir-4430	1	0					hsa-mir-1268a	1	0
			hsa-mir-4433a-3p	1	0					hsa-mir-1270	1	0
			hsa-mir-4434	1	0					hsa-mir-1272	1	0
			hsa-mir-4435	1	0					hsa-mir-1275	1	0
			hsa-mir-4441	1	0					hsa-mir-302e	1	0
			hsa-mir-4443	1	0					hsa-mir-302f	1	0
			hsa-mir-4450	1	0					hsa-mir-548p	1	0
			hsa-mir-4452	1	0					hsa-mir-1279	1	0
			hsa-mir-4462	1	0					hsa-mir-1281	1	0
			hsa-mir-4465	1	0					hsa-mir-1292-5p	1	0
			hsa-mir-4469	1	0					hsa-mir-664a-5p	1	0
			hsa-mir-4470	1	0					hsa-mir-1911-3p	1	0
			hsa-mir-4471	1	0					hsa-mir-205-3p	1	0
			hsa-mir-4473	1	0					hsa-mir-2053	1	0
			hsa-mir-4474-3p	1	0					hsa-mir-449c-5p	1	0
			hsa-mir-4477a	1	0					hsa-mir-761	1	0
			hsa-mir-3155b	1	0					hsa-mir-764	1	0
			hsa-mir-4481	1	0					hsa-mir-759	1	0
			hsa-mir-4487	1	0					hsa-mir-2115-3p	1	0
			hsa-mir-4490	1	0					hsa-mir-2276-3p	1	0
			hsa-mir-4495	1	0					hsa-mir-2277-3p	1	0
			hsa-mir-4502	1	0					hsa-mir-2682-5p	1	0
			hsa-mir-4503	1	0					hsa-mir-3119	1	0
			hsa-mir-4504	1	0					hsa-mir-3121-3p	1	0
			hsa-mir-4511	1	0					hsa-mir-3126-5p	1	0
			hsa-mir-4515	1	0					hsa-mir-3129-5p	1	0
			hsa-mir-4516	1	0					hsa-mir-3134	1	0
			hsa-mir-4517	1	0					hsa-mir-3144-5p	1	0
			hsa-mir-4520-3p	1	0					hsa-mir-548v	1	0
			hsa-mir-1269b	1	0					hsa-mir-3152-3p	1	0
			hsa-mir-4524a-5p	1	0					hsa-mir-3154	1	0
			hsa-mir-4524a-3p	1	0					hsa-mir-3161	1	0
			hsa-mir-4525	1	0					hsa-mir-3162-5p	1	0
			hsa-mir-4526	1	0					hsa-mir-3166	1	0
			hsa-mir-4531	1	0					hsa-mir-3167	1	0
			hsa-mir-4532	1	0					hsa-mir-3171	1	0
			hsa-mir-4533	1	0					hsa-mir-3173-3p	1	0
			hsa-mir-3121-5p	1	0					hsa-mir-3174	1	0
			hsa-mir-3136-3p	1	0					hsa-mir-3176	1	0
			hsa-mir-3074-5p	1	0					hsa-mir-3180-5p	1	0
			hsa-mir-3156-3p	1	0					hsa-mir-3182	1	0
			hsa-mir-3158-5p	1	0					hsa-mir-3188	1	0
			hsa-mir-3664-3p	1	0					hsa-mir-3189-3p	1	0
			hsa-mir-3677-5p	1	0					hsa-mir-3192-5p	1	0
			hsa-mir-3913-3p	1	0					hsa-mir-3197	1	0
			hsa-mir-3922-5p	1	0					hsa-mir-3201	1	0
			hsa-mir-3944-5p	1	0					hsa-mir-514b-5p	1	0
			hsa-mir-4423-5p	1	0					hsa-mir-4300	1	0
			hsa-mir-3978	1	0					hsa-mir-4306	1	0
			hsa-mir-4633-3p	1	0					hsa-mir-4307	1	0
			hsa-mir-4638-3p	1	0					hsa-mir-4312	1	0
			hsa-mir-4641	1	0					hsa-mir-4315	1	0
			hsa-mir-4642	1	0					hsa-mir-4314	1	0
			hsa-mir-4645-3p	1	0					hsa-mir-4327	1	0
			hsa-mir-4646-3p	1	0					hsa-mir-4267	1	0
			hsa-mir-4650-3p	1	0					hsa-mir-4262	1	0
			hsa-mir-4651	1	0					hsa-mir-2355-5p	1	0
			hsa-mir-4652-3p	1	0					hsa-mir-4268	1	0
			hsa-mir-4653-3p	1	0					hsa-mir-4272	1	0
			hsa-mir-4654	1	0					hsa-mir-4276	1	0
			hsa-mir-4655-5p	1	0					hsa-mir-4274	1	0
			hsa-mir-4660	1	0					hsa-mir-4277	1	0
			hsa-mir-4661-5p	1	0					hsa-mir-4278	1	0
			hsa-mir-4662a-5p	1	0					hsa-mir-4283	1	0
			hsa-mir-4665-5p	1	0					hsa-mir-4286	1	0
			hsa-mir-219b-5p	1	0					hsa-mir-500b-5p	1	0
			hsa-mir-219b-3p	1	0					hsa-mir-2277-5p	1	0
			hsa-mir-4675	1	0					hsa-mir-3605-5p	1	0
			hsa-mir-4676-3p	1	0					hsa-mir-3611	1	0
			hsa-mir-4677-3p	1	0					hsa-mir-3614-5p	1	0
			hsa-mir-4679	1	0					hsa-mir-3618	1	0
			hsa-mir-4682	1	0					hsa-mir-3619-5p	1	0
			hsa-mir-4683	1	0					hsa-mir-3622b-5p	1	0
			hsa-mir-4691-5p	1	0					hsa-mir-3653-3p	1	0
			hsa-mir-4695-5p	1	0					hsa-mir-3658	1	0
			hsa-mir-4698	1	0					hsa-mir-1273e	1	0
			hsa-mir-4699-5p	1	0					hsa-mir-3663-5p	1	0
			hsa-mir-4700-3p	1	0					hsa-mir-3667-5p	1	0
			hsa-mir-4701-5p	1	0					hsa-mir-3667-3p	1	0
			hsa-mir-4704-5p	1	0					hsa-mir-3672	1	0
			hsa-mir-4705	1	0					hsa-mir-3675-3p	1	0
			hsa-mir-4708-5p	1	0					hsa-mir-3679-3p	1	0
			hsa-mir-4710	1	0					hsa-mir-3680-3p	1	0
			hsa-mir-4711-5p	1	0					hsa-mir-3681-3p	1	0
			hsa-mir-4713-5p	1	0					hsa-mir-3685	1	0
			hsa-mir-4715-3p	1	0					hsa-mir-3691-5p	1	0
			hsa-mir-4716-3p	1	0					hsa-mir-3692-3p	1	0
			hsa-mir-4720-3p	1	0					hsa-mir-3907	1	0
			hsa-mir-4721	1	0					hsa-mir-3908	1	0
			hsa-mir-4722-3p	1	0					hsa-mir-3909	1	0
			hsa-mir-4723-5p	1	0					hsa-mir-3911	1	0
			hsa-mir-4723-3p	1	0					hsa-mir-3915	1	0
			hsa-mir-4725-5p	1	0					hsa-mir-3922-3p	1	0
			hsa-mir-4725-3p	1	0					hsa-mir-3925-5p	1	0
			hsa-mir-4731-5p	1	0					hsa-mir-676-5p	1	0
			hsa-mir-4731-3p	1	0					hsa-mir-3928-3p	1	0
			hsa-mir-4733-3p	1	0					hsa-mir-3929	1	0
			hsa-mir-4735-5p	1	0					hsa-mir-3934-5p	1	0
			hsa-mir-4735-3p	1	0					hsa-mir-3937	1	0
			hsa-mir-4738-3p	1	0					hsa-mir-3943	1	0
			hsa-mir-4740-5p	1	0					hsa-mir-548z	1	0
			hsa-mir-4740-3p	1	0					hsa-mir-1268b	1	0
			hsa-mir-4741	1	0					hsa-mir-548ac	1	0
			hsa-mir-4742-3p	1	0					hsa-mir-4426	1	0
			hsa-mir-4744	1	0					hsa-mir-4428	1	0
			hsa-mir-3591-5p	1	0					hsa-mir-4433a-3p	1	0
			hsa-mir-4745-5p	1	0					hsa-mir-4443	1	0
			hsa-mir-4747-3p	1	0					hsa-mir-4448	1	0
			hsa-mir-4752	1	0					hsa-mir-4454	1	0
			hsa-mir-371b-3p	1	0					hsa-mir-4456	1	0
			hsa-mir-4757-5p	1	0					hsa-mir-4457	1	0
			hsa-mir-4761-5p	1	0					hsa-mir-4458	1	0
			hsa-mir-4764-3p	1	0					hsa-mir-4460	1	0
			hsa-mir-4765	1	0					hsa-mir-3135b	1	0
			hsa-mir-4766-3p	1	0					hsa-mir-4465	1	0
			hsa-mir-4769-5p	1	0					hsa-mir-4468	1	0
			hsa-mir-4770	1	0					hsa-mir-4470	1	0
			hsa-mir-4772-5p	1	0					hsa-mir-4475	1	0
			hsa-mir-4773	1	0					hsa-mir-4478	1	0
			hsa-mir-4778-5p	1	0					hsa-mir-4481	1	0
			hsa-mir-4778-3p	1	0					hsa-mir-4483	1	0
			hsa-mir-4779	1	0					hsa-mir-4496	1	0
			hsa-mir-4780	1	0					hsa-mir-4419b	1	0
			hsa-mir-4436b-5p	1	0					hsa-mir-4500	1	0
			hsa-mir-4782-5p	1	0					hsa-mir-4502	1	0
			hsa-mir-1245b-3p	1	0					hsa-mir-4514	1	0
			hsa-mir-2467-3p	1	0					hsa-mir-4517	1	0
			hsa-mir-4790-3p	1	0					hsa-mir-4518	1	0
			hsa-mir-4791	1	0					hsa-mir-4519	1	0
			hsa-mir-4795-3p	1	0					hsa-mir-4521	1	0
			hsa-mir-4797-5p	1	0					hsa-mir-4525	1	0
			hsa-mir-4797-3p	1	0					hsa-mir-4526	1	0
			hsa-mir-4799-5p	1	0					hsa-mir-4530	1	0
			hsa-mir-4801	1	0					hsa-mir-4532	1	0
			hsa-mir-4804-3p	1	0					hsa-mir-4537	1	0
			hsa-mir-5047	1	0					hsa-mir-3120-5p	1	0
			hsa-mir-1273f	1	0					hsa-mir-3162-3p	1	0
			hsa-mir-5096	1	0					hsa-mir-3688-5p	1	0
			hsa-mir-642a-3p	1	0					hsa-mir-3942-3p	1	0
			hsa-mir-4482-3p	1	0					hsa-mir-4423-5p	1	0
			hsa-mir-4999-3p	1	0					hsa-mir-3974	1	0
			hsa-mir-5001-3p	1	0					hsa-mir-3975	1	0
			hsa-mir-5004-3p	1	0					hsa-mir-4635	1	0
			hsa-mir-548ap-3p	1	0					hsa-mir-4643	1	0
			hsa-mir-5010-5p	1	0					hsa-mir-4644	1	0
			hsa-mir-5010-3p	1	0					hsa-mir-4645-5p	1	0
			hsa-mir-5011-3p	1	0					hsa-mir-4645-3p	1	0
			hsa-mir-5089-5p	1	0					hsa-mir-4646-5p	1	0
			hsa-mir-5093	1	0					hsa-mir-4647	1	0
			hsa-mir-5187-5p	1	0					hsa-mir-4649-3p	1	0
			hsa-mir-5192	1	0					hsa-mir-4652-3p	1	0
			hsa-mir-5194	1	0					hsa-mir-4655-5p	1	0
			hsa-mir-5195-5p	1	0					hsa-mir-4656	1	0
			hsa-mir-5197-5p	1	0					hsa-mir-4659a-5p	1	0
			hsa-mir-5197-3p	1	0					hsa-mir-4660	1	0
			hsa-mir-4524b-5p	1	0					hsa-mir-4659b-5p	1	0
			hsa-mir-4524b-3p	1	0					hsa-mir-4662b	1	0
			hsa-mir-548ar-3p	1	0					hsa-mir-4665-5p	1	0
			hsa-mir-664b-3p	1	0					hsa-mir-4666a-3p	1	0
			hsa-mir-548at-5p	1	0					hsa-mir-4667-5p	1	0
			hsa-mir-5586-3p	1	0					hsa-mir-4668-3p	1	0
			hsa-mir-5587-5p	1	0					hsa-mir-4670-3p	1	0
			hsa-mir-548au-3p	1	0					hsa-mir-4672	1	0
			hsa-mir-5589-5p	1	0					hsa-mir-4673	1	0
			hsa-mir-5589-3p	1	0					hsa-mir-4676-5p	1	0
			hsa-mir-548av-5p	1	0					hsa-mir-4677-3p	1	0
			hsa-mir-548av-3p	1	0					hsa-mir-4679	1	0
			hsa-mir-5681a	1	0					hsa-mir-4683	1	0
			hsa-mir-5692c	1	0					hsa-mir-4684-5p	1	0
			hsa-mir-5688	1	0					hsa-mir-4684-3p	1	0
			hsa-mir-5681b	1	0					hsa-mir-4685-5p	1	0
			hsa-mir-5689	1	0					hsa-mir-4686	1	0
			hsa-mir-5691	1	0					hsa-mir-4687-5p	1	0
			hsa-mir-4666b	1	0					hsa-mir-1343-3p	1	0
			hsa-mir-5694	1	0					hsa-mir-4688	1	0
			hsa-mir-5701	1	0					hsa-mir-4689	1	0
			hsa-mir-5703	1	0					hsa-mir-4691-5p	1	0
			hsa-mir-5692b	1	0					hsa-mir-4692	1	0
			hsa-mir-5706	1	0					hsa-mir-4695-5p	1	0
			hsa-mir-181b-3p	1	0					hsa-mir-4695-3p	1	0
			hsa-mir-204-3p	1	0					hsa-mir-4699-3p	1	0
			hsa-mir-211-3p	1	0					hsa-mir-4700-5p	1	0
			hsa-mir-561-5p	1	0					hsa-mir-4707-3p	1	0
			hsa-mir-766-5p	1	0					hsa-mir-4709-5p	1	0
			hsa-mir-1255b-2-3p	1	0					hsa-mir-203b-3p	1	0
			hsa-mir-1306-5p	1	0					hsa-mir-4711-3p	1	0
			hsa-mir-548t-3p	1	0					hsa-mir-4712-3p	1	0
			hsa-mir-3529-3p	1	0					hsa-mir-4715-3p	1	0
			hsa-mir-365b-3p	1	0					hsa-mir-4716-3p	1	0
			hsa-mir-3190-3p	1	0					hsa-mir-4720-5p	1	0
			hsa-mir-216a-3p	1	0					hsa-mir-4722-3p	1	0
			hsa-mir-376c-5p	1	0					hsa-mir-4724-3p	1	0
			hsa-mir-376b-5p	1	0					hsa-mir-4725-5p	1	0
			hsa-mir-495-5p	1	0					hsa-mir-4726-3p	1	0
			hsa-mir-939-3p	1	0					hsa-mir-4727-5p	1	0
			hsa-mir-1233-5p	1	0					hsa-mir-4727-3p	1	0
			hsa-mir-1292-3p	1	0					hsa-mir-4728-3p	1	0
			hsa-mir-4743-3p	1	0					hsa-mir-4733-3p	1	0
			hsa-mir-6073	1	0					hsa-mir-3064-3p	1	0
			hsa-mir-6074	1	0					hsa-mir-4738-3p	1	0
			hsa-mir-6079	1	0					hsa-mir-3591-3p	1	0
			hsa-mir-6081	1	0					hsa-mir-4745-5p	1	0
			hsa-mir-6088	1	0					hsa-mir-4751	1	0
			hsa-mir-6500-5p	1	0					hsa-mir-4752	1	0
			hsa-mir-548az-3p	1	0					hsa-mir-4753-3p	1	0
			hsa-mir-6501-5p	1	0					hsa-mir-371b-5p	1	0
			hsa-mir-6502-5p	1	0					hsa-mir-4757-5p	1	0
			hsa-mir-6505-5p	1	0					hsa-mir-4760-3p	1	0
			hsa-mir-6506-5p	1	0					hsa-mir-4761-5p	1	0
			hsa-mir-6514-5p	1	0					hsa-mir-4766-5p	1	0
			hsa-mir-6514-3p	1	0					hsa-mir-4766-3p	1	0
			hsa-mir-6719-3p	1	0					hsa-mir-4768-5p	1	0
			hsa-mir-6720-3p	1	0					hsa-mir-4769-3p	1	0
			hsa-mir-370-5p	1	0					hsa-mir-4772-5p	1	0
			hsa-mir-520g-5p	1	0					hsa-mir-4776-3p	1	0
			hsa-mir-580-5p	1	0					hsa-mir-4778-5p	1	0
			hsa-mir-619-5p	1	0					hsa-mir-4436b-5p	1	0
			hsa-mir-627-3p	1	0					hsa-mir-4783-5p	1	0
			hsa-mir-653-3p	1	0					hsa-mir-4783-3p	1	0
			hsa-mir-1296-3p	1	0					hsa-mir-1245b-3p	1	0
			hsa-mir-1468-3p	1	0					hsa-mir-2467-5p	1	0
			hsa-mir-1301-5p	1	0					hsa-mir-2467-3p	1	0
			hsa-mir-1298-3p	1	0					hsa-mir-4786-3p	1	0
			hsa-mir-891a-3p	1	0					hsa-mir-4787-5p	1	0
			hsa-mir-887-5p	1	0					hsa-mir-4790-5p	1	0
			hsa-mir-216b-3p	1	0					hsa-mir-4791	1	0
			hsa-mir-1252-3p	1	0					hsa-mir-4794	1	0
			hsa-mir-2276-5p	1	0					hsa-mir-4799-3p	1	0
			hsa-mir-3912-5p	1	0					hsa-mir-4802-5p	1	0
			hsa-mir-5088-3p	1	0					hsa-mir-4802-3p	1	0
			hsa-mir-6727-3p	1	0					hsa-mir-5047	1	0
			hsa-mir-6728-5p	1	0					hsa-mir-1273g-5p	1	0
			hsa-mir-6728-3p	1	0					hsa-mir-5001-3p	1	0
			hsa-mir-6729-3p	1	0					hsa-mir-5002-3p	1	0
			hsa-mir-6730-5p	1	0					hsa-mir-5004-5p	1	0
			hsa-mir-6730-3p	1	0					hsa-mir-5004-3p	1	0
			hsa-mir-6731-3p	1	0					hsa-mir-5007-5p	1	0
			hsa-mir-6732-3p	1	0					hsa-mir-5007-3p	1	0
			hsa-mir-6734-5p	1	0					hsa-mir-5008-5p	1	0
			hsa-mir-6735-3p	1	0					hsa-mir-5009-3p	1	0
			hsa-mir-6738-5p	1	0					hsa-mir-5010-5p	1	0
			hsa-mir-6744-3p	1	0					hsa-mir-5011-3p	1	0
			hsa-mir-6745	1	0					hsa-mir-5093	1	0
			hsa-mir-6749-3p	1	0					hsa-mir-5186	1	0
			hsa-mir-6750-3p	1	0					hsa-mir-5190	1	0
			hsa-mir-6751-5p	1	0					hsa-mir-5195-3p	1	0
			hsa-mir-6752-3p	1	0					hsa-mir-5197-3p	1	0
			hsa-mir-6754-5p	1	0					hsa-mir-4524b-3p	1	0
			hsa-mir-6758-5p	1	0					hsa-mir-5571-5p	1	0
			hsa-mir-6758-3p	1	0					hsa-mir-5100	1	0
			hsa-mir-6764-3p	1	0					hsa-mir-5582-5p	1	0
			hsa-mir-6776-5p	1	0					hsa-mir-5582-3p	1	0
			hsa-mir-6777-3p	1	0					hsa-mir-5583-3p	1	0
			hsa-mir-6778-5p	1	0					hsa-mir-5584-3p	1	0
			hsa-mir-6791-5p	1	0					hsa-mir-5585-3p	1	0
			hsa-mir-6791-3p	1	0					hsa-mir-5586-3p	1	0
			hsa-mir-6792-5p	1	0					hsa-mir-5588-5p	1	0
			hsa-mir-6792-3p	1	0					hsa-mir-5588-3p	1	0
			hsa-mir-6794-5p	1	0					hsa-mir-5590-5p	1	0
			hsa-mir-6800-5p	1	0					hsa-mir-5591-5p	1	0
			hsa-mir-6801-5p	1	0					hsa-mir-5684	1	0
			hsa-mir-6802-5p	1	0					hsa-mir-5690	1	0
			hsa-mir-6803-5p	1	0					hsa-mir-204-3p	1	0
			hsa-mir-6805-3p	1	0					hsa-mir-584-3p	1	0
			hsa-mir-6812-3p	1	0					hsa-mir-660-3p	1	0
			hsa-mir-6814-5p	1	0					hsa-mir-873-3p	1	0
			hsa-mir-6815-5p	1	0					hsa-mir-548h-3p	1	0
			hsa-mir-6816-5p	1	0					hsa-mir-3529-3p	1	0
			hsa-mir-6819-3p	1	0					hsa-mir-216a-3p	1	0
			hsa-mir-6820-3p	1	0					hsa-mir-376c-5p	1	0
			hsa-mir-6823-5p	1	0					hsa-mir-376b-5p	1	0
			hsa-mir-6824-3p	1	0					hsa-mir-495-5p	1	0
			hsa-mir-6827-3p	1	0					hsa-mir-503-3p	1	0
			hsa-mir-6828-5p	1	0					hsa-mir-1229-5p	1	0
			hsa-mir-6829-3p	1	0					hsa-mir-1292-3p	1	0
			hsa-mir-6832-5p	1	0					hsa-mir-3934-3p	1	0
			hsa-mir-6832-3p	1	0					hsa-mir-4743-3p	1	0
			hsa-mir-6833-5p	1	0					hsa-mir-5089-3p	1	0
			hsa-mir-6835-3p	1	0					hsa-mir-6071	1	0
			hsa-mir-6780b-5p	1	0					hsa-mir-6075	1	0
			hsa-mir-6836-3p	1	0					hsa-mir-6081	1	0
			hsa-mir-6839-3p	1	0					hsa-mir-6082	1	0
			hsa-mir-6840-3p	1	0					hsa-mir-6083	1	0
			hsa-mir-6847-5p	1	0					hsa-mir-6087	1	0
			hsa-mir-6847-3p	1	0					hsa-mir-6131	1	0
			hsa-mir-6852-5p	1	0					hsa-mir-6132	1	0
			hsa-mir-6856-5p	1	0					hsa-mir-6165	1	0
			hsa-mir-6856-3p	1	0					hsa-mir-6499-5p	1	0
			hsa-mir-6857-5p	1	0					hsa-mir-6500-3p	1	0
			hsa-mir-6857-3p	1	0					hsa-mir-6502-3p	1	0
			hsa-mir-6769b-3p	1	0					hsa-mir-6507-5p	1	0
			hsa-mir-6860	1	0					hsa-mir-6510-5p	1	0
			hsa-mir-6865-5p	1	0					hsa-mir-6715b-3p	1	0
			hsa-mir-6865-3p	1	0					hsa-mir-6716-3p	1	0
			hsa-mir-6870-5p	1	0					hsa-mir-6717-5p	1	0
			hsa-mir-6873-5p	1	0					hsa-mir-6720-3p	1	0
			hsa-mir-6874-5p	1	0					hsa-mir-892c-5p	1	0
			hsa-mir-6875-3p	1	0					hsa-mir-95-5p	1	0
			hsa-mir-6876-3p	1	0					hsa-mir-372-5p	1	0
			hsa-mir-6877-3p	1	0					hsa-mir-433-5p	1	0
			hsa-mir-6878-3p	1	0					hsa-mir-181d-3p	1	0
			hsa-mir-6882-5p	1	0					hsa-mir-520f-5p	1	0
			hsa-mir-6885-3p	1	0					hsa-mir-552-5p	1	0
			hsa-mir-6888-5p	1	0					hsa-mir-627-3p	1	0
			hsa-mir-6892-3p	1	0					hsa-mir-651-3p	1	0
			hsa-mir-6895-3p	1	0					hsa-mir-656-5p	1	0
			hsa-mir-7109-5p	1	0					hsa-mir-668-5p	1	0
			hsa-mir-7111-5p	1	0					hsa-mir-670-3p	1	0
			hsa-mir-7112-3p	1	0					hsa-mir-891a-3p	1	0
			hsa-mir-7113-3p	1	0					hsa-mir-1180-5p	1	0
			hsa-mir-7150	1	0					hsa-mir-1287-3p	1	0
			hsa-mir-7152-5p	1	0					hsa-mir-1252-3p	1	0
			hsa-mir-7153-5p	1	0					hsa-mir-5088-3p	1	0
			hsa-mir-7154-5p	1	0					hsa-mir-6726-5p	1	0
			hsa-mir-7155-3p	1	0					hsa-mir-6727-3p	1	0
			hsa-mir-7159-3p	1	0					hsa-mir-6730-5p	1	0
			hsa-mir-7161-5p	1	0					hsa-mir-6734-3p	1	0
			hsa-mir-7845-5p	1	0					hsa-mir-6736-3p	1	0
			hsa-mir-7850-5p	1	0					hsa-mir-6737-5p	1	0
			hsa-mir-7851-3p	1	0					hsa-mir-6740-5p	1	0
			hsa-mir-7852-3p	1	0					hsa-mir-6742-5p	1	0
			hsa-mir-7853-5p	1	0					hsa-mir-6742-3p	1	0
			hsa-mir-8054	1	0					hsa-mir-6743-5p	1	0
			hsa-mir-8055	1	0					hsa-mir-6744-3p	1	0
			hsa-mir-8056	1	0					hsa-mir-6746-5p	1	0
			hsa-mir-8059	1	0					hsa-mir-6747-5p	1	0
			hsa-mir-8060	1	0					hsa-mir-6747-3p	1	0
			hsa-mir-8064	1	0					hsa-mir-6748-3p	1	0
			hsa-mir-8068	1	0					hsa-mir-6750-5p	1	0
			hsa-mir-8070	1	0					hsa-mir-6750-3p	1	0
			hsa-mir-8075	1	0					hsa-mir-6752-5p	1	0
			hsa-mir-8079	1	0					hsa-mir-6753-5p	1	0
			hsa-mir-8081	1	0					hsa-mir-6753-3p	1	0
			hsa-mir-8083	1	0					hsa-mir-6756-5p	1	0
			hsa-mir-8084	1	0					hsa-mir-6757-5p	1	0
			hsa-mir-7974	1	0					hsa-mir-6761-3p	1	0
			hsa-mir-4485-5p	1	0					hsa-mir-6766-5p	1	0
			hsa-mir-9500	1	0					hsa-mir-6768-5p	1	0
										hsa-mir-6770-5p	1	0
										hsa-mir-6771-3p	1	0
										hsa-mir-6772-3p	1	0
										hsa-mir-6774-5p	1	0
										hsa-mir-6777-5p	1	0
										hsa-mir-6777-3p	1	0
										hsa-mir-6779-3p	1	0
										hsa-mir-6782-3p	1	0
										hsa-mir-6783-3p	1	0
										hsa-mir-6789-5p	1	0
										hsa-mir-6792-3p	1	0
										hsa-mir-6794-5p	1	0
										hsa-mir-6795-5p	1	0
										hsa-mir-6798-5p	1	0
										hsa-mir-6800-3p	1	0
										hsa-mir-6801-5p	1	0
										hsa-mir-6802-3p	1	0
										hsa-mir-6803-3p	1	0
										hsa-mir-6805-5p	1	0
										hsa-mir-6809-3p	1	0
										hsa-mir-6810-5p	1	0
										hsa-mir-6812-5p	1	0
										hsa-mir-6814-5p	1	0
										hsa-mir-6815-5p	1	0
										hsa-mir-6816-3p	1	0
										hsa-mir-6817-5p	1	0
										hsa-mir-6818-5p	1	0
										hsa-mir-6819-5p	1	0
										hsa-mir-6822-5p	1	0
										hsa-mir-6824-5p	1	0
										hsa-mir-6825-3p	1	0
										hsa-mir-6826-3p	1	0
										hsa-mir-6828-5p	1	0
										hsa-mir-6828-3p	1	0
										hsa-mir-6830-5p	1	0
										hsa-mir-6830-3p	1	0
										hsa-mir-6831-3p	1	0
										hsa-mir-6833-3p	1	0
										hsa-mir-6835-3p	1	0
										hsa-mir-6836-5p	1	0
										hsa-mir-6836-3p	1	0
										hsa-mir-6837-5p	1	0
										hsa-mir-6838-5p	1	0
										hsa-mir-6840-5p	1	0
										hsa-mir-6842-5p	1	0
										hsa-mir-6846-5p	1	0
										hsa-mir-6847-5p	1	0
										hsa-mir-6848-5p	1	0
										hsa-mir-6852-5p	1	0
										hsa-mir-6852-3p	1	0
										hsa-mir-6856-3p	1	0
										hsa-mir-6858-5p	1	0
										hsa-mir-6864-5p	1	0
										hsa-mir-6864-3p	1	0
										hsa-mir-6865-5p	1	0
										hsa-mir-6865-3p	1	0
										hsa-mir-6866-5p	1	0
										hsa-mir-6868-3p	1	0
										hsa-mir-6871-5p	1	0
										hsa-mir-6872-3p	1	0
										hsa-mir-6873-3p	1	0
										hsa-mir-6875-5p	1	0
										hsa-mir-6878-5p	1	0
										hsa-mir-6878-3p	1	0
										hsa-mir-6880-5p	1	0
										hsa-mir-6881-5p	1	0
										hsa-mir-6882-5p	1	0
										hsa-mir-6883-3p	1	0
										hsa-mir-6886-5p	1	0
										hsa-mir-6886-3p	1	0
										hsa-mir-6887-5p	1	0
										hsa-mir-6887-3p	1	0
										hsa-mir-6888-3p	1	0
										hsa-mir-6889-5p	1	0
										hsa-mir-6890-3p	1	0
										hsa-mir-6891-5p	1	0
										hsa-mir-7107-5p	1	0
										hsa-mir-7107-3p	1	0
										hsa-mir-7108-3p	1	0
										hsa-mir-7109-5p	1	0
										hsa-mir-7110-5p	1	0
										hsa-mir-7110-3p	1	0
										hsa-mir-7112-3p	1	0
										hsa-mir-7114-3p	1	0
										hsa-mir-7153-5p	1	0
										hsa-mir-7154-5p	1	0
										hsa-mir-7158-3p	1	0
										hsa-mir-7160-5p	1	0
										hsa-mir-7704	1	0
										hsa-mir-7843-3p	1	0
										hsa-mir-7845-5p	1	0
										hsa-mir-7846-3p	1	0
										hsa-mir-7847-3p	1	0
										hsa-mir-7850-5p	1	0
										hsa-mir-8055	1	0
										hsa-mir-8056	1	0
										hsa-mir-8062	1	0
										hsa-mir-8063	1	0
										hsa-mir-8064	1	0
										hsa-mir-8066	1	0
										hsa-mir-8073	1	0
										hsa-mir-8075	1	0
										hsa-mir-8076	1	0
										hsa-mir-8083	1	0
										hsa-mir-8089	1	0
										hsa-mir-450a-2-3p	1	0
										hsa-mir-203a-5p	1	0
										hsa-mir-4485-5p	1	0
										hsa-mir-548bb-3p	1	0
