# Supplementary material for: Transcriptomic and Network Meta-Analysis of Frontotemporal Dementias
Source: Front Mol Neurosci. 2021 Oct 15;14:747798. doi: 10.3389/fnmol.2021.747798 (PMC8554122; doi:10.3389/fnmol.2021.747798)
Supplement: Supplementary Table 5 — miRNA pathway analysis. [file Table_5.xlsx]

## Sheet: Sheet1
Table S5. Functional analysis of miRNAS regulating familial and sporadic FTD genes.
Familial FTD genes					Sporadic FTD genes
Pathway	Hits	Pval	adj.Pval		Pathway	Hits	Pval	adj.Pval
Immune System(Xiao's Cell2010)	4	0.00102	0.03009		Cell Cycle	11	3.43e-05	0.0030527
Angiogenesis	5	0.0064	0.0951375		Cell Division	6	0.000128	0.00379733
Latent Virus Replication	3	0.00645	0.0951375		Latent Virus Replication	6	0.000128	0.00379733
Aging	5	0.00848	0.100064		Cell Death	10	0.000355	0.00789875
Peritoneal Cavity Homeostasis(26495316)	3	0.0153	0.132329		Hematopoiesis	9	0.00079	0.014062
Anti-Cell Proliferation(Hwang Etal Bjc2007)	2	0.0157	0.132329		T-Cell Differentiation	5	0.00107	0.0158717
Granulopoiesis	2	0.0242	0.178475		Cell Proliferation	9	0.00168	0.0202475
Bone Regeneration	3	0.03	0.196667		Onco-MiRNAs	7	0.00182	0.0202475
Hematopoiesis	4	0.0344	0.201641		Bone Regeneration	6	0.00275	0.0271944
Vascular Inflammation	2	0.0455	0.201641		Immune System(Xiao's Cell2010)	5	0.00371	0.0316292
Tumor Suppressor MiRNAs	4	0.0488	0.201641		Cell Differentiation	8	0.00427	0.0316292
Muscle Regeneration	1	0.0498	0.201641		Muscle Regeneration	2	0.00437	0.0316292
